# Supplementary material for: Physical and functional interactome atlas of human receptor tyrosine kinases
Source: EMBO Rep. 2022 Apr 5;23(6):e54041. doi: 10.15252/embr.202154041 (PMC9171411; doi:10.15252/embr.202154041)
Supplement: Supplementary file 3 — Dataset EV1 [file EMBR-23-e54041-s005.zip]

Archive with 6 entries (5 files):
- embr202154041-sup-0003-DatasetEV1/
- __MACOSX/._embr202154041-sup-0003-DatasetEV1
- embr202154041-sup-0003-DatasetEV1/README_EV1.txt
- __MACOSX/embr202154041-sup-0003-DatasetEV1/._README_EV1.txt
- embr202154041-sup-0003-DatasetEV1/Dataset EV1.xlsx
- __MACOSX/embr202154041-sup-0003-DatasetEV1/._Dataset EV1.xlsx
