# Supplementary material for: Physical and functional interactome atlas of human receptor tyrosine kinases
Source: EMBO Rep. 2022 Apr 5;23(6):e54041. doi: 10.15252/embr.202154041 (PMC9171411; doi:10.15252/embr.202154041)
Supplement: Supplementary file 3 — Dataset EV1 [file EMBR-23-e54041-s005.zip › embr202154041-sup-0003-DatasetEV1/README_EV1.txt]

Dataset EV1: Complete RTK HCI data produced in this study and RTK expression levels. 

EV1A. Dataset EV1A: RTK HCI data produced in this study. 
Filtered HCIPs for WT and KD RTKs. Interactions with Saint assigned Bayesian FDR of over 0.05 were discarded, as were preys that were detected in >= 20 % of CRAPome experiments, unless the spectral count in our experiments were over 3 times higher, than in CRAPome. Known interactors were mapped from out combined known interaction database, comprised of BioGRID, IntAct, PINA2, STRING, Cellmap, and Bioplex.

EV1B. Dataset EV1B: RTK expression levels in HEK293 cells. Expression data for RTKs in HEK 293 cells from www.theproteinatlas.org (Uhlén et al., 2015) supplemented by data from the CellMap project (cell-map.org).'

EV1C. Dataset EV1C: Dot blot results. Interactions were considered confirmed, if both V5 and HA were positive.

EV1D. Dataset EV1D: Prey proteins identified in only Ligand- or pervanadate-treated samples with psm values of 5 or above.

EV1E. Dataset EV1E: GOBP terms in ligand vs pervanadate treatment experiments. 
GO Biological process terms and the number of HCIPs identified from each functional group in ligand-treated, pervanadate-treated experiments, or both. Experiments were carried out for EGFR, FGFR1, FGFR4, IGF1R, INSR, INSRR, PDGFRB, and RET.
