# Supplementary material for: Physical and functional interactome atlas of human receptor tyrosine kinases
Source: EMBO Rep. 2022 Apr 5;23(6):e54041. doi: 10.15252/embr.202154041 (PMC9171411; doi:10.15252/embr.202154041)
Supplement: Supplementary file 3 — Dataset EV1 [file EMBR-23-e54041-s005.zip › embr202154041-sup-0003-DatasetEV1/Dataset EV1.xlsx]

## Sheet: EV1A
RTK	Bait type	RTK subfamily	Experiment	Prey	PreyGene	AvgSpec	BFDR	Known interaction
EPHA3	WT	EPH	AP	P0DMV9	HSPA1B	75	0	FALSE
EPHA3	WT	EPH	AP	P54756	EPHA5	28	0	FALSE
EPHA3	WT	EPH	AP	P27824	CANX	17.5	0.03	FALSE
EPHA3	WT	EPH	AP	Q16543	CDC37	15.5	0	FALSE
EPHA3	WT	EPH	AP	P29317	EPHA2	9.5	0.03	TRUE
EPHA3	WT	EPH	AP	O94916	NFAT5	3.5	0	FALSE
EPHA3	WT	EPH	AP	P12694	BCKDHA	2.5	0	FALSE
EPHA3	WT	EPH	AP	P07477	PRSS1	4.5	0.04	FALSE
EPHA3	WT	EPH	AP	B1AJZ9	FHAD1	2	0.05	FALSE
EPHA3	WT	EPH	AP	Q5I0G3	MDH1B	2	0.04	FALSE
EPHA3	WT	EPH	AP	P52803	EFNA5	3.5	0	TRUE
EPHA3	WT	EPH	BIOID	P0DMV9	HSPA1B	102	0	FALSE
EPHA3	WT	EPH	BIOID	Q03001	DST	35.5	0.01	FALSE
EPHA3	WT	EPH	BIOID	P29317	EPHA2	37	0	TRUE
EPHA3	WT	EPH	BIOID	Q96RT1	ERBIN	28.5	0.03	FALSE
EPHA3	WT	EPH	BIOID	P54756	EPHA5	26.5	0	FALSE
EPHA3	WT	EPH	BIOID	Q14126	DSG2	19.5	0.04	FALSE
EPHA3	WT	EPH	BIOID	Q12923	PTPN13	18.5	0.05	FALSE
EPHA3	WT	EPH	BIOID	Q9H3P7	ACBD3	14.5	0.02	FALSE
EPHA3	WT	EPH	BIOID	Q9NNW5	WDR6	13.5	0.04	FALSE
EPHA3	WT	EPH	BIOID	Q16543	CDC37	10	0	FALSE
EPHA3	WT	EPH	BIOID	Q15758	SLC1A5	9.5	0.01	FALSE
EPHA3	WT	EPH	BIOID	Q5EBL8	PDZD11	8.5	0.01	FALSE
EPHA3	WT	EPH	BIOID	O00459	PIK3R2	12	0	FALSE
EPHA3	WT	EPH	BIOID	P62993	GRB2	9	0	FALSE
EPHA3	WT	EPH	BIOID	Q8TEW0	PARD3	8.5	0.03	FALSE
EPHA3	WT	EPH	BIOID	P27986	PIK3R1	9.5	0	FALSE
EPHA3	WT	EPH	BIOID	Q8TAA9	VANGL1	5.5	0.04	FALSE
EPHA3	WT	EPH	BIOID	Q8IUZ0	LRRC49	6.5	0.02	FALSE
EPHA3	WT	EPH	BIOID	O94916	NFAT5	6	0	FALSE
EPHA3	WT	EPH	BIOID	Q9ULH0	KIDINS220	6	0	FALSE
EPHA3	WT	EPH	BIOID	Q9H2J7	SLC6A15	4.5	0.05	FALSE
EPHA3	WT	EPH	BIOID	Q9HDC5	JPH1	5.5	0	FALSE
EPHA3	WT	EPH	BIOID	Q9H792	PEAK1	8.5	0.03	FALSE
EPHA3	WT	EPH	BIOID	Q99618	CDCA3	5	0.04	FALSE
EPHA3	WT	EPH	BIOID	Q9P0L0	VAPA	4	0.05	FALSE
EPHA3	WT	EPH	BIOID	P0DP25	CALM3	3.5	0	TRUE
EPHA3	WT	EPH	BIOID	O14964	HGS	6.5	0.02	FALSE
EPHA3	WT	EPH	BIOID	A8MVW0	FAM171A2	5.5	0	FALSE
EPHA3	WT	EPH	BIOID	Q9Y2I1	NISCH	6.5	0.03	FALSE
EPHA3	WT	EPH	BIOID	Q8IVF2	AHNAK2	5.5	0	FALSE
EPHA3	WT	EPH	BIOID	Q9HD26	GOPC	4.5	0	FALSE
EPHA3	WT	EPH	BIOID	Q9UET6	FTSJ1	3	0.02	FALSE
EPHA3	WT	EPH	BIOID	O95292	VAPB	4	0.01	FALSE
EPHA3	WT	EPH	BIOID	Q14254	FLOT2	3.5	0.04	FALSE
EPHA3	WT	EPH	BIOID	Q8IYX3	CCDC116	3	0	FALSE
EPHA3	WT	EPH	BIOID	Q5VUB5	FAM171A1	2.5	0.01	FALSE
EPHA3	WT	EPH	BIOID	P62873	GNB1	3.5	0.02	FALSE
EPHA3	WT	EPH	BIOID	O75886	STAM2	2.5	0.05	FALSE
EPHA3	WT	EPH	BIOID	Q9NZ52	GGA3	3	0.04	FALSE
EPHA3	WT	EPH	BIOID	Q8NEK8	TENT5D	2	0.01	FALSE
EPHA3	WT	EPH	BIOID	Q9C0H5	ARHGAP39	3.5	0	FALSE
EPHA3	WT	EPH	BIOID	G2XKQ0	SUMO1P1	2.5	0.01	FALSE
EPHA3	KD	EPH	BIOID	P0DMV9	HSPA1B	59	0	FALSE
EPHA3	KD	EPH	BIOID	P29317	EPHA2	17.5	0	TRUE
EPHA3	KD	EPH	BIOID	Q16543	CDC37	6	0.03	FALSE
EPHA3	KD	EPH	BIOID	O00459	PIK3R2	7.5	0.01	FALSE
EPHA3	KD	EPH	BIOID	P27986	PIK3R1	6.5	0.01	FALSE
EPHA3	KD	EPH	BIOID	P62993	GRB2	7.5	0	FALSE
EPHA3	KD	EPH	BIOID	Q9HDC5	JPH1	3.5	0	FALSE
EPHA3	KD	EPH	BIOID	Q9ULH0	KIDINS220	3	0.05	FALSE
EPHA3	KD	EPH	BIOID	Q9HCL3	ZFP14	5	0.01	FALSE
EPHA3	KD	EPH	BIOID	O60858	TRIM13	2	0.01	FALSE
EPHA3	KD	EPH	BIOID	Q02487	DSC2	3	0.04	FALSE
PDGFRB	WT	PDGF	AP	P78527	PRKDC	77.5	0	FALSE
PDGFRB	WT	PDGF	AP	P0DMV9	HSPA1B	49	0	FALSE
PDGFRB	WT	PDGF	AP	P27824	CANX	25	0.01	FALSE
PDGFRB	WT	PDGF	AP	Q16543	CDC37	17	0	FALSE
PDGFRB	WT	PDGF	AP	Q5T4S7	UBR4	20.5	0.03	FALSE
PDGFRB	WT	PDGF	AP	P01023	A2M	12	0	FALSE
PDGFRB	WT	PDGF	AP	O14980	XPO1	14	0	FALSE
PDGFRB	WT	PDGF	AP	P04439	HLA-A	8.5	0	FALSE
PDGFRB	WT	PDGF	AP	P19174	PLCG1	8.5	0	TRUE
PDGFRB	WT	PDGF	AP	P10909	CLU	6	0	FALSE
PDGFRB	WT	PDGF	AP	Q01813	PFKP	5.5	0	FALSE
PDGFRB	WT	PDGF	AP	P16234	PDGFRA	8.5	0	TRUE
PDGFRB	WT	PDGF	AP	Q9NVI1	FANCI	8.5	0	FALSE
PDGFRB	WT	PDGF	AP	P16422	EPCAM	4	0	FALSE
PDGFRB	WT	PDGF	AP	Q7Z3U7	MON2	6	0	FALSE
PDGFRB	WT	PDGF	AP	P0DP25	CALM3	4	0	FALSE
PDGFRB	WT	PDGF	AP	Q8TEM1	NUP210	5.5	0	FALSE
PDGFRB	WT	PDGF	AP	Q9BSD7	NTPCR	4	0	FALSE
PDGFRB	WT	PDGF	AP	P61619	SEC61A1	2.5	0.01	FALSE
PDGFRB	WT	PDGF	AP	Q9UBS4	DNAJB11	2	0.01	FALSE
PDGFRB	WT	PDGF	AP	Q8IZP2	ST13P4	4	0.04	FALSE
PDGFRB	WT	PDGF	AP	O94822	LTN1	2.5	0.01	FALSE
PDGFRB	WT	PDGF	AP	Q53GQ0	HSD17B12	2.5	0.02	FALSE
PDGFRB	WT	PDGF	AP	Q6ZRP7	QSOX2	2	0.01	FALSE
PDGFRB	WT	PDGF	AP	Q9Y2G8	DNAJC16	2	0.01	FALSE
PDGFRB	WT	PDGF	AP	O75976	CPD	2.5	0.01	FALSE
PDGFRB	WT	PDGF	AP	O60245	PCDH7	3	0.01	FALSE
PDGFRB	WT	PDGF	AP	O00483	NDUFA4	2	0.02	FALSE
PDGFRB	WT	PDGF	AP	O76061	STC2	2	0.01	FALSE
PDGFRB	WT	PDGF	AP	Q9BXW9	FANCD2	2	0.01	FALSE
PDGFRB	WT	PDGF	AP	P08581	MET	2.5	0.01	FALSE
TEK	WT	TIE	AP	P0DMV9	HSPA1B	54	0	FALSE
TEK	WT	TIE	AP	P01023	A2M	20	0	FALSE
TEK	WT	TIE	AP	Q16543	CDC37	10	0	FALSE
TEK	WT	TIE	AP	P0DP25	CALM3	6.5	0	FALSE
TEK	WT	TIE	AP	Q7Z739	YTHDF3	7.5	0.04	FALSE
TEK	WT	TIE	AP	P09936	UCHL1	7	0	FALSE
TEK	WT	TIE	AP	P09619	PDGFRB	4.5	0	FALSE
TEK	WT	TIE	AP	P06744	GPI	4	0.03	FALSE
TEK	WT	TIE	AP	Q99436	PSMB7	2.5	0.05	FALSE
TEK	WT	TIE	AP	P30086	PEBP1	4.5	0	FALSE
TEK	WT	TIE	AP	P25788	PSMA3	3.5	0.03	FALSE
TEK	WT	TIE	AP	O43813	LANCL1	4.5	0.03	FALSE
TEK	WT	TIE	AP	P46379	BAG6	3	0.03	FALSE
TEK	WT	TIE	AP	P62633	CNBP	4.5	0.04	FALSE
TEK	WT	TIE	AP	P11441	UBL4A	3	0	FALSE
TEK	WT	TIE	AP	P00492	HPRT1	2	0.05	FALSE
TEK	WT	TIE	AP	Q9BQG2	NUDT12	2.5	0.04	FALSE
TEK	WT	TIE	AP	Q04760	GLO1	2	0.01	FALSE
TEK	WT	TIE	AP	P02765	AHSG	3.5	0.05	FALSE
TEK	WT	TIE	AP	O75347	TBCA	2	0.01	FALSE
IGF1R	WT	INS	AP	P78527	PRKDC	145.5	0	FALSE
IGF1R	WT	INS	AP	P0DMV9	HSPA1B	71	0	FALSE
IGF1R	WT	INS	AP	P06213	INSR	77.5	0	TRUE
IGF1R	WT	INS	AP	Q9Y4L1	HYOU1	45.5	0	FALSE
IGF1R	WT	INS	AP	P14625	HSP90B1	48	0	TRUE
IGF1R	WT	INS	AP	Q9BUF5	TUBB6	37	0	FALSE
IGF1R	WT	INS	AP	Q92616	GCN1	47	0	FALSE
IGF1R	WT	INS	AP	Q14697	GANAB	37	0	FALSE
IGF1R	WT	INS	AP	P27824	CANX	29.5	0.01	FALSE
IGF1R	WT	INS	AP	Q13217	DNAJC3	19.5	0	FALSE
IGF1R	WT	INS	AP	P31689	DNAJA1	24	0	FALSE
IGF1R	WT	INS	AP	P13667	PDIA4	23.5	0	FALSE
IGF1R	WT	INS	AP	P07237	P4HB	23.5	0	FALSE
IGF1R	WT	INS	AP	Q8TEM1	NUP210	17.5	0	FALSE
IGF1R	WT	INS	AP	Q9NVI1	FANCI	23.5	0	FALSE
IGF1R	WT	INS	AP	Q13438	OS9	15	0	FALSE
IGF1R	WT	INS	AP	P00367	GLUD1	22	0	FALSE
IGF1R	WT	INS	AP	Q16543	CDC37	14.5	0	TRUE
IGF1R	WT	INS	AP	Q9UBS4	DNAJB11	17.5	0	FALSE
IGF1R	WT	INS	AP	Q9NYU2	UGGT1	17.5	0	FALSE
IGF1R	WT	INS	AP	O60884	DNAJA2	18	0	FALSE
IGF1R	WT	INS	AP	Q14257	RCN2	16	0	FALSE
IGF1R	WT	INS	AP	Q01813	PFKP	9	0	FALSE
IGF1R	WT	INS	AP	P04439	HLA-A	9.5	0	FALSE
IGF1R	WT	INS	AP	P04843	RPN1	14.5	0.01	FALSE
IGF1R	WT	INS	AP	Q3ZCQ8	TIMM50	14	0	FALSE
IGF1R	WT	INS	AP	O76061	STC2	12	0	FALSE
IGF1R	WT	INS	AP	Q9BSD7	NTPCR	6	0	FALSE
IGF1R	WT	INS	AP	O14672	ADAM10	10.5	0	FALSE
IGF1R	WT	INS	AP	P40939	HADHA	10	0	FALSE
IGF1R	WT	INS	AP	P04844	RPN2	6.5	0.02	FALSE
IGF1R	WT	INS	AP	P10321	HLA-C	6.5	0	FALSE
IGF1R	WT	INS	AP	Q9HCN8	SDF2L1	7	0	FALSE
IGF1R	WT	INS	AP	P01023	A2M	5	0	FALSE
IGF1R	WT	INS	AP	O00459	PIK3R2	8.5	0.01	TRUE
IGF1R	WT	INS	AP	O14980	XPO1	14.5	0	FALSE
IGF1R	WT	INS	AP	P05556	ITGB1	10	0.01	TRUE
IGF1R	WT	INS	AP	Q53GQ0	HSD17B12	8	0	FALSE
IGF1R	WT	INS	AP	P27986	PIK3R1	6.5	0.03	TRUE
IGF1R	WT	INS	AP	Q9UBV2	SEL1L	8.5	0	FALSE
IGF1R	WT	INS	AP	P50402	EMD	8	0	FALSE
IGF1R	WT	INS	AP	O00165	HAX1	8	0	FALSE
IGF1R	WT	INS	AP	Q96D53	COQ8B	11.5	0	FALSE
IGF1R	WT	INS	AP	Q8IXB1	DNAJC10	8	0	FALSE
IGF1R	WT	INS	AP	O75976	CPD	6	0	FALSE
IGF1R	WT	INS	AP	Q7Z3U7	MON2	10.5	0	FALSE
IGF1R	WT	INS	AP	Q08380	LGALS3BP	7	0	FALSE
IGF1R	WT	INS	AP	Q96EY1	DNAJA3	9.5	0	FALSE
IGF1R	WT	INS	AP	P36542	ATP5F1C	5	0.04	FALSE
IGF1R	WT	INS	AP	P06280	GLA	8	0	FALSE
IGF1R	WT	INS	AP	Q92973	TNPO1	4	0	FALSE
IGF1R	WT	INS	AP	O94822	LTN1	8	0	FALSE
IGF1R	WT	INS	AP	Q07065	CKAP4	3	0.04	FALSE
IGF1R	WT	INS	AP	Q14574	DSC3	5	0	FALSE
IGF1R	WT	INS	AP	O43819	SCO2	6.5	0	FALSE
IGF1R	WT	INS	AP	P28070	PSMB4	5	0.03	FALSE
IGF1R	WT	INS	AP	Q9BRK5	SDF4	4	0	FALSE
IGF1R	WT	INS	AP	P39656	DDOST	3	0.04	FALSE
IGF1R	WT	INS	AP	Q9NXW2	DNAJB12	4	0	FALSE
IGF1R	WT	INS	AP	P61619	SEC61A1	4	0	FALSE
IGF1R	WT	INS	AP	Q02809	PLOD1	3.5	0	FALSE
IGF1R	WT	INS	AP	Q9UHI8	ADAMTS1	2.5	0.01	FALSE
IGF1R	WT	INS	AP	Q8NBP0	TTC13	3.5	0	FALSE
IGF1R	WT	INS	AP	Q9HAV4	XPO5	4.5	0	FALSE
IGF1R	WT	INS	AP	Q96AG4	LRRC59	4.5	0.03	FALSE
IGF1R	WT	INS	AP	Q9ULX6	AKAP8L	5	0.02	FALSE
IGF1R	WT	INS	AP	Q9NYU1	UGGT2	3	0.02	FALSE
IGF1R	WT	INS	AP	P06756	ITGAV	3.5	0	FALSE
IGF1R	WT	INS	AP	O43852	CALU	8	0.05	FALSE
IGF1R	WT	INS	AP	P42356	PI4KA	4	0.01	FALSE
IGF1R	WT	INS	AP	Q6ZRP7	QSOX2	3	0	FALSE
IGF1R	WT	INS	AP	P09543	CNP	2.5	0.03	FALSE
IGF1R	WT	INS	AP	Q9BXW9	FANCD2	5	0	FALSE
IGF1R	WT	INS	AP	O00483	NDUFA4	3	0	FALSE
IGF1R	WT	INS	AP	P0DP25	CALM3	3.5	0	FALSE
IGF1R	WT	INS	AP	O14967	CLGN	4.5	0	FALSE
IGF1R	WT	INS	AP	Q9H3N1	TMX1	2.5	0.01	FALSE
IGF1R	WT	INS	AP	Q96DZ1	ERLEC1	2.5	0.01	FALSE
IGF1R	WT	INS	AP	Q15293	RCN1	4.5	0.03	FALSE
IGF1R	WT	INS	AP	P01344	IGF2	2	0.01	TRUE
IGF1R	WT	INS	AP	Q9NU22	MDN1	2.5	0.01	FALSE
IGF1R	WT	INS	AP	O14545	TRAFD1	2.5	0	FALSE
IGF1R	WT	INS	AP	P0C7P0	CISD3	2	0.01	FALSE
IGF1R	WT	INS	AP	Q86YB8	ERO1B	2	0.01	FALSE
IGF1R	WT	INS	AP	O75306	NDUFS2	3.5	0	FALSE
IGF1R	WT	INS	AP	Q9BT09	CNPY3	2.5	0.01	FALSE
IGF1R	WT	INS	AP	Q13308	PTK7	3	0	FALSE
IGF1R	WT	INS	AP	P62491	RAB11A	2.5	0.04	FALSE
IGF1R	WT	INS	AP	O15031	PLXNB2	3.5	0	FALSE
IGF1R	WT	INS	AP	Q4G148	GXYLT1	2.5	0.01	FALSE
IGF1R	WT	INS	AP	Q9P035	HACD3	2.5	0.03	FALSE
IGF1R	WT	INS	AP	Q9BX82	ZNF471	2.5	0.04	FALSE
IGF1R	WT	INS	AP	O60762	DPM1	3.5	0.05	FALSE
IGF1R	WT	INS	AP	Q96AE7	TTC17	5	0	FALSE
IGF1R	WT	INS	AP	Q92820	GGH	2	0.01	FALSE
IGF1R	WT	INS	AP	Q63HN8	RNF213	2	0.01	FALSE
IGF1R	WT	INS	AP	Q8IVF4	DNAH10	2	0.05	FALSE
IGF1R	WT	INS	AP	Q969H8	MYDGF	2	0.01	FALSE
IGF1R	WT	INS	AP	Q96G46	DUS3L	2	0.01	FALSE
IGF1R	WT	INS	AP	Q9UHF1	EGFL7	2	0.01	FALSE
IGF1R	WT	INS	AP	Q9NP81	SARS2	2	0.01	FALSE
ALK	WT	ALK	BIOID	P11021	HSPA5	158.5	0	FALSE
ALK	WT	ALK	BIOID	P0DMV9	HSPA1B	95	0	FALSE
ALK	WT	ALK	BIOID	P53621	COPA	82.5	0	FALSE
ALK	WT	ALK	BIOID	P50851	LRBA	71	0	FALSE
ALK	WT	ALK	BIOID	P53618	COPB1	54	0.01	FALSE
ALK	WT	ALK	BIOID	O95487	SEC24B	48	0	FALSE
ALK	WT	ALK	BIOID	Q9H3U1	UNC45A	42.5	0	FALSE
ALK	WT	ALK	BIOID	Q9BSJ8	ESYT1	40.5	0	FALSE
ALK	WT	ALK	BIOID	P35606	COPB2	41.5	0.01	FALSE
ALK	WT	ALK	BIOID	P48444	ARCN1	32	0	FALSE
ALK	WT	ALK	BIOID	Q15437	SEC23B	31	0	FALSE
ALK	WT	ALK	BIOID	Q92598	HSPH1	29.5	0	FALSE
ALK	WT	ALK	BIOID	O14579	COPE	25.5	0	FALSE
ALK	WT	ALK	BIOID	P27824	CANX	28	0.01	FALSE
ALK	WT	ALK	BIOID	O95486	SEC24A	28	0	FALSE
ALK	WT	ALK	BIOID	O75410	TACC1	23.5	0	FALSE
ALK	WT	ALK	BIOID	Q9H3P7	ACBD3	22.5	0	FALSE
ALK	WT	ALK	BIOID	O95757	HSPA4L	18	0	FALSE
ALK	WT	ALK	BIOID	P49757	NUMB	24.5	0.01	FALSE
ALK	WT	ALK	BIOID	Q9Y4L1	HYOU1	19.5	0	FALSE
ALK	WT	ALK	BIOID	Q06124	PTPN11	22.5	0	FALSE
ALK	WT	ALK	BIOID	Q9Y6Y8	SEC23IP	18.5	0	FALSE
ALK	WT	ALK	BIOID	Q15436	SEC23A	14	0	FALSE
ALK	WT	ALK	BIOID	Q16543	CDC37	17	0	FALSE
ALK	WT	ALK	BIOID	Q96JB5	CDK5RAP3	17	0	FALSE
ALK	WT	ALK	BIOID	Q9HB21	PLEKHA1	17	0.04	FALSE
ALK	WT	ALK	BIOID	P63244	RACK1	12	0	TRUE
ALK	WT	ALK	BIOID	Q9HBM0	VEZT	15	0	FALSE
ALK	WT	ALK	BIOID	P62993	GRB2	14.5	0	TRUE
ALK	WT	ALK	BIOID	O75694	NUP155	16	0	FALSE
ALK	WT	ALK	BIOID	Q13586	STIM1	17	0	FALSE
ALK	WT	ALK	BIOID	P51648	ALDH3A2	18.5	0	FALSE
ALK	WT	ALK	BIOID	P50454	SERPINH1	10	0.04	FALSE
ALK	WT	ALK	BIOID	Q96B97	SH3KBP1	12.5	0.02	FALSE
ALK	WT	ALK	BIOID	Q8WVM8	SCFD1	8	0	FALSE
ALK	WT	ALK	BIOID	Q8IZJ1	UNC5B	13.5	0.01	FALSE
ALK	WT	ALK	BIOID	Q9H2J4	PDCL3	11	0	FALSE
ALK	WT	ALK	BIOID	Q9Y2I1	NISCH	9.5	0.01	FALSE
ALK	WT	ALK	BIOID	Q8NFP9	NBEA	10.5	0.01	FALSE
ALK	WT	ALK	BIOID	O15013	ARHGEF10	13	0	FALSE
ALK	WT	ALK	BIOID	Q08J23	NSUN2	8.5	0.01	FALSE
ALK	WT	ALK	BIOID	Q99471	PFDN5	7.5	0.02	FALSE
ALK	WT	ALK	BIOID	P50402	EMD	11.5	0	FALSE
ALK	WT	ALK	BIOID	P18031	PTPN1	11.5	0	FALSE
ALK	WT	ALK	BIOID	Q9Y2U8	LEMD3	9	0.04	FALSE
ALK	WT	ALK	BIOID	P13667	PDIA4	13	0	FALSE
ALK	WT	ALK	BIOID	O60884	DNAJA2	10	0	FALSE
ALK	WT	ALK	BIOID	P18085	ARF4	9	0	FALSE
ALK	WT	ALK	BIOID	Q8IVD9	NUDCD3	6.5	0	FALSE
ALK	WT	ALK	BIOID	Q9NZ52	GGA3	4.5	0.04	FALSE
ALK	WT	ALK	BIOID	O15212	PFDN6	8.5	0.01	FALSE
ALK	WT	ALK	BIOID	P61758	VBP1	11	0.01	FALSE
ALK	WT	ALK	BIOID	Q9Y6R0	NUMBL	8	0.02	FALSE
ALK	WT	ALK	BIOID	P05198	EIF2S1	9	0	FALSE
ALK	WT	ALK	BIOID	P29353	SHC1	11	0	TRUE
ALK	WT	ALK	BIOID	P29317	EPHA2	10	0.02	FALSE
ALK	WT	ALK	BIOID	P08240	SRPRA	9.5	0	FALSE
ALK	WT	ALK	BIOID	Q9GZT9	EGLN1	7.5	0	FALSE
ALK	WT	ALK	BIOID	Q13480	GAB1	7.5	0.03	FALSE
ALK	WT	ALK	BIOID	Q9Y4K4	MAP4K5	8	0	FALSE
ALK	WT	ALK	BIOID	Q96HY6	DDRGK1	6.5	0	FALSE
ALK	WT	ALK	BIOID	Q5SNT2	TMEM201	7.5	0	FALSE
ALK	WT	ALK	BIOID	A8MXV4	NUDT19	8	0	FALSE
ALK	WT	ALK	BIOID	Q96S66	CLCC1	7.5	0	FALSE
ALK	WT	ALK	BIOID	O60858	TRIM13	6.5	0	FALSE
ALK	WT	ALK	BIOID	O94979	SEC31A	9.5	0	FALSE
ALK	WT	ALK	BIOID	P27986	PIK3R1	8	0	TRUE
ALK	WT	ALK	BIOID	O60763	USO1	8.5	0	FALSE
ALK	WT	ALK	BIOID	O95292	VAPB	5	0.01	FALSE
ALK	WT	ALK	BIOID	P16333	NCK1	9.5	0.02	FALSE
ALK	WT	ALK	BIOID	P46109	CRKL	6	0	FALSE
ALK	WT	ALK	BIOID	Q99618	CDCA3	5	0.04	FALSE
ALK	WT	ALK	BIOID	Q9BZF1	OSBPL8	6.5	0	FALSE
ALK	WT	ALK	BIOID	Q9H792	PEAK1	7.5	0.04	FALSE
ALK	WT	ALK	BIOID	Q96A49	SYAP1	4.5	0	FALSE
ALK	WT	ALK	BIOID	Q9NRG9	AAAS	4.5	0	FALSE
ALK	WT	ALK	BIOID	Q8IYB5	SMAP1	5	0.05	FALSE
ALK	WT	ALK	BIOID	Q9UBS4	DNAJB11	4.5	0	FALSE
ALK	WT	ALK	BIOID	Q92734	TFG	5	0	FALSE
ALK	WT	ALK	BIOID	O95573	ACSL3	5	0.02	FALSE
ALK	WT	ALK	BIOID	O14964	HGS	6	0.03	FALSE
ALK	WT	ALK	BIOID	O60925	PFDN1	5.5	0	FALSE
ALK	WT	ALK	BIOID	O15173	PGRMC2	6	0.04	FALSE
ALK	WT	ALK	BIOID	P08243	ASNS	4	0.03	FALSE
ALK	WT	ALK	BIOID	O00459	PIK3R2	6.5	0.02	FALSE
ALK	WT	ALK	BIOID	Q5JRA6	MIA3	4	0.01	FALSE
ALK	WT	ALK	BIOID	Q9NXE4	SMPD4	5.5	0	FALSE
ALK	WT	ALK	BIOID	Q9NQC7	CYLD	3.5	0.01	FALSE
ALK	WT	ALK	BIOID	P0DP25	CALM3	2.5	0.01	FALSE
ALK	WT	ALK	BIOID	Q9P246	STIM2	4	0	FALSE
ALK	WT	ALK	BIOID	Q9Y5M8	SRPRB	4.5	0	FALSE
ALK	WT	ALK	BIOID	Q9NQP4	PFDN4	3.5	0.01	FALSE
ALK	WT	ALK	BIOID	Q8NEN9	PDZD8	4	0	FALSE
ALK	WT	ALK	BIOID	Q9HAD4	WDR41	2.5	0.01	FALSE
ALK	WT	ALK	BIOID	P42684	ABL2	4	0	FALSE
ALK	WT	ALK	BIOID	Q99622	C12ORF57	3	0	FALSE
ALK	WT	ALK	BIOID	Q96NT0	CCDC115	3.5	0	FALSE
ALK	WT	ALK	BIOID	Q9NP61	ARFGAP3	2.5	0	FALSE
ALK	WT	ALK	BIOID	Q8WU20	FRS2	2.5	0.01	FALSE
ALK	WT	ALK	BIOID	P61088	UBE2N	3.5	0.01	FALSE
ALK	WT	ALK	BIOID	Q86XL3	ANKLE2	3.5	0	FALSE
ALK	WT	ALK	BIOID	Q9H089	LSG1	3	0.05	FALSE
ALK	WT	ALK	BIOID	Q9BTX1	NDC1	2.5	0.01	FALSE
ALK	WT	ALK	BIOID	Q15042	RAB3GAP1	2.5	0.02	FALSE
ALK	WT	ALK	BIOID	Q5VUB5	FAM171A1	3	0	FALSE
ALK	WT	ALK	BIOID	Q9UGP8	SEC63	4.5	0	FALSE
ALK	WT	ALK	BIOID	Q16864	ATP6V1F	2.5	0.01	FALSE
ALK	WT	ALK	BIOID	Q92974	ARHGEF2	2	0.01	FALSE
ALK	WT	ALK	BIOID	Q8NFH4	NUP37	2.5	0.04	FALSE
ALK	WT	ALK	BIOID	Q8TEV9	SMCR8	3.5	0.02	FALSE
ALK	WT	ALK	BIOID	Q9Y5Y2	NUBP2	2	0.01	FALSE
ALK	WT	ALK	BIOID	Q9NUU7	DDX19A	2.5	0.03	FALSE
ALK	WT	ALK	BIOID	Q27J81	INF2	2	0.01	FALSE
ALK	WT	ALK	BIOID	Q9BVA0	KATNB1	2	0.01	FALSE
ALK	WT	ALK	BIOID	Q8IYB1	MB21D2	2	0.01	FALSE
ALK	WT	ALK	BIOID	P13674	P4HA1	2.5	0.03	FALSE
ALK	WT	ALK	BIOID	Q9HD26	GOPC	2.5	0.03	FALSE
ALK	WT	ALK	BIOID	O60762	DPM1	3	0.05	FALSE
ALK	WT	ALK	BIOID	G2XKQ0	SUMO1P1	2.5	0.01	FALSE
ALK	WT	ALK	BIOID	Q15645	TRIP13	2	0.04	FALSE
ALK	WT	ALK	BIOID	P61619	SEC61A1	4	0	FALSE
ALK	WT	ALK	BIOID	P49454	CENPF	2	0.01	TRUE
IGF1R	WT	INS	BIOID	P0DMV9	HSPA1B	71	0	FALSE
IGF1R	WT	INS	BIOID	Q14160	SCRIB	37	0.05	FALSE
IGF1R	WT	INS	BIOID	Q13596	SNX1	33.5	0	FALSE
IGF1R	WT	INS	BIOID	O95487	SEC24B	34.5	0	FALSE
IGF1R	WT	INS	BIOID	Q9Y4L1	HYOU1	28	0	FALSE
IGF1R	WT	INS	BIOID	P14625	HSP90B1	37.5	0	TRUE
IGF1R	WT	INS	BIOID	Q9BSJ8	ESYT1	35.5	0	FALSE
IGF1R	WT	INS	BIOID	O75410	TACC1	30.5	0	FALSE
IGF1R	WT	INS	BIOID	P78527	PRKDC	43.5	0.02	FALSE
IGF1R	WT	INS	BIOID	Q7KZF4	SND1	27	0	FALSE
IGF1R	WT	INS	BIOID	Q9BUF5	TUBB6	24.5	0.01	FALSE
IGF1R	WT	INS	BIOID	Q9HAU0	PLEKHA5	25	0.05	FALSE
IGF1R	WT	INS	BIOID	Q5JSH3	WDR44	25	0	FALSE
IGF1R	WT	INS	BIOID	P51648	ALDH3A2	22.5	0	FALSE
IGF1R	WT	INS	BIOID	Q9H3P7	ACBD3	22	0	FALSE
IGF1R	WT	INS	BIOID	Q15437	SEC23B	22.5	0	FALSE
IGF1R	WT	INS	BIOID	Q9HB21	PLEKHA1	20	0.03	FALSE
IGF1R	WT	INS	BIOID	P27824	CANX	20	0.02	FALSE
IGF1R	WT	INS	BIOID	Q96AC1	FERMT2	16.5	0.04	FALSE
IGF1R	WT	INS	BIOID	Q13586	STIM1	18	0	FALSE
IGF1R	WT	INS	BIOID	O15498	YKT6	18	0.02	FALSE
IGF1R	WT	INS	BIOID	O95819	MAP4K4	18.5	0.01	FALSE
IGF1R	WT	INS	BIOID	P49757	NUMB	21.5	0.02	FALSE
IGF1R	WT	INS	BIOID	Q8IZ21	PHACTR4	21	0.02	FALSE
IGF1R	WT	INS	BIOID	O60749	SNX2	20	0	FALSE
IGF1R	WT	INS	BIOID	Q0JRZ9	FCHO2	14	0	FALSE
IGF1R	WT	INS	BIOID	P50454	SERPINH1	16.5	0	FALSE
IGF1R	WT	INS	BIOID	P18031	PTPN1	15.5	0	TRUE
IGF1R	WT	INS	BIOID	Q96JB5	CDK5RAP3	18	0	FALSE
IGF1R	WT	INS	BIOID	Q9NRG9	AAAS	10	0	FALSE
IGF1R	WT	INS	BIOID	Q9BXB4	OSBPL11	13	0	FALSE
IGF1R	WT	INS	BIOID	Q15436	SEC23A	13.5	0	FALSE
IGF1R	WT	INS	BIOID	O95486	SEC24A	15	0	FALSE
IGF1R	WT	INS	BIOID	Q96SU4	OSBPL9	13.5	0	FALSE
IGF1R	WT	INS	BIOID	Q8NDI1	EHBP1	12.5	0.01	FALSE
IGF1R	WT	INS	BIOID	Q9Y6W5	WASF2	10.5	0.02	FALSE
IGF1R	WT	INS	BIOID	Q92599	SEPT8	13	0.01	FALSE
AXL	WT	AXL	AP	Q06124	PTPN11	36.5	0	TRUE
IGF1R	WT	INS	BIOID	Q99618	CDCA3	12	0	FALSE
IGF1R	WT	INS	BIOID	Q16543	CDC37	10.5	0	TRUE
IGF1R	WT	INS	BIOID	Q96HY6	DDRGK1	7.5	0	FALSE
IGF1R	WT	INS	BIOID	O00459	PIK3R2	10	0	TRUE
IGF1R	WT	INS	BIOID	Q08J23	NSUN2	10.5	0	FALSE
IGF1R	WT	INS	BIOID	P08240	SRPRA	9.5	0	FALSE
IGF1R	WT	INS	BIOID	Q15334	LLGL1	13	0.05	FALSE
IGF1R	WT	INS	BIOID	O15173	PGRMC2	12	0	FALSE
IGF1R	WT	INS	BIOID	Q9UNH7	SNX6	9	0.01	FALSE
IGF1R	WT	INS	BIOID	P0DP25	CALM3	6.5	0	FALSE
IGF1R	WT	INS	BIOID	P29317	EPHA2	13	0.01	FALSE
IGF1R	WT	INS	BIOID	O60884	DNAJA2	8.5	0	FALSE
IGF1R	WT	INS	BIOID	Q14141	SEPT6	10.5	0.04	FALSE
IGF1R	WT	INS	BIOID	Q96S66	CLCC1	9.5	0	FALSE
IGF1R	WT	INS	BIOID	P63244	RACK1	8	0.01	TRUE
IGF1R	WT	INS	BIOID	Q9UGI8	TES	11	0.03	FALSE
IGF1R	WT	INS	BIOID	Q9H792	PEAK1	8.5	0.03	FALSE
IGF1R	WT	INS	BIOID	P06493	CDK1	8.5	0.02	FALSE
IGF1R	WT	INS	BIOID	Q9Y6R0	NUMBL	8.5	0.01	FALSE
IGF1R	WT	INS	BIOID	P05198	EIF2S1	10.5	0	FALSE
IGF1R	WT	INS	BIOID	Q8WVM8	SCFD1	6	0	FALSE
IGF1R	WT	INS	BIOID	O95757	HSPA4L	8	0.04	FALSE
IGF1R	WT	INS	BIOID	Q8IZJ1	UNC5B	8.5	0.03	FALSE
IGF1R	WT	INS	BIOID	Q96TA1	FAM129B	8	0.03	FALSE
IGF1R	WT	INS	BIOID	O95292	VAPB	8.5	0	FALSE
IGF1R	WT	INS	BIOID	O95721	SNAP29	8.5	0.03	TRUE
IGF1R	WT	INS	BIOID	P49753	ACOT2	7.5	0.02	FALSE
IGF1R	WT	INS	BIOID	Q96A49	SYAP1	6.5	0	FALSE
IGF1R	WT	INS	BIOID	Q13480	GAB1	6.5	0.04	FALSE
IGF1R	WT	INS	BIOID	O95573	ACSL3	7	0.01	FALSE
IGF1R	WT	INS	BIOID	Q96NT0	CCDC115	5	0	FALSE
IGF1R	WT	INS	BIOID	P07237	P4HB	6	0.03	FALSE
IGF1R	WT	INS	BIOID	Q92575	UBXN4	4	0	FALSE
IGF1R	WT	INS	BIOID	P26038	MSN	6.5	0	FALSE
IGF1R	WT	INS	BIOID	Q9P0L0	VAPA	6	0.02	FALSE
IGF1R	WT	INS	BIOID	Q5JRA6	MIA3	6	0	FALSE
IGF1R	WT	INS	BIOID	P50402	EMD	7	0.02	FALSE
IGF1R	WT	INS	BIOID	P27986	PIK3R1	7	0.01	TRUE
IGF1R	WT	INS	BIOID	Q9UBS4	DNAJB11	5	0	FALSE
IGF1R	WT	INS	BIOID	Q9Y5M8	SRPRB	6.5	0	FALSE
IGF1R	WT	INS	BIOID	P20042	EIF2S2	7	0	FALSE
IGF1R	WT	INS	BIOID	Q8NEN9	PDZD8	5	0	FALSE
IGF1R	WT	INS	BIOID	O60858	TRIM13	5	0	FALSE
IGF1R	WT	INS	BIOID	P18085	ARF4	7	0	FALSE
IGF1R	WT	INS	BIOID	P61088	UBE2N	7	0	FALSE
IGF1R	WT	INS	BIOID	O75694	NUP155	7	0	FALSE
IGF1R	WT	INS	BIOID	Q5JTV8	TOR1AIP1	6	0	FALSE
IGF1R	WT	INS	BIOID	P16333	NCK1	7.5	0.05	FALSE
IGF1R	WT	INS	BIOID	Q9Y2I1	NISCH	5	0.04	FALSE
IGF1R	WT	INS	BIOID	P00367	GLUD1	5	0.01	FALSE
IGF1R	WT	INS	BIOID	Q96A33	CCDC47	4.5	0	FALSE
IGF1R	WT	INS	BIOID	P62993	GRB2	5.5	0	FALSE
IGF1R	WT	INS	BIOID	Q27J81	INF2	3.5	0	FALSE
IGF1R	WT	INS	BIOID	P43490	NAMPT	3.5	0	FALSE
IGF1R	WT	INS	BIOID	Q92665	MRPS31	3.5	0	FALSE
IGF1R	WT	INS	BIOID	Q9GZT9	EGLN1	6	0.03	FALSE
IGF1R	WT	INS	BIOID	Q9P0V9	SEPT10	3	0.01	FALSE
IGF1R	WT	INS	BIOID	Q9NZ52	GGA3	4.5	0.02	FALSE
IGF1R	WT	INS	BIOID	Q9HBM0	VEZT	4.5	0	FALSE
IGF1R	WT	INS	BIOID	Q15042	RAB3GAP1	2.5	0.02	FALSE
IGF1R	WT	INS	BIOID	Q9UL25	RAB21	2.5	0.02	FALSE
IGF1R	WT	INS	BIOID	Q9P246	STIM2	4.5	0	FALSE
IGF1R	WT	INS	BIOID	Q8IXB1	DNAJC10	3	0	FALSE
IGF1R	WT	INS	BIOID	Q9Y5X3	SNX5	4.5	0	FALSE
IGF1R	WT	INS	BIOID	Q5VUB5	FAM171A1	3	0	FALSE
IGF1R	WT	INS	BIOID	Q9BZF1	OSBPL8	5	0	FALSE
IGF1R	WT	INS	BIOID	Q13438	OS9	3	0	FALSE
IGF1R	WT	INS	BIOID	Q6ZVF9	GPRIN3	4	0.01	FALSE
IGF1R	WT	INS	BIOID	Q14697	GANAB	5	0.05	FALSE
IGF1R	WT	INS	BIOID	Q5VV42	CDKAL1	3.5	0	FALSE
IGF1R	WT	INS	BIOID	Q16864	ATP6V1F	4	0	FALSE
IGF1R	WT	INS	BIOID	O43615	TIMM44	3	0.02	FALSE
IGF1R	WT	INS	BIOID	O75396	SEC22B	3.5	0.02	FALSE
IGF1R	WT	INS	BIOID	P13667	PDIA4	6.5	0.02	FALSE
IGF1R	WT	INS	BIOID	P09543	CNP	2	0.05	FALSE
IGF1R	WT	INS	BIOID	Q15813	TBCE	4	0.01	FALSE
IGF1R	WT	INS	BIOID	Q9HAD4	WDR41	5.5	0	FALSE
IGF1R	WT	INS	BIOID	O60762	DPM1	3.5	0.03	FALSE
IGF1R	WT	INS	BIOID	Q9H1H9	KIF13A	2.5	0.01	FALSE
IGF1R	WT	INS	BIOID	P13674	P4HA1	2	0.05	FALSE
IGF1R	WT	INS	BIOID	O75131	CPNE3	2	0.05	FALSE
IGF1R	WT	INS	BIOID	Q9UGP8	SEC63	2.5	0.01	FALSE
IGF1R	WT	INS	BIOID	Q9BTX1	NDC1	3.5	0	FALSE
IGF1R	WT	INS	BIOID	Q96Q05	TRAPPC9	2	0.03	FALSE
IGF1R	WT	INS	BIOID	P19022	CDH2	2	0.01	FALSE
IGF1R	WT	INS	BIOID	Q9NP61	ARFGAP3	2	0.01	FALSE
IGF1R	WT	INS	BIOID	Q9Y2H6	FNDC3A	2	0.01	FALSE
IGF1R	WT	INS	BIOID	Q9H3N1	TMX1	3	0	FALSE
IGF1R	WT	INS	BIOID	Q9UG63	ABCF2	2.5	0.04	FALSE
IGF1R	WT	INS	BIOID	P61619	SEC61A1	2.5	0.01	FALSE
IGF1R	WT	INS	BIOID	Q92928	RAB1C	2.5	0.01	FALSE
IGF1R	WT	INS	BIOID	Q13084	MRPL28	2.5	0.01	FALSE
IGF1R	WT	INS	BIOID	Q9HAV4	XPO5	2	0.01	FALSE
IGF1R	WT	INS	BIOID	Q7Z6J0	SH3RF1	2.5	0.04	FALSE
IGF1R	WT	INS	BIOID	O94979	SEC31A	3	0.02	FALSE
IGF1R	WT	INS	BIOID	Q92558	WASF1	3	0.05	FALSE
IGF1R	WT	INS	BIOID	P36776	LONP1	2	0.03	FALSE
IGF1R	WT	INS	BIOID	Q92974	ARHGEF2	2	0.01	FALSE
IGF1R	WT	INS	BIOID	Q07960	ARHGAP1	3	0	FALSE
IGF1R	WT	INS	BIOID	Q8IVM0	CCDC50	2	0.05	FALSE
DDR2	KD	DDR	AP	P07900	HSP90AA1	123	0	TRUE
DDR2	KD	DDR	AP	P08238	HSP90AB1	113	0	TRUE
DDR2	KD	DDR	AP	P0DMV9	HSPA1B	69	0	FALSE
DDR2	KD	DDR	AP	P40939	HADHA	34.5	0	FALSE
DDR2	KD	DDR	AP	Q16543	CDC37	37	0	TRUE
DDR2	KD	DDR	AP	Q13217	DNAJC3	28.5	0	FALSE
DDR2	KD	DDR	AP	P27824	CANX	22.5	0.02	FALSE
DDR2	KD	DDR	AP	P55084	HADHB	24	0	FALSE
DDR2	KD	DDR	AP	Q14126	DSG2	20	0.03	FALSE
DDR2	KD	DDR	AP	O95470	SGPL1	19.5	0	FALSE
DDR2	KD	DDR	AP	Q01813	PFKP	14	0	FALSE
DDR2	KD	DDR	AP	Q9NNW5	WDR6	15.5	0.03	FALSE
DDR2	KD	DDR	AP	P85037	FOXK1	17	0	FALSE
DDR2	KD	DDR	AP	P04843	RPN1	17	0.01	FALSE
DDR2	KD	DDR	AP	P35221	CTNNA1	13.5	0	FALSE
DDR2	KD	DDR	AP	P19022	CDH2	10.5	0	TRUE
DDR2	KD	DDR	AP	P00367	GLUD1	12	0	FALSE
DDR2	KD	DDR	AP	Q13393	PLD1	12.5	0	FALSE
DDR2	KD	DDR	AP	Q8TEM1	NUP210	12.5	0	FALSE
DDR2	KD	DDR	AP	P10909	CLU	9	0	FALSE
DDR2	KD	DDR	AP	P04844	RPN2	7.5	0.01	FALSE
DDR2	KD	DDR	AP	P04439	HLA-A	7	0	FALSE
DDR2	KD	DDR	AP	Q9UBS4	DNAJB11	8	0	FALSE
DDR2	KD	DDR	AP	Q14574	DSC3	5	0	FALSE
DDR2	KD	DDR	AP	Q15072	ZNF146	10.5	0.01	FALSE
DDR2	KD	DDR	AP	Q9NVI7	ATAD3A	12.5	0	FALSE
DDR2	KD	DDR	AP	P10321	HLA-C	7	0	FALSE
DDR2	KD	DDR	AP	Q13308	PTK7	12.5	0	FALSE
DDR2	KD	DDR	AP	Q9Y4L1	HYOU1	6.5	0	FALSE
DDR2	KD	DDR	AP	Q08345	DDR1	9	0	FALSE
DDR2	KD	DDR	AP	P02786	TFRC	6	0	FALSE
DDR2	KD	DDR	AP	Q9NXW2	DNAJB12	6.5	0	FALSE
DDR2	KD	DDR	AP	P35222	CTNNB1	6.5	0.02	FALSE
DDR2	KD	DDR	AP	O14939	PLD2	8	0	FALSE
DDR2	KD	DDR	AP	Q5T9A4	ATAD3B	8	0	FALSE
DDR2	KD	DDR	AP	P17858	PFKL	8.5	0	FALSE
DDR2	KD	DDR	AP	Q9BSD7	NTPCR	6	0	FALSE
DDR2	KD	DDR	AP	Q8WUY1	THEM6	7.5	0	FALSE
DDR2	KD	DDR	AP	Q9UET6	FTSJ1	4	0	FALSE
DDR2	KD	DDR	AP	P39656	DDOST	6	0.01	FALSE
DDR2	KD	DDR	AP	Q15629	TRAM1	4	0	FALSE
DDR2	KD	DDR	AP	P60953	CDC42	4.5	0.04	FALSE
DDR2	KD	DDR	AP	O60245	PCDH7	5	0	FALSE
DDR2	KD	DDR	AP	O75976	CPD	7	0	FALSE
DDR2	KD	DDR	AP	Q99615	DNAJC7	4	0	FALSE
DDR2	KD	DDR	AP	P16422	EPCAM	3	0	FALSE
DDR2	KD	DDR	AP	O00483	NDUFA4	3.5	0	FALSE
DDR2	KD	DDR	AP	P13667	PDIA4	4	0.04	FALSE
DDR2	KD	DDR	AP	Q01167	FOXK2	4	0.01	FALSE
DDR2	KD	DDR	AP	Q68D85	NCR3LG1	3	0	FALSE
DDR2	KD	DDR	AP	Q00587	CDC42EP1	3.5	0	FALSE
DDR2	KD	DDR	AP	Q53GQ0	HSD17B12	4	0.01	FALSE
DDR2	KD	DDR	AP	Q8NE01	CNNM3	4	0.01	FALSE
DDR2	KD	DDR	AP	P08237	PFKM	3	0	FALSE
DDR2	KD	DDR	AP	P61619	SEC61A1	3	0	FALSE
DDR2	KD	DDR	AP	O14672	ADAM10	3	0	FALSE
DDR2	KD	DDR	AP	Q5K4L6	SLC27A3	2.5	0.01	FALSE
DDR2	KD	DDR	AP	Q8TCJ2	STT3B	3	0	FALSE
DDR2	KD	DDR	AP	Q96EY1	DNAJA3	4	0	FALSE
DDR2	KD	DDR	AP	Q92504	SLC39A7	2	0.01	FALSE
DDR2	KD	DDR	AP	Q9H2V7	SPNS1	2	0.01	FALSE
DDR2	KD	DDR	AP	Q9H0U3	MAGT1	2.5	0.01	FALSE
DDR2	KD	DDR	AP	O00767	SCD	2.5	0.01	FALSE
DDR2	KD	DDR	AP	Q9BT22	ALG1	2	0.01	FALSE
DDR2	KD	DDR	AP	Q7Z3U7	MON2	2.5	0.01	FALSE
DDR2	KD	DDR	AP	Q08380	LGALS3BP	2.5	0.02	FALSE
DDR2	KD	DDR	AP	Q9NWB6	ARGLU1	2	0.01	FALSE
DDR2	KD	DDR	AP	P40616	ARL1	2	0.04	FALSE
LMR2	WT	LMR	BIOID	P33176	KIF5B	91	0.01	FALSE
LMR2	WT	LMR	BIOID	Q07866	KLC1	71.5	0	FALSE
LMR2	WT	LMR	BIOID	Q9H0B6	KLC2	66.5	0	FALSE
LMR2	WT	LMR	BIOID	P78527	PRKDC	82	0	FALSE
LMR2	WT	LMR	BIOID	P0DMV9	HSPA1B	52	0	FALSE
LMR2	WT	LMR	BIOID	Q08211	DHX9	48.5	0	FALSE
LMR2	WT	LMR	BIOID	P09874	PARP1	47.5	0	FALSE
LMR2	WT	LMR	BIOID	Q9NSK0	KLC4	41	0	FALSE
LMR2	WT	LMR	BIOID	O60282	KIF5C	26.5	0	FALSE
LMR2	WT	LMR	BIOID	O75367	H2AFY	11	0	FALSE
LMR2	WT	LMR	BIOID	Q15046	KARS	12	0.01	FALSE
LMR2	WT	LMR	BIOID	Q99848	EBNA1BP2	9.5	0.03	FALSE
LMR2	WT	LMR	BIOID	Q08J23	NSUN2	9	0.01	FALSE
LMR2	WT	LMR	BIOID	P05198	EIF2S1	7	0.04	FALSE
LMR2	WT	LMR	BIOID	P50402	EMD	6.5	0.03	FALSE
LMR2	WT	LMR	BIOID	P20042	EIF2S2	5.5	0.02	FALSE
LMR2	WT	LMR	BIOID	Q96PK6	RBM14	6	0.01	FALSE
LMR2	WT	LMR	BIOID	P61088	UBE2N	5.5	0	FALSE
LMR2	WT	LMR	BIOID	P62633	CNBP	7	0	FALSE
LMR2	WT	LMR	BIOID	Q9Y5B9	SUPT16H	4.5	0	FALSE
LMR2	WT	LMR	BIOID	Q08945	SSRP1	5.5	0	FALSE
LMR2	WT	LMR	BIOID	Q15435	PPP1R7	3.5	0	FALSE
LMR2	WT	LMR	BIOID	Q9BXF6	RAB11FIP5	4	0.01	FALSE
LMR2	WT	LMR	BIOID	P51659	HSD17B4	4	0.01	FALSE
LMR2	WT	LMR	BIOID	Q8N1F7	NUP93	4.5	0.01	FALSE
LMR2	WT	LMR	BIOID	Q92928	RAB1C	3	0	FALSE
LMR2	WT	LMR	BIOID	Q9NUU7	DDX19A	3	0.01	FALSE
LMR2	WT	LMR	BIOID	P41236	PPP1R2	3.5	0.05	TRUE
LMR2	WT	LMR	BIOID	Q02978	SLC25A11	2	0.05	FALSE
LMR2	WT	LMR	BIOID	Q8WXX5	DNAJC9	4	0	FALSE
LMR2	WT	LMR	BIOID	Q1KMD3	HNRNPUL2	6	0.04	FALSE
LMR2	WT	LMR	BIOID	Q96C36	PYCR2	2	0.01	FALSE
LMR2	WT	LMR	BIOID	Q9UJZ1	STOML2	2.5	0.04	FALSE
LMR2	WT	LMR	BIOID	Q93008	USP9X	2	0.01	FALSE
LMR2	WT	LMR	BIOID	Q9HAV4	XPO5	2	0.01	FALSE
LMR2	WT	LMR	BIOID	P61221	ABCE1	2.5	0.04	FALSE
LMR2	WT	LMR	BIOID	Q9H6F5	CCDC86	2	0.04	FALSE
LMR2	WT	LMR	BIOID	Q96MU7	YTHDC1	2	0.01	FALSE
LMR2	WT	LMR	BIOID	P20340	RAB6A	2	0.01	FALSE
LMR2	WT	LMR	BIOID	P62273	RPS29	2	0.05	FALSE
MER	KD	AXL	BIOID	P78527	PRKDC	102	0	FALSE
MER	KD	AXL	BIOID	P0DMV9	HSPA1B	54	0	FALSE
MER	KD	AXL	BIOID	O60264	SMARCA5	22	0.02	FALSE
MER	KD	AXL	BIOID	Q9UIG0	BAZ1B	12.5	0.01	FALSE
MER	KD	AXL	BIOID	Q8IY81	FTSJ3	13.5	0.05	FALSE
MER	KD	AXL	BIOID	Q9H0A0	NAT10	13.5	0	FALSE
MER	KD	AXL	BIOID	Q08J23	NSUN2	13	0	FALSE
MER	KD	AXL	BIOID	P05198	EIF2S1	8	0.02	FALSE
MER	KD	AXL	BIOID	Q9UNX3	RPL26L1	9	0.03	FALSE
MER	KD	AXL	BIOID	Q9Y4L1	HYOU1	5	0.01	FALSE
MER	KD	AXL	BIOID	P0DP25	CALM3	4.5	0	FALSE
MER	KD	AXL	BIOID	O75367	H2AFY	3.5	0	FALSE
MER	KD	AXL	BIOID	P18085	ARF4	4.5	0	FALSE
MER	KD	AXL	BIOID	Q9Y241	HIGD1A	2.5	0.01	FALSE
MER	KD	AXL	BIOID	Q8N1F7	NUP93	3.5	0.03	FALSE
MER	KD	AXL	BIOID	Q9H583	HEATR1	4	0	FALSE
MER	KD	AXL	BIOID	P57052	RBM11	3	0.03	FALSE
MER	KD	AXL	BIOID	P51398	DAP3	3	0.05	FALSE
MER	KD	AXL	BIOID	Q5T3I0	GPATCH4	3	0.05	FALSE
MER	KD	AXL	BIOID	Q96PK6	RBM14	4	0.04	FALSE
MER	KD	AXL	BIOID	Q12986	NFX1	2.5	0.01	FALSE
MER	KD	AXL	BIOID	Q92504	SLC39A7	2	0.01	FALSE
MER	KD	AXL	BIOID	P61221	ABCE1	3	0.02	FALSE
MER	KD	AXL	BIOID	G2XKQ0	SUMO1P1	2	0.01	FALSE
MER	KD	AXL	BIOID	Q9NRN7	AASDHPPT	2	0.05	FALSE
DDR2	WT	DDR	BIOID	P0DMV9	HSPA1B	89	0	FALSE
DDR2	WT	DDR	BIOID	Q08211	DHX9	49	0	FALSE
DDR2	WT	DDR	BIOID	P78527	PRKDC	50	0	FALSE
DDR2	WT	DDR	BIOID	Q9UHD1	CHORDC1	26.5	0	TRUE
DDR2	WT	DDR	BIOID	Q16543	CDC37	13	0	TRUE
DDR2	WT	DDR	BIOID	P50454	SERPINH1	12.5	0.01	FALSE
DDR2	WT	DDR	BIOID	O95487	SEC24B	13	0	FALSE
DDR2	WT	DDR	BIOID	Q02790	FKBP4	13	0	FALSE
DDR2	WT	DDR	BIOID	Q9Y4L1	HYOU1	9.5	0	FALSE
DDR2	WT	DDR	BIOID	P12277	CKB	11.5	0.02	FALSE
DDR2	WT	DDR	BIOID	P35222	CTNNB1	9	0.02	FALSE
DDR2	WT	DDR	BIOID	Q9UIG0	BAZ1B	9	0.02	FALSE
DDR2	WT	DDR	BIOID	P51648	ALDH3A2	8	0	FALSE
DDR2	WT	DDR	BIOID	P52594	AGFG1	7	0.04	FALSE
DDR2	WT	DDR	BIOID	Q15437	SEC23B	6	0.01	FALSE
DDR2	WT	DDR	BIOID	P11586	MTHFD1	5.5	0.05	FALSE
DDR2	WT	DDR	BIOID	Q15436	SEC23A	5.5	0.02	FALSE
DDR2	WT	DDR	BIOID	Q13586	STIM1	5	0	FALSE
DDR2	WT	DDR	BIOID	P08240	SRPRA	3	0.03	FALSE
DDR2	WT	DDR	BIOID	P02786	TFRC	5	0	FALSE
DDR2	WT	DDR	BIOID	P18031	PTPN1	4	0.01	FALSE
DDR2	WT	DDR	BIOID	O95292	VAPB	6	0	FALSE
DDR2	WT	DDR	BIOID	Q9BXF6	RAB11FIP5	6	0	FALSE
DDR2	WT	DDR	BIOID	O95486	SEC24A	6	0	FALSE
DDR2	WT	DDR	BIOID	P00367	GLUD1	4	0.03	FALSE
DDR2	WT	DDR	BIOID	P04844	RPN2	3.5	0.05	FALSE
DDR2	WT	DDR	BIOID	Q9P0L0	VAPA	4.5	0.04	FALSE
DDR2	WT	DDR	BIOID	Q92928	RAB1C	3.5	0	FALSE
DDR2	WT	DDR	BIOID	Q99714	HSD17B10	5	0	FALSE
DDR2	WT	DDR	BIOID	Q9NW13	RBM28	5	0.05	FALSE
DDR2	WT	DDR	BIOID	P16422	EPCAM	3	0	FALSE
DDR2	WT	DDR	BIOID	O95405	ZFYVE9	3.5	0	FALSE
DDR2	WT	DDR	BIOID	Q1KMD3	HNRNPUL2	10	0.03	FALSE
DDR2	WT	DDR	BIOID	P10909	CLU	3	0	FALSE
DDR2	WT	DDR	BIOID	P11166	SLC2A1	3.5	0.05	FALSE
DDR2	WT	DDR	BIOID	Q8WXX5	DNAJC9	2.5	0.01	FALSE
DDR2	WT	DDR	BIOID	P61619	SEC61A1	4	0	FALSE
DDR2	WT	DDR	BIOID	P19022	CDH2	3	0.01	TRUE
DDR2	WT	DDR	BIOID	Q96CW1	AP2M1	4	0.04	FALSE
DDR2	WT	DDR	BIOID	P61006	RAB8A	3	0.05	FALSE
DDR2	WT	DDR	BIOID	O00483	NDUFA4	3	0	FALSE
DDR2	WT	DDR	BIOID	O60762	DPM1	3	0.05	FALSE
DDR2	WT	DDR	BIOID	P61221	ABCE1	3	0.02	FALSE
DDR2	WT	DDR	BIOID	P17858	PFKL	2	0.01	FALSE
DDR2	WT	DDR	BIOID	P51151	RAB9A	2.5	0.01	FALSE
DDR2	WT	DDR	BIOID	O43615	TIMM44	3	0.03	FALSE
DDR2	WT	DDR	BIOID	Q86Y82	STX12	2	0.01	FALSE
DDR2	WT	DDR	BIOID	Q9UBS4	DNAJB11	2	0.01	FALSE
DDR2	WT	DDR	BIOID	P13674	P4HA1	2.5	0.03	FALSE
DDR2	WT	DDR	BIOID	Q9UL25	RAB21	3	0.02	FALSE
DDR2	WT	DDR	BIOID	O75367	H2AFY	4.5	0	FALSE
DDR2	WT	DDR	BIOID	Q9BZF1	OSBPL8	2.5	0.03	FALSE
EPHB2	WT	EPH	BIOID	P0DMV9	HSPA1B	68	0	FALSE
EPHB2	WT	EPH	BIOID	P78527	PRKDC	72.5	0	FALSE
EPHB2	WT	EPH	BIOID	P50851	LRBA	55	0.05	FALSE
EPHB2	WT	EPH	BIOID	Q14160	SCRIB	46.5	0.02	FALSE
EPHB2	WT	EPH	BIOID	Q9UHD8	SEPT9	32.5	0.04	FALSE
EPHB2	WT	EPH	BIOID	Q12955	ANK3	42	0.02	FALSE
EPHB2	WT	EPH	BIOID	Q7L576	CYFIP1	36	0.04	FALSE
EPHB2	WT	EPH	BIOID	P14923	JUP	31	0.02	FALSE
EPHB2	WT	EPH	BIOID	O95819	MAP4K4	36.5	0	FALSE
EPHB2	WT	EPH	BIOID	Q9Y2A7	NCKAP1	32.5	0.02	FALSE
EPHB2	WT	EPH	BIOID	Q96F07	CYFIP2	28.5	0.02	FALSE
EPHB2	WT	EPH	BIOID	Q7Z2K8	GPRIN1	26	0.04	FALSE
EPHB2	WT	EPH	BIOID	Q9HAU0	PLEKHA5	28.5	0.03	FALSE
EPHB2	WT	EPH	BIOID	Q12923	PTPN13	24.5	0.02	TRUE
EPHB2	WT	EPH	BIOID	Q9H3P7	ACBD3	22	0	FALSE
EPHB2	WT	EPH	BIOID	Q9HB21	PLEKHA1	19.5	0.02	FALSE
EPHB2	WT	EPH	BIOID	Q96AC1	FERMT2	21	0.02	FALSE
EPHB2	WT	EPH	BIOID	Q0JRZ9	FCHO2	15	0	FALSE
EPHB2	WT	EPH	BIOID	P13667	PDIA4	17	0	FALSE
EPHB2	WT	EPH	BIOID	P35241	RDX	20.5	0.03	FALSE
EPHB2	WT	EPH	BIOID	Q9UKE5	TNIK	14	0.01	FALSE
EPHB2	WT	EPH	BIOID	O14579	COPE	18	0.04	FALSE
EPHB2	WT	EPH	BIOID	Q8IZ21	PHACTR4	21.5	0.02	FALSE
EPHB2	WT	EPH	BIOID	O15498	YKT6	15	0.04	FALSE
EPHB2	WT	EPH	BIOID	Q01484	ANK2	17	0.04	FALSE
EPHB2	WT	EPH	BIOID	Q7Z3T8	ZFYVE16	15.5	0.03	FALSE
EPHB2	WT	EPH	BIOID	Q92599	SEPT8	15.5	0	FALSE
EPHB2	WT	EPH	BIOID	Q9Y6W5	WASF2	13.5	0	FALSE
EPHB2	WT	EPH	BIOID	O95487	SEC24B	15.5	0	FALSE
EPHB2	WT	EPH	BIOID	Q16543	CDC37	11	0	FALSE
EPHB2	WT	EPH	BIOID	P35612	ADD2	15.5	0.02	FALSE
EPHB2	WT	EPH	BIOID	Q70E73	RAPH1	13.5	0.03	FALSE
EPHB2	WT	EPH	BIOID	P49757	NUMB	16	0.03	FALSE
EPHB2	WT	EPH	BIOID	Q86X29	LSR	10	0.01	FALSE
EPHB2	WT	EPH	BIOID	Q8IZP0	ABI1	12.5	0.03	FALSE
EPHB2	WT	EPH	BIOID	P27448	MARK3	10.5	0.04	FALSE
EPHB2	WT	EPH	BIOID	Q96TA1	FAM129B	11	0.02	FALSE
EPHB2	WT	EPH	BIOID	Q9Y4L1	HYOU1	12	0	FALSE
EPHB2	WT	EPH	BIOID	O00459	PIK3R2	9	0	FALSE
EPHB2	WT	EPH	BIOID	P27986	PIK3R1	9.5	0	TRUE
EPHB2	WT	EPH	BIOID	P29317	EPHA2	10.5	0.02	TRUE
EPHB2	WT	EPH	BIOID	Q9H792	PEAK1	12.5	0.01	FALSE
EPHB2	WT	EPH	BIOID	Q96B97	SH3KBP1	10.5	0.05	FALSE
EPHB2	WT	EPH	BIOID	Q9UHR4	BAIAP2L1	9.5	0.02	FALSE
EPHB2	WT	EPH	BIOID	Q9P265	DIP2B	12.5	0	FALSE
EPHB2	WT	EPH	BIOID	Q14141	SEPT6	12	0.03	FALSE
EPHB2	WT	EPH	BIOID	Q8IZJ1	UNC5B	11	0.02	FALSE
EPHB2	WT	EPH	BIOID	P42684	ABL2	12	0	TRUE
EPHB2	WT	EPH	BIOID	Q9NUP9	LIN7C	10	0.03	FALSE
EPHB2	WT	EPH	BIOID	O14964	HGS	8.5	0	FALSE
EPHB2	WT	EPH	BIOID	Q13480	GAB1	9.5	0.01	FALSE
EPHB2	WT	EPH	BIOID	Q8NDI1	EHBP1	10	0.03	FALSE
EPHB2	WT	EPH	BIOID	P21281	ATP6V1B2	8	0.01	FALSE
EPHB2	WT	EPH	BIOID	P05198	EIF2S1	7.5	0.02	FALSE
EPHB2	WT	EPH	BIOID	O43865	AHCYL1	8.5	0.05	FALSE
EPHB2	WT	EPH	BIOID	Q8WXE0	CASKIN2	9	0	FALSE
EPHB2	WT	EPH	BIOID	Q9UQB8	BAIAP2	7	0.01	FALSE
EPHB2	WT	EPH	BIOID	Q04721	NOTCH2	8	0.02	FALSE
EPHB2	WT	EPH	BIOID	Q15836	VAMP3	4.5	0.05	FALSE
EPHB2	WT	EPH	BIOID	Q15436	SEC23A	4.5	0.02	FALSE
EPHB2	WT	EPH	BIOID	Q99618	CDCA3	9	0.01	FALSE
EPHB2	WT	EPH	BIOID	Q08J23	NSUN2	8	0.03	FALSE
EPHB2	WT	EPH	BIOID	Q5EBL8	PDZD11	6	0.03	FALSE
EPHB2	WT	EPH	BIOID	O95721	SNAP29	7.5	0.05	FALSE
EPHB2	WT	EPH	BIOID	O75044	SRGAP2	9.5	0.01	FALSE
EPHB2	WT	EPH	BIOID	Q16625	OCLN	5	0.03	FALSE
EPHB2	WT	EPH	BIOID	Q9H8Y8	GORASP2	7	0	FALSE
EPHB2	WT	EPH	BIOID	Q9Y2I1	NISCH	9	0.01	FALSE
EPHB2	WT	EPH	BIOID	P42356	PI4KA	5	0	FALSE
EPHB2	WT	EPH	BIOID	Q9HD26	GOPC	5	0	FALSE
EPHB2	WT	EPH	BIOID	P26038	MSN	6	0.01	FALSE
EPHB2	WT	EPH	BIOID	Q9UNF0	PACSIN2	4.5	0.04	FALSE
EPHB2	WT	EPH	BIOID	Q6ZVF9	GPRIN3	5	0.01	FALSE
EPHB2	WT	EPH	BIOID	Q15437	SEC23B	4	0.04	FALSE
EPHB2	WT	EPH	BIOID	A8MXV4	NUDT19	4.5	0.01	FALSE
EPHB2	WT	EPH	BIOID	Q8WUW1	BRK1	4.5	0.03	FALSE
EPHB2	WT	EPH	BIOID	Q9P0V9	SEPT10	4	0	FALSE
EPHB2	WT	EPH	BIOID	P13674	P4HA1	3.5	0.03	FALSE
EPHB2	WT	EPH	BIOID	Q4KMP7	TBC1D10B	5	0	FALSE
EPHB2	WT	EPH	BIOID	P62993	GRB2	6.5	0	TRUE
EPHB2	WT	EPH	BIOID	Q96KQ4	PPP1R13B	3	0.03	FALSE
EPHB2	WT	EPH	BIOID	P35222	CTNNB1	5	0.04	FALSE
EPHB2	WT	EPH	BIOID	A7KAX9	ARHGAP32	3.5	0.03	FALSE
EPHB2	WT	EPH	BIOID	P49753	ACOT2	7.5	0.03	FALSE
EPHB2	WT	EPH	BIOID	Q92738	USP6NL	4.5	0.01	FALSE
EPHB2	WT	EPH	BIOID	O15126	SCAMP1	2.5	0.02	FALSE
EPHB2	WT	EPH	BIOID	P35240	NF2	4	0.05	FALSE
EPHB2	WT	EPH	BIOID	Q13464	ROCK1	4	0.04	FALSE
EPHB2	WT	EPH	BIOID	Q12929	EPS8	2	0.01	FALSE
EPHB2	WT	EPH	BIOID	Q9BXF6	RAB11FIP5	2.5	0.05	FALSE
EPHB2	WT	EPH	BIOID	Q5VUB5	FAM171A1	2.5	0.01	FALSE
EPHB2	WT	EPH	BIOID	Q92558	WASF1	3.5	0.03	FALSE
EPHB2	WT	EPH	BIOID	O95486	SEC24A	2.5	0.05	FALSE
EPHB2	WT	EPH	BIOID	Q8IYB1	MB21D2	2	0.01	FALSE
EPHB2	WT	EPH	BIOID	Q14689	DIP2A	3	0.05	FALSE
EPHB2	WT	EPH	BIOID	P54764	EPHA4	2	0.01	TRUE
EPHB2	WT	EPH	BIOID	Q9BZF9	UACA	3	0	FALSE
EPHB2	WT	EPH	BIOID	Q9UH03	SEPT3	2	0.03	FALSE
EPHB2	WT	EPH	BIOID	Q13586	STIM1	2.5	0.04	FALSE
LTK	WT	ALK	AP	Q96Q04	LMR3	70	0	FALSE
LTK	WT	ALK	AP	P0DMV9	HSPA1B	72	0	FALSE
LTK	WT	ALK	AP	Q08211	DHX9	46.5	0	FALSE
LTK	WT	ALK	AP	P09874	PARP1	35.5	0.02	FALSE
LTK	WT	ALK	AP	Q14126	DSG2	22	0.03	FALSE
LTK	WT	ALK	AP	Q13838	DDX39B	21.5	0	FALSE
LTK	WT	ALK	AP	Q04721	NOTCH2	14.5	0.01	FALSE
LTK	WT	ALK	AP	P29353	SHC1	12.5	0	TRUE
LTK	WT	ALK	AP	Q08J23	NSUN2	12.5	0	FALSE
LTK	WT	ALK	AP	O75367	H2AFY	14.5	0	FALSE
LTK	WT	ALK	AP	Q16543	CDC37	12	0	FALSE
LTK	WT	ALK	AP	P51991	HNRNPA3	14	0	FALSE
LTK	WT	ALK	AP	P29317	EPHA2	8	0.05	FALSE
LTK	WT	ALK	AP	P62993	GRB2	10	0	TRUE
LTK	WT	ALK	AP	O00459	PIK3R2	8	0.01	FALSE
LTK	WT	ALK	AP	Q15181	PPA1	6	0	FALSE
LTK	WT	ALK	AP	Q08945	SSRP1	6	0	FALSE
LTK	WT	ALK	AP	P27986	PIK3R1	5.5	0.02	TRUE
LTK	WT	ALK	AP	O95793	STAU1	7.5	0.04	FALSE
LTK	WT	ALK	AP	P20042	EIF2S2	6.5	0	FALSE
LTK	WT	ALK	AP	P61088	UBE2N	5	0	FALSE
LTK	WT	ALK	AP	Q9Y5B9	SUPT16H	7.5	0	FALSE
LTK	WT	ALK	AP	P63244	RACK1	6.5	0.05	FALSE
LTK	WT	ALK	AP	Q14151	SAFB2	6.5	0	FALSE
LTK	WT	ALK	AP	Q96GQ7	DDX27	6.5	0	FALSE
LTK	WT	ALK	AP	P04844	RPN2	4.5	0.03	FALSE
LTK	WT	ALK	AP	Q15424	SAFB	5.5	0	FALSE
LTK	WT	ALK	AP	Q8IWS0	PHF6	4.5	0	FALSE
LTK	WT	ALK	AP	P62633	CNBP	4	0.04	FALSE
LTK	WT	ALK	AP	Q9H9B4	SFXN1	5	0.02	FALSE
LTK	WT	ALK	AP	Q96PK6	RBM14	5.5	0.01	FALSE
LTK	WT	ALK	AP	Q15050	RRS1	3.5	0.03	FALSE
LTK	WT	ALK	AP	P52209	PGD	3	0	FALSE
LTK	WT	ALK	AP	Q5BKZ1	ZNF326	4	0	FALSE
LTK	WT	ALK	AP	Q13242	SRSF9	3	0	FALSE
LTK	WT	ALK	AP	P61221	ABCE1	3	0.02	FALSE
LTK	WT	ALK	AP	P0DP25	CALM3	3	0	FALSE
LTK	WT	ALK	AP	Q96EY1	DNAJA3	2	0.01	FALSE
LTK	WT	ALK	AP	Q9NS69	TOMM22	2.5	0.01	FALSE
LTK	WT	ALK	AP	Q9HD26	GOPC	3	0.01	FALSE
LTK	WT	ALK	AP	P39656	DDOST	3.5	0.03	FALSE
LTK	WT	ALK	AP	P37108	SRP14	2.5	0.04	FALSE
LTK	WT	ALK	AP	P61956	SUMO2	3	0.04	FALSE
LTK	WT	ALK	AP	P11388	TOP2A	3.5	0	FALSE
LTK	WT	ALK	AP	P51659	HSD17B4	4	0.01	FALSE
LTK	WT	ALK	AP	Q9BYG3	NIFK	2.5	0.01	FALSE
LTK	WT	ALK	AP	P61077	UBE2D3	3.5	0	FALSE
LTK	WT	ALK	AP	Q92928	RAB1C	2	0.01	FALSE
LTK	WT	ALK	AP	Q9BYD6	MRPL1	2	0.01	FALSE
LTK	WT	ALK	AP	Q9UKM9	RALY	2.5	0.01	FALSE
LTK	WT	ALK	AP	P09012	SNRPA	2	0.03	FALSE
LTK	WT	ALK	AP	P53004	BLVRA	2	0.01	FALSE
ROS1	WT	ROS	BIOID	P0DMV9	HSPA1B	70.5	0	FALSE
ROS1	WT	ROS	BIOID	P78527	PRKDC	87	0	FALSE
ROS1	WT	ROS	BIOID	Q9Y4L1	HYOU1	15	0	FALSE
ROS1	WT	ROS	BIOID	Q9UQE7	SMC3	15	0.01	FALSE
ROS1	WT	ROS	BIOID	Q9UBS4	DNAJB11	9	0	FALSE
ROS1	WT	ROS	BIOID	Q08J23	NSUN2	9.5	0.01	FALSE
ROS1	WT	ROS	BIOID	P50454	SERPINH1	10	0.03	FALSE
ROS1	WT	ROS	BIOID	P05198	EIF2S1	10.5	0	FALSE
ROS1	WT	ROS	BIOID	Q9UIG0	BAZ1B	6.5	0.05	FALSE
ROS1	WT	ROS	BIOID	Q9HCN8	SDF2L1	4	0	FALSE
ROS1	WT	ROS	BIOID	P20042	EIF2S2	9.5	0	FALSE
ROS1	WT	ROS	BIOID	P58107	EPPK1	5	0	FALSE
ROS1	WT	ROS	BIOID	Q96PK6	RBM14	7	0.05	FALSE
ROS1	WT	ROS	BIOID	P50402	EMD	6.5	0.03	FALSE
ROS1	WT	ROS	BIOID	Q8N1F7	NUP93	4.5	0.01	FALSE
ROS1	WT	ROS	BIOID	P0DP25	CALM3	5	0	FALSE
ROS1	WT	ROS	BIOID	O60762	DPM1	3	0.05	FALSE
ROS1	WT	ROS	BIOID	O95292	VAPB	3	0.04	FALSE
ROS1	WT	ROS	BIOID	P61619	SEC61A1	3.5	0	FALSE
ROS1	WT	ROS	BIOID	O75367	H2AFY	3	0	FALSE
ROS1	WT	ROS	BIOID	Q92621	NUP205	4.5	0.04	FALSE
ROS1	WT	ROS	BIOID	P23258	TUBG1	5.5	0.04	FALSE
ROS1	WT	ROS	BIOID	Q92974	ARHGEF2	4.5	0	FALSE
ROS1	WT	ROS	BIOID	Q13586	STIM1	3	0.04	FALSE
ROS1	WT	ROS	BIOID	P11166	SLC2A1	3.5	0.05	FALSE
ROS1	WT	ROS	BIOID	P13667	PDIA4	11	0.02	FALSE
ROS1	WT	ROS	BIOID	Q8WXX5	DNAJC9	2.5	0.01	FALSE
ROS1	WT	ROS	BIOID	O00483	NDUFA4	2.5	0.02	FALSE
ROS1	WT	ROS	BIOID	P61088	UBE2N	3	0.01	FALSE
ROS1	WT	ROS	BIOID	P51648	ALDH3A2	5.5	0.02	FALSE
ROS1	WT	ROS	BIOID	Q9NUU7	DDX19A	3	0.01	FALSE
ROS1	WT	ROS	BIOID	O95347	SMC2	3	0.05	FALSE
ROS1	WT	ROS	BIOID	P17858	PFKL	2	0.01	FALSE
ROS1	WT	ROS	BIOID	P08240	SRPRA	2.5	0.04	FALSE
ROS1	WT	ROS	BIOID	P61221	ABCE1	3	0.02	FALSE
ROS1	WT	ROS	BIOID	O43615	TIMM44	2	0.05	FALSE
ROS1	WT	ROS	BIOID	Q8IWS0	PHF6	2	0.01	FALSE
ROR1	WT	ROR	BIOID	P0DMV9	HSPA1B	106	0	FALSE
ROR1	WT	ROR	BIOID	Q08211	DHX9	46	0	FALSE
ROR1	WT	ROR	BIOID	Q96RT1	ERBIN	33.5	0.03	FALSE
ROR1	WT	ROR	BIOID	Q14126	DSG2	32	0.01	FALSE
ROR1	WT	ROR	BIOID	P14923	JUP	28.5	0.02	FALSE
ROR1	WT	ROR	BIOID	P49757	NUMB	20	0.02	FALSE
ROR1	WT	ROR	BIOID	Q9H3P7	ACBD3	18	0	FALSE
ROR1	WT	ROR	BIOID	Q9NQH7	XPNPEP3	11.5	0	FALSE
ROR1	WT	ROR	BIOID	P51991	HNRNPA3	19.5	0	FALSE
ROR1	WT	ROR	BIOID	Q16543	CDC37	18	0	FALSE
ROR1	WT	ROR	BIOID	Q92738	USP6NL	10.5	0	FALSE
ROR1	WT	ROR	BIOID	P50454	SERPINH1	10	0.04	FALSE
ROR1	WT	ROR	BIOID	P05198	EIF2S1	11	0	FALSE
ROR1	WT	ROR	BIOID	Q9UHR4	BAIAP2L1	9	0.02	FALSE
ROR1	WT	ROR	BIOID	O75367	H2AFY	12.5	0	FALSE
ROR1	WT	ROR	BIOID	Q04721	NOTCH2	10	0.01	FALSE
ROR1	WT	ROR	BIOID	O75694	NUP155	7	0	FALSE
ROR1	WT	ROR	BIOID	P29317	EPHA2	10	0.02	FALSE
ROR1	WT	ROR	BIOID	Q9Y6R0	NUMBL	9	0.01	FALSE
ROR1	WT	ROR	BIOID	P58107	EPPK1	5.5	0.02	FALSE
ROR1	WT	ROR	BIOID	Q08J23	NSUN2	9	0	FALSE
ROR1	WT	ROR	BIOID	O00459	PIK3R2	7	0.02	FALSE
ROR1	WT	ROR	BIOID	Q96PK6	RBM14	6	0.01	FALSE
ROR1	WT	ROR	BIOID	Q53EZ4	CEP55	7	0.01	FALSE
ROR1	WT	ROR	BIOID	Q8IVF2	AHNAK2	7.5	0	FALSE
ROR1	WT	ROR	BIOID	P20042	EIF2S2	6	0.02	FALSE
ROR1	WT	ROR	BIOID	Q9UQB8	BAIAP2	5.5	0.02	FALSE
ROR1	WT	ROR	BIOID	Q9BQ67	GRWD1	5.5	0.05	FALSE
ROR1	WT	ROR	BIOID	Q5VUB5	FAM171A1	5	0	FALSE
ROR1	WT	ROR	BIOID	Q92665	MRPS31	3.5	0.02	FALSE
ROR1	WT	ROR	BIOID	P09543	CNP	5	0	FALSE
ROR1	WT	ROR	BIOID	Q8TAA9	VANGL1	5	0.05	FALSE
ROR1	WT	ROR	BIOID	Q9UJZ1	STOML2	4	0.02	FALSE
ROR1	WT	ROR	BIOID	Q13492	PICALM	6	0.02	FALSE
ROR1	WT	ROR	BIOID	P61088	UBE2N	5.5	0	FALSE
ROR1	WT	ROR	BIOID	Q8IZJ1	UNC5B	6.5	0.05	FALSE
ROR1	WT	ROR	BIOID	A8MVW0	FAM171A2	5.5	0	FALSE
ROR1	WT	ROR	BIOID	Q9UGP8	SEC63	3.5	0.01	FALSE
ROR1	WT	ROR	BIOID	Q9Y4L1	HYOU1	4.5	0	FALSE
ROR1	WT	ROR	BIOID	Q9UKD2	MRTO4	5	0	FALSE
ROR1	WT	ROR	BIOID	Q86X29	LSR	9	0.02	FALSE
ROR1	WT	ROR	BIOID	Q12929	EPS8	5	0	FALSE
ROR1	WT	ROR	BIOID	Q96GQ7	DDX27	4	0.03	FALSE
ROR1	WT	ROR	BIOID	A7KAX9	ARHGAP32	3.5	0.03	FALSE
ROR1	WT	ROR	BIOID	P18085	ARF4	4	0.01	FALSE
ROR1	WT	ROR	BIOID	Q9Y241	HIGD1A	2.5	0.01	FALSE
ROR1	WT	ROR	BIOID	Q9UKM9	RALY	4	0	FALSE
ROR1	WT	ROR	BIOID	Q9H8Y8	GORASP2	4	0	FALSE
ROR1	WT	ROR	BIOID	Q9H9B4	SFXN1	4.5	0.03	FALSE
ROR1	WT	ROR	BIOID	Q9H0S4	DDX47	3	0	FALSE
ROR1	WT	ROR	BIOID	Q9NS69	TOMM22	2.5	0.01	FALSE
ROR1	WT	ROR	BIOID	P27986	PIK3R1	4	0.03	FALSE
ROR1	WT	ROR	BIOID	Q8N1F7	NUP93	4	0.02	FALSE
ROR1	WT	ROR	BIOID	P51659	HSD17B4	3.5	0.01	FALSE
ROR1	WT	ROR	BIOID	Q08945	SSRP1	3	0	FALSE
ROR1	WT	ROR	BIOID	Q15269	PWP2	3	0.01	FALSE
ROR1	WT	ROR	BIOID	O95486	SEC24A	3	0.02	FALSE
ROR1	WT	ROR	BIOID	Q5VYK3	ECPAS	2	0.01	FALSE
ROR1	WT	ROR	BIOID	O00507	USP9Y	2	0.01	FALSE
ROR1	WT	ROR	BIOID	P08240	SRPRA	3	0.01	FALSE
ROR1	WT	ROR	BIOID	Q8N726	CDKN2A	2.5	0.05	FALSE
ROR1	WT	ROR	BIOID	Q92928	RAB1C	2.5	0.01	FALSE
ROR1	WT	ROR	BIOID	Q13242	SRSF9	3	0	FALSE
ROR1	WT	ROR	BIOID	Q9Y5B9	SUPT16H	2	0.01	FALSE
ROR1	WT	ROR	BIOID	Q9BYG3	NIFK	2.5	0.01	FALSE
MER	WT	AXL	BIOID	P0DMV9	HSPA1B	71	0	FALSE
MER	WT	AXL	BIOID	P78527	PRKDC	99	0	FALSE
MER	WT	AXL	BIOID	P09874	PARP1	41	0.01	FALSE
MER	WT	AXL	BIOID	Q9Y4L1	HYOU1	16	0	FALSE
MER	WT	AXL	BIOID	O75367	H2AFY	15	0	FALSE
MER	WT	AXL	BIOID	Q8IY81	FTSJ3	12.5	0.05	FALSE
MER	WT	AXL	BIOID	Q08J23	NSUN2	18	0	FALSE
MER	WT	AXL	BIOID	P51991	HNRNPA3	20	0	FALSE
MER	WT	AXL	BIOID	P41091	EIF2S3	16	0.04	FALSE
MER	WT	AXL	BIOID	Q9UNX3	RPL26L1	14	0.02	FALSE
MER	WT	AXL	BIOID	Q9UQE7	SMC3	15	0.01	FALSE
MER	WT	AXL	BIOID	Q9UIG0	BAZ1B	11.5	0.01	FALSE
MER	WT	AXL	BIOID	P13667	PDIA4	13	0	FALSE
MER	WT	AXL	BIOID	Q15046	KARS	11.5	0.03	FALSE
MER	WT	AXL	BIOID	P06744	GPI	8	0.02	FALSE
MER	WT	AXL	BIOID	P27797	CALR	15	0.01	FALSE
MER	WT	AXL	BIOID	P05198	EIF2S1	12.5	0	FALSE
MER	WT	AXL	BIOID	P11388	TOP2A	8.5	0	FALSE
MER	WT	AXL	BIOID	P50454	SERPINH1	9	0.05	FALSE
MER	WT	AXL	BIOID	Q9NW13	RBM28	8.5	0.01	FALSE
MER	WT	AXL	BIOID	Q9BQ67	GRWD1	6	0.04	FALSE
MER	WT	AXL	BIOID	Q96GQ7	DDX27	7	0.01	FALSE
MER	WT	AXL	BIOID	Q9Y5B9	SUPT16H	8	0	FALSE
MER	WT	AXL	BIOID	Q1KMD3	HNRNPUL2	6.5	0.02	FALSE
MER	WT	AXL	BIOID	Q9H9B4	SFXN1	6	0.02	FALSE
MER	WT	AXL	BIOID	Q9UKM9	RALY	6.5	0	FALSE
MER	WT	AXL	BIOID	Q92621	NUP205	4.5	0.05	FALSE
MER	WT	AXL	BIOID	P0DP25	CALM3	4.5	0	FALSE
MER	WT	AXL	BIOID	P09936	UCHL1	5	0.01	FALSE
MER	WT	AXL	BIOID	P58107	EPPK1	3.5	0.04	FALSE
MER	WT	AXL	BIOID	Q16891	IMMT	5.5	0.04	FALSE
MER	WT	AXL	BIOID	Q9H6F5	CCDC86	4	0	FALSE
MER	WT	AXL	BIOID	Q9H0A0	NAT10	9	0.04	FALSE
MER	WT	AXL	BIOID	Q9NS69	TOMM22	3.5	0.01	FALSE
MER	WT	AXL	BIOID	Q9UKD2	MRTO4	5.5	0	FALSE
MER	WT	AXL	BIOID	P41250	GARS	3.5	0	FALSE
MER	WT	AXL	BIOID	Q8N1F7	NUP93	6	0	FALSE
MER	WT	AXL	BIOID	Q16543	CDC37	5.5	0.03	FALSE
MER	WT	AXL	BIOID	P50402	EMD	6	0.05	FALSE
MER	WT	AXL	BIOID	P61088	UBE2N	3.5	0.01	FALSE
MER	WT	AXL	BIOID	Q99497	PARK7	2.5	0.02	FALSE
MER	WT	AXL	BIOID	P62633	CNBP	5	0.02	FALSE
MER	WT	AXL	BIOID	P08240	SRPRA	3	0.03	FALSE
MER	WT	AXL	BIOID	Q8WXX5	DNAJC9	4	0	FALSE
MER	WT	AXL	BIOID	P43490	NAMPT	3.5	0.01	FALSE
MER	WT	AXL	BIOID	O75694	NUP155	5	0	FALSE
MER	WT	AXL	BIOID	Q9P0M6	H2AFY2	4	0	FALSE
MER	WT	AXL	BIOID	Q08945	SSRP1	4.5	0	FALSE
MER	WT	AXL	BIOID	Q8N9T8	KRI1	5	0	FALSE
MER	WT	AXL	BIOID	Q9NQ55	PPAN	4	0.02	FALSE
MER	WT	AXL	BIOID	P30086	PEBP1	2.5	0.01	FALSE
MER	WT	AXL	BIOID	Q9BYG3	NIFK	2.5	0.01	FALSE
MER	WT	AXL	BIOID	P07741	APRT	2.5	0.01	FALSE
MER	WT	AXL	BIOID	Q15050	RRS1	5.5	0	FALSE
MER	WT	AXL	BIOID	Q9UJZ1	STOML2	4	0.02	FALSE
MER	WT	AXL	BIOID	O95433	AHSA1	3	0.04	FALSE
MER	WT	AXL	BIOID	Q9Y3Y2	CHTOP	3.5	0.02	FALSE
MER	WT	AXL	BIOID	P61956	SUMO2	3.5	0.03	FALSE
MER	WT	AXL	BIOID	Q9Y5M8	SRPRB	3	0.01	FALSE
MER	WT	AXL	BIOID	Q8TEX9	IPO4	4	0	FALSE
MER	WT	AXL	BIOID	Q96PK6	RBM14	7.5	0.02	FALSE
MER	WT	AXL	BIOID	O95573	ACSL3	3.5	0.03	FALSE
MER	WT	AXL	BIOID	P02768	ALB	3	0.02	FALSE
MER	WT	AXL	BIOID	Q5BKZ1	ZNF326	3.5	0	FALSE
MER	WT	AXL	BIOID	Q96T88	UHRF1	2.5	0.01	FALSE
MER	WT	AXL	BIOID	P50395	GDI2	2	0.01	FALSE
MER	WT	AXL	BIOID	P18583	SON	4	0	FALSE
MER	WT	AXL	BIOID	P82650	MRPS22	3	0.04	FALSE
MER	WT	AXL	BIOID	Q53GQ0	HSD17B12	4.5	0.01	FALSE
MER	WT	AXL	BIOID	Q9H7B2	RPF2	2.5	0.01	FALSE
MER	WT	AXL	BIOID	Q04760	GLO1	2	0.01	FALSE
MER	WT	AXL	BIOID	O00483	NDUFA4	3	0	FALSE
MER	WT	AXL	BIOID	P45973	CBX5	2	0.01	FALSE
MER	WT	AXL	BIOID	Q92974	ARHGEF2	2	0.01	FALSE
MER	WT	AXL	BIOID	Q9NUU7	DDX19A	2	0.05	FALSE
MER	WT	AXL	BIOID	O43615	TIMM44	3.5	0.03	FALSE
MER	WT	AXL	BIOID	P51659	HSD17B4	3	0.02	FALSE
MER	WT	AXL	BIOID	Q9HCL3	ZFP14	3	0.03	FALSE
MER	WT	AXL	BIOID	O60762	DPM1	3.5	0.05	FALSE
MER	WT	AXL	BIOID	Q93008	USP9X	4	0	FALSE
MER	WT	AXL	BIOID	Q9NU22	MDN1	2.5	0.01	FALSE
MER	WT	AXL	BIOID	Q96T37	RBM15	2	0.01	FALSE
MER	WT	AXL	BIOID	Q9BSD7	NTPCR	3	0	FALSE
DDR2	WT	DDR	AP	P07900	HSP90AA1	155.5	0	TRUE
DDR2	WT	DDR	AP	O95714	HERC2	118.5	0	FALSE
DDR2	WT	DDR	AP	P08238	HSP90AB1	140	0	TRUE
DDR2	WT	DDR	AP	P40939	HADHA	69.5	0	FALSE
DDR2	WT	DDR	AP	P0DMV9	HSPA1B	64	0	FALSE
DDR2	WT	DDR	AP	Q16543	CDC37	59	0	TRUE
DDR2	WT	DDR	AP	P55084	HADHB	40.5	0	FALSE
DDR2	WT	DDR	AP	P85037	FOXK1	39	0	FALSE
DDR2	WT	DDR	AP	Q9NVI7	ATAD3A	33.5	0	FALSE
DDR2	WT	DDR	AP	Q9H792	PEAK1	32.5	0	FALSE
DDR2	WT	DDR	AP	Q96JN8	NEURL4	32.5	0	FALSE
DDR2	WT	DDR	AP	P78527	PRKDC	38	0.02	FALSE
DDR2	WT	DDR	AP	P04843	RPN1	29.5	0	FALSE
DDR2	WT	DDR	AP	P04844	RPN2	21.5	0	FALSE
DDR2	WT	DDR	AP	P11274	BCR	32	0	FALSE
DDR2	WT	DDR	AP	Q5T9A4	ATAD3B	24	0	FALSE
DDR2	WT	DDR	AP	Q01167	FOXK2	21	0	FALSE
DDR2	WT	DDR	AP	O95470	SGPL1	22	0	FALSE
DDR2	WT	DDR	AP	Q13393	PLD1	22	0	FALSE
DDR2	WT	DDR	AP	Q9NNW5	WDR6	18	0.02	FALSE
DDR2	WT	DDR	AP	Q16288	NTRK3	6.5	0	FALSE
DDR2	WT	DDR	AP	P28288	ABCD3	17.5	0	FALSE
DDR2	WT	DDR	AP	O60245	PCDH7	12.5	0	FALSE
DDR2	WT	DDR	AP	O14939	PLD2	11	0	FALSE
DDR2	WT	DDR	AP	P39656	DDOST	11.5	0	FALSE
DDR2	WT	DDR	AP	P35221	CTNNA1	8	0.01	FALSE
DDR2	WT	DDR	AP	P29353	SHC1	10	0	TRUE
DDR2	WT	DDR	AP	Q13217	DNAJC3	9	0	FALSE
DDR2	WT	DDR	AP	Q15072	ZNF146	9	0.02	FALSE
DDR2	WT	DDR	AP	Q9HDC5	JPH1	4.5	0	FALSE
DDR2	WT	DDR	AP	O15357	INPPL1	6.5	0	FALSE
DDR2	WT	DDR	AP	P04439	HLA-A	7.5	0	FALSE
DDR2	WT	DDR	AP	Q8TCJ2	STT3B	6.5	0	FALSE
DDR2	WT	DDR	AP	Q9ULH1	ASAP1	5.5	0	FALSE
DDR2	WT	DDR	AP	Q04837	SSBP1	5	0.01	FALSE
DDR2	WT	DDR	AP	Q14574	DSC3	6.5	0	FALSE
DDR2	WT	DDR	AP	Q08345	DDR1	8	0	FALSE
DDR2	WT	DDR	AP	Q86UP2	KTN1	4.5	0.02	FALSE
DDR2	WT	DDR	AP	Q9UJS0	SLC25A13	4.5	0.02	FALSE
DDR2	WT	DDR	AP	P10909	CLU	5.5	0	FALSE
DDR2	WT	DDR	AP	P19022	CDH2	3.5	0	TRUE
DDR2	WT	DDR	AP	P02765	AHSG	4	0.03	FALSE
DDR2	WT	DDR	AP	Q3ZCT1	ZNF260	4.5	0.02	FALSE
DDR2	WT	DDR	AP	P62993	GRB2	5.5	0	FALSE
DDR2	WT	DDR	AP	Q3KQU3	MAP7D1	5	0	FALSE
DDR2	WT	DDR	AP	Q9UBS4	DNAJB11	3	0	FALSE
DDR2	WT	DDR	AP	Q08380	LGALS3BP	5	0	FALSE
DDR2	WT	DDR	AP	P53007	SLC25A1	4	0.05	FALSE
DDR2	WT	DDR	AP	Q9H0U3	MAGT1	4.5	0	FALSE
DDR2	WT	DDR	AP	P02786	TFRC	3	0.02	FALSE
DDR2	WT	DDR	AP	Q5T749	KPRP	3	0.03	FALSE
DDR2	WT	DDR	AP	P20930	FLG	2.5	0.04	FALSE
DDR2	WT	DDR	AP	O75976	CPD	2	0.01	FALSE
DDR2	WT	DDR	AP	Q8N5G2	MACO1	2	0.01	FALSE
DDR2	WT	DDR	AP	Q9P035	HACD3	2.5	0.03	FALSE
DDR2	WT	DDR	AP	Q08554	DSC1	2	0.02	FALSE
DDR2	WT	DDR	AP	P0DP25	CALM3	3	0	FALSE
DDR2	WT	DDR	AP	Q9NZB2	FAM120A	2	0.01	FALSE
DDR2	WT	DDR	AP	Q9NZ01	TECR	3	0	FALSE
DDR2	WT	DDR	AP	P22531	SPRR2E	2	0.01	FALSE
DDR2	WT	DDR	AP	P61619	SEC61A1	2	0.01	FALSE
DDR2	WT	DDR	AP	Q14318	FKBP8	2.5	0.01	FALSE
DDR2	WT	DDR	AP	O75881	CYP7B1	2	0.01	FALSE
DDR2	WT	DDR	AP	P40938	RFC3	2	0.01	FALSE
DDR2	KD	DDR	BIOID	P07900	HSP90AA1	125	0	TRUE
DDR2	KD	DDR	BIOID	P08238	HSP90AB1	117.5	0	TRUE
DDR2	KD	DDR	BIOID	P13639	EEF2	87.5	0	FALSE
DDR2	KD	DDR	BIOID	P0DMV9	HSPA1B	66.5	0	FALSE
DDR2	KD	DDR	BIOID	P06733	ENO1	61	0	FALSE
DDR2	KD	DDR	BIOID	Q00610	CLTC	74.5	0	FALSE
DDR2	KD	DDR	BIOID	P78527	PRKDC	69.5	0	FALSE
DDR2	KD	DDR	BIOID	P04406	GAPDH	55	0	FALSE
DDR2	KD	DDR	BIOID	P22314	UBA1	49	0	FALSE
DDR2	KD	DDR	BIOID	P09874	PARP1	52	0	FALSE
DDR2	KD	DDR	BIOID	P14625	HSP90B1	54	0	FALSE
DDR2	KD	DDR	BIOID	P06576	ATP5F1B	41	0.01	FALSE
DDR2	KD	DDR	BIOID	P12277	CKB	45	0	FALSE
DDR2	KD	DDR	BIOID	P22102	GART	42.5	0	FALSE
DDR2	KD	DDR	BIOID	P04075	ALDOA	39	0	FALSE
DDR2	KD	DDR	BIOID	P00558	PGK1	33	0	FALSE
DDR2	KD	DDR	BIOID	P07195	LDHB	29.5	0	FALSE
DDR2	KD	DDR	BIOID	Q16543	CDC37	31.5	0	TRUE
DDR2	KD	DDR	BIOID	P13010	XRCC5	38	0.04	FALSE
DDR2	KD	DDR	BIOID	P63241	EIF5A	26.5	0	FALSE
DDR2	KD	DDR	BIOID	P13667	PDIA4	35.5	0	FALSE
DDR2	KD	DDR	BIOID	P27797	CALR	27.5	0	FALSE
DDR2	KD	DDR	BIOID	Q14697	GANAB	33.5	0	FALSE
DDR2	KD	DDR	BIOID	P55060	CSE1L	30.5	0	FALSE
DDR2	KD	DDR	BIOID	P04844	RPN2	24.5	0	FALSE
DDR2	KD	DDR	BIOID	P60842	EIF4A1	30.5	0	FALSE
DDR2	KD	DDR	BIOID	P26639	TARS	31	0	FALSE
DDR2	KD	DDR	BIOID	Q02790	FKBP4	24	0	FALSE
DDR2	KD	DDR	BIOID	Q9UQ80	PA2G4	28.5	0	FALSE
DDR2	KD	DDR	BIOID	P49411	TUFM	28.5	0	FALSE
DDR2	KD	DDR	BIOID	P50395	GDI2	25	0	FALSE
DDR2	KD	DDR	BIOID	P30101	PDIA3	30.5	0	FALSE
DDR2	KD	DDR	BIOID	P30153	PPP2R1A	27	0	FALSE
DDR2	KD	DDR	BIOID	P34897	SHMT2	28	0	FALSE
DDR2	KD	DDR	BIOID	P18669	PGAM1	26	0	FALSE
DDR2	KD	DDR	BIOID	P11586	MTHFD1	29	0	FALSE
DDR2	KD	DDR	BIOID	Q7KZF4	SND1	24.5	0	FALSE
DDR2	KD	DDR	BIOID	Q99714	HSD17B10	19.5	0	FALSE
DDR2	KD	DDR	BIOID	P09936	UCHL1	21	0	FALSE
DDR2	KD	DDR	BIOID	P23528	CFL1	18.5	0	FALSE
DDR2	KD	DDR	BIOID	P26641	EEF1G	26.5	0	FALSE
DDR2	KD	DDR	BIOID	P31946	YWHAB	20.5	0	FALSE
DDR2	KD	DDR	BIOID	P00338	LDHA	20	0	FALSE
DDR2	KD	DDR	BIOID	P27824	CANX	23.5	0.02	FALSE
DDR2	KD	DDR	BIOID	P52209	PGD	21	0	FALSE
DDR2	KD	DDR	BIOID	O00410	IPO5	23.5	0	FALSE
DDR2	KD	DDR	BIOID	P40939	HADHA	22	0	FALSE
DDR2	KD	DDR	BIOID	Q15181	PPA1	20	0	FALSE
DDR2	KD	DDR	BIOID	P40926	MDH2	18.5	0	FALSE
DDR2	KD	DDR	BIOID	P63244	RACK1	20	0	FALSE
DDR2	KD	DDR	BIOID	P31939	ATIC	23.5	0	FALSE
DDR2	KD	DDR	BIOID	P04181	OAT	21.5	0	FALSE
DDR2	KD	DDR	BIOID	P04843	RPN1	25	0	FALSE
DDR2	KD	DDR	BIOID	Q92688	ANP32B	19	0	FALSE
DDR2	KD	DDR	BIOID	P23526	AHCY	22	0	FALSE
DDR2	KD	DDR	BIOID	P06744	GPI	17.5	0	FALSE
DDR2	KD	DDR	BIOID	Q99623	PHB2	18	0.01	FALSE
DDR2	KD	DDR	BIOID	P35232	PHB	17	0.02	FALSE
DDR2	KD	DDR	BIOID	P41250	GARS	16.5	0	FALSE
DDR2	KD	DDR	BIOID	P39687	ANP32A	19	0	FALSE
DDR2	KD	DDR	BIOID	P07741	APRT	15	0	FALSE
DDR2	KD	DDR	BIOID	P13797	PLS3	22.5	0	FALSE
DDR2	KD	DDR	BIOID	Q9Y4L1	HYOU1	18	0	FALSE
DDR2	KD	DDR	BIOID	P32119	PRDX2	18.5	0	FALSE
DDR2	KD	DDR	BIOID	P07237	P4HB	19.5	0	FALSE
DDR2	KD	DDR	BIOID	Q01518	CAP1	17.5	0	FALSE
DDR2	KD	DDR	BIOID	Q9Y617	PSAT1	15.5	0	FALSE
DDR2	KD	DDR	BIOID	P54577	YARS	16.5	0	FALSE
DDR2	KD	DDR	BIOID	Q08J23	NSUN2	18	0	FALSE
DDR2	KD	DDR	BIOID	P24752	ACAT1	15.5	0	FALSE
DDR2	KD	DDR	BIOID	Q04760	GLO1	15	0	FALSE
DDR2	KD	DDR	BIOID	P08133	ANXA6	15.5	0	FALSE
DDR2	KD	DDR	BIOID	P27348	YWHAQ	16.5	0	FALSE
DDR2	KD	DDR	BIOID	P55084	HADHB	14.5	0	FALSE
DDR2	KD	DDR	BIOID	P49419	ALDH7A1	12.5	0	FALSE
DDR2	KD	DDR	BIOID	P00367	GLUD1	16.5	0	FALSE
DDR2	KD	DDR	BIOID	P30086	PEBP1	13.5	0	FALSE
DDR2	KD	DDR	BIOID	P30084	ECHS1	12	0	FALSE
DDR2	KD	DDR	BIOID	P09429	HMGB1	15.5	0	FALSE
DDR2	KD	DDR	BIOID	P11274	BCR	16.5	0	FALSE
DDR2	KD	DDR	BIOID	P49588	AARS	13	0	FALSE
DDR2	KD	DDR	BIOID	P12004	PCNA	16	0	FALSE
DDR2	KD	DDR	BIOID	P30041	PRDX6	15	0	FALSE
DDR2	KD	DDR	BIOID	P31150	GDI1	12.5	0	FALSE
DDR2	KD	DDR	BIOID	P43490	NAMPT	10.5	0	FALSE
DDR2	KD	DDR	BIOID	Q01813	PFKP	11	0	FALSE
DDR2	KD	DDR	BIOID	Q9P258	RCC2	18	0	FALSE
DDR2	KD	DDR	BIOID	Q9UBE0	SAE1	12.5	0	FALSE
DDR2	KD	DDR	BIOID	P12268	IMPDH2	11.5	0	FALSE
DDR2	KD	DDR	BIOID	P0DP25	CALM3	11.5	0	FALSE
DDR2	KD	DDR	BIOID	P08758	ANXA5	14	0	FALSE
DDR2	KD	DDR	BIOID	P10768	ESD	11	0	FALSE
DDR2	KD	DDR	BIOID	P30048	PRDX3	11.5	0	FALSE
DDR2	KD	DDR	BIOID	P08243	ASNS	13.5	0	FALSE
DDR2	KD	DDR	BIOID	Q96AE4	FUBP1	15.5	0.02	FALSE
DDR2	KD	DDR	BIOID	P61981	YWHAG	12.5	0.02	FALSE
DDR2	KD	DDR	BIOID	P80723	BASP1	11.5	0.03	FALSE
DDR2	KD	DDR	BIOID	P55786	NPEPPS	9	0	FALSE
DDR2	KD	DDR	BIOID	P00492	HPRT1	12	0	FALSE
DDR2	KD	DDR	BIOID	Q9BWD1	ACAT2	11	0	FALSE
DDR2	KD	DDR	BIOID	Q9HB71	CACYBP	12	0	FALSE
DDR2	KD	DDR	BIOID	O75347	TBCA	12.5	0	FALSE
DDR2	KD	DDR	BIOID	P51659	HSD17B4	11	0	FALSE
DDR2	KD	DDR	BIOID	P13804	ETFA	9	0	FALSE
DDR2	KD	DDR	BIOID	Q15691	MAPRE1	12	0.01	FALSE
DDR2	KD	DDR	BIOID	P61221	ABCE1	9	0	FALSE
DDR2	KD	DDR	BIOID	P39656	DDOST	11.5	0	FALSE
DDR2	KD	DDR	BIOID	Q16658	FSCN1	11.5	0	FALSE
DDR2	KD	DDR	BIOID	Q9NTK5	OLA1	10.5	0	FALSE
DDR2	KD	DDR	BIOID	P58107	EPPK1	9	0	FALSE
DDR2	KD	DDR	BIOID	P31930	UQCRC1	9.5	0	FALSE
DDR2	KD	DDR	BIOID	Q9UBT2	UBA2	13	0.02	FALSE
DDR2	KD	DDR	BIOID	P26583	HMGB2	11.5	0	FALSE
DDR2	KD	DDR	BIOID	O00299	CLIC1	10	0	FALSE
DDR2	KD	DDR	BIOID	Q99497	PARK7	9.5	0	FALSE
DDR2	KD	DDR	BIOID	O76003	GLRX3	10.5	0	FALSE
DDR2	KD	DDR	BIOID	O15067	PFAS	13	0	FALSE
DDR2	KD	DDR	BIOID	P27695	APEX1	11	0	FALSE
DDR2	KD	DDR	BIOID	P67775	PPP2CA	9	0.01	FALSE
DDR2	KD	DDR	BIOID	Q9Y224	RTRAF	8	0.01	FALSE
DDR2	KD	DDR	BIOID	Q07065	CKAP4	10	0	FALSE
DDR2	KD	DDR	BIOID	P16152	CBR1	9.5	0	FALSE
DDR2	KD	DDR	BIOID	P31040	SDHA	12	0	FALSE
DDR2	KD	DDR	BIOID	P49773	HINT1	7.5	0.01	FALSE
DDR2	KD	DDR	BIOID	Q99829	CPNE1	9	0	FALSE
DDR2	KD	DDR	BIOID	Q9UJZ1	STOML2	6.5	0.01	FALSE
DDR2	KD	DDR	BIOID	P09972	ALDOC	7.5	0	FALSE
DDR2	KD	DDR	BIOID	P19623	SRM	9	0	FALSE
DDR2	KD	DDR	BIOID	Q13148	TARDBP	9	0.03	FALSE
DDR2	KD	DDR	BIOID	P20290	BTF3	7	0.01	FALSE
DDR2	KD	DDR	BIOID	P55809	OXCT1	9.5	0	FALSE
DDR2	KD	DDR	BIOID	Q07666	KHDRBS1	11	0	FALSE
DDR2	KD	DDR	BIOID	Q99426	TBCB	11	0.02	FALSE
DDR2	KD	DDR	BIOID	P48047	ATP5PO	8.5	0	FALSE
DDR2	KD	DDR	BIOID	P30566	ADSL	8	0	FALSE
DDR2	KD	DDR	BIOID	P23921	RRM1	10.5	0	FALSE
DDR2	KD	DDR	BIOID	P05198	EIF2S1	8.5	0.01	FALSE
DDR2	KD	DDR	BIOID	P52565	ARHGDIA	8	0	FALSE
DDR2	KD	DDR	BIOID	P49915	GMPS	10	0	FALSE
DDR2	KD	DDR	BIOID	O43598	DNPH1	5.5	0	FALSE
DDR2	KD	DDR	BIOID	Q96AG4	LRRC59	8	0	FALSE
DDR2	KD	DDR	BIOID	O75131	CPNE3	9.5	0	FALSE
DDR2	KD	DDR	BIOID	P61586	RHOA	9	0.02	FALSE
DDR2	KD	DDR	BIOID	P58546	MTPN	5	0	FALSE
DDR2	KD	DDR	BIOID	P61088	UBE2N	8.5	0	FALSE
DDR2	KD	DDR	BIOID	Q96QK1	VPS35	9.5	0	FALSE
DDR2	KD	DDR	BIOID	O43852	CALU	6	0.05	FALSE
DDR2	KD	DDR	BIOID	Q99798	ACO2	8.5	0	FALSE
DDR2	KD	DDR	BIOID	P62633	CNBP	6.5	0	FALSE
DDR2	KD	DDR	BIOID	P09960	LTA4H	7.5	0	FALSE
DDR2	KD	DDR	BIOID	P54819	AK2	8.5	0	FALSE
DDR2	KD	DDR	BIOID	P52815	MRPL12	6.5	0.01	FALSE
DDR2	KD	DDR	BIOID	Q7Z4W1	DCXR	7	0	FALSE
DDR2	KD	DDR	BIOID	P45974	USP5	8.5	0	FALSE
DDR2	KD	DDR	BIOID	P22695	UQCRC2	7	0.02	FALSE
DDR2	KD	DDR	BIOID	A0A0B4J2D5	GATD3B	6.5	0	FALSE
DDR2	KD	DDR	BIOID	P26038	MSN	10.5	0	FALSE
DDR2	KD	DDR	BIOID	P21281	ATP6V1B2	6.5	0.04	FALSE
DDR2	KD	DDR	BIOID	P05091	ALDH2	6.5	0	FALSE
DDR2	KD	DDR	BIOID	P13693	TPT1	7	0	FALSE
DDR2	KD	DDR	BIOID	P49591	SARS	5.5	0	FALSE
DDR2	KD	DDR	BIOID	P30520	ADSS	7	0	FALSE
DDR2	KD	DDR	BIOID	Q9NVI7	ATAD3A	10	0	FALSE
DDR2	KD	DDR	BIOID	P78417	GSTO1	7.5	0	FALSE
DDR2	KD	DDR	BIOID	P13489	RNH1	6.5	0	FALSE
DDR2	KD	DDR	BIOID	Q15185	PTGES3	8.5	0	FALSE
DDR2	KD	DDR	BIOID	Q9HAV4	XPO5	5.5	0	FALSE
DDR2	KD	DDR	BIOID	P14314	PRKCSH	10.5	0.01	FALSE
DDR2	KD	DDR	BIOID	Q92973	TNPO1	7	0	FALSE
DDR2	KD	DDR	BIOID	P33316	DUT	7.5	0.01	FALSE
DDR2	KD	DDR	BIOID	Q8TEX9	IPO4	6.5	0	FALSE
DDR2	KD	DDR	BIOID	P47985	UQCRFS1	6.5	0	FALSE
DDR2	KD	DDR	BIOID	Q9BTT0	ANP32E	5.5	0.03	FALSE
DDR2	KD	DDR	BIOID	Q12904	AIMP1	7	0.04	FALSE
DDR2	KD	DDR	BIOID	P37837	TALDO1	8	0	FALSE
DDR2	KD	DDR	BIOID	O43399	TPD52L2	5.5	0.05	FALSE
DDR2	KD	DDR	BIOID	P12081	HARS	7.5	0	FALSE
DDR2	KD	DDR	BIOID	P51149	RAB7A	7.5	0.01	FALSE
DDR2	KD	DDR	BIOID	P15121	AKR1B1	10	0	FALSE
DDR2	KD	DDR	BIOID	P06493	CDK1	7.5	0.03	FALSE
DDR2	KD	DDR	BIOID	Q16718	NDUFA5	3.5	0.02	FALSE
DDR2	KD	DDR	BIOID	Q8N1G4	LRRC47	6.5	0	FALSE
DDR2	KD	DDR	BIOID	P00491	PNP	5.5	0	FALSE
DDR2	KD	DDR	BIOID	P68036	UBE2L3	4.5	0	FALSE
DDR2	KD	DDR	BIOID	P06454	PTMA	6.5	0.05	FALSE
DDR2	KD	DDR	BIOID	Q9NSD9	FARSB	7.5	0	FALSE
DDR2	KD	DDR	BIOID	P61081	UBE2M	7.5	0.04	FALSE
DDR2	KD	DDR	BIOID	P20674	COX5A	7	0.01	FALSE
DDR2	KD	DDR	BIOID	P18206	VCL	9.5	0.01	FALSE
DDR2	KD	DDR	BIOID	Q9H9B4	SFXN1	8.5	0.01	FALSE
DDR2	KD	DDR	BIOID	P15170	GSPT1	8.5	0	FALSE
DDR2	KD	DDR	BIOID	Q9ULC4	MCTS1	4.5	0	FALSE
DDR2	KD	DDR	BIOID	O00154	ACOT7	6.5	0	FALSE
DDR2	KD	DDR	BIOID	O75947	ATP5H	6	0	FALSE
DDR2	KD	DDR	BIOID	O43776	NARS	6.5	0	FALSE
DDR2	KD	DDR	BIOID	O00264	PGRMC1	5.5	0.03	FALSE
DDR2	KD	DDR	BIOID	Q13642	FHL1	8	0.05	FALSE
DDR2	KD	DDR	BIOID	O60869	EDF1	5.5	0	FALSE
DDR2	KD	DDR	BIOID	P09211	GSTP1	6.5	0	FALSE
DDR2	KD	DDR	BIOID	P60981	DSTN	5	0	FALSE
DDR2	KD	DDR	BIOID	Q9NR45	NANS	3.5	0	FALSE
DDR2	KD	DDR	BIOID	P36776	LONP1	5	0	FALSE
DDR2	KD	DDR	BIOID	Q9BT78	COPS4	4.5	0.05	FALSE
DDR2	KD	DDR	BIOID	Q04837	SSBP1	6	0	FALSE
DDR2	KD	DDR	BIOID	Q96FW1	OTUB1	6.5	0	FALSE
DDR2	KD	DDR	BIOID	Q9BZZ5	API5	5.5	0	FALSE
DDR2	KD	DDR	BIOID	Q10567	AP1B1	5	0	FALSE
DDR2	KD	DDR	BIOID	O95861	BPNT1	4	0	FALSE
DDR2	KD	DDR	BIOID	O14929	HAT1	7	0.03	FALSE
DDR2	KD	DDR	BIOID	O94826	TOMM70	4.5	0	FALSE
DDR2	KD	DDR	BIOID	P07954	FH	5	0	FALSE
DDR2	KD	DDR	BIOID	P35613	BSG	3.5	0.03	FALSE
DDR2	KD	DDR	BIOID	Q15102	PAFAH1B3	5.5	0	FALSE
DDR2	KD	DDR	BIOID	P50213	IDH3A	6.5	0	FALSE
DDR2	KD	DDR	BIOID	P61006	RAB8A	5	0.02	FALSE
DDR2	KD	DDR	BIOID	P12955	PEPD	4	0	FALSE
DDR2	KD	DDR	BIOID	Q10713	PMPCA	3.5	0	FALSE
DDR2	KD	DDR	BIOID	P50579	METAP2	4	0	FALSE
DDR2	KD	DDR	BIOID	P30040	ERP29	4	0	FALSE
DDR2	KD	DDR	BIOID	Q14166	TTLL12	5	0	FALSE
DDR2	KD	DDR	BIOID	P61224	RAP1B	6.5	0	FALSE
DDR2	KD	DDR	BIOID	P61326	MAGOH	5	0	FALSE
DDR2	KD	DDR	BIOID	Q9Y5L4	TIMM13	4.5	0.01	FALSE
DDR2	KD	DDR	BIOID	P24539	ATP5PB	5	0.02	FALSE
DDR2	KD	DDR	BIOID	O95373	IPO7	6.5	0	FALSE
DDR2	KD	DDR	BIOID	P11177	PDHB	6	0	FALSE
DDR2	KD	DDR	BIOID	O15347	HMGB3	4.5	0	FALSE
DDR2	KD	DDR	BIOID	O75340	PDCD6	3.5	0	FALSE
DDR2	KD	DDR	BIOID	Q9BXJ9	NAA15	3.5	0	FALSE
DDR2	KD	DDR	BIOID	P60953	CDC42	6.5	0.01	FALSE
DDR2	KD	DDR	BIOID	Q15813	TBCE	7	0	FALSE
DDR2	KD	DDR	BIOID	P02765	AHSG	4.5	0.02	FALSE
DDR2	KD	DDR	BIOID	O94979	SEC31A	3.5	0.01	FALSE
DDR2	KD	DDR	BIOID	Q9Y277	VDAC3	6.5	0.02	FALSE
DDR2	KD	DDR	BIOID	P30044	PRDX5	5.5	0	FALSE
DDR2	KD	DDR	BIOID	Q9Y285	FARSA	5.5	0	FALSE
DDR2	KD	DDR	BIOID	Q5T9A4	ATAD3B	6.5	0	FALSE
DDR2	KD	DDR	BIOID	O75306	NDUFS2	3.5	0	FALSE
DDR2	KD	DDR	BIOID	P42765	ACAA2	3	0	FALSE
DDR2	KD	DDR	BIOID	P61086	UBE2K	4	0	FALSE
DDR2	KD	DDR	BIOID	P06132	UROD	3	0	FALSE
DDR2	KD	DDR	BIOID	P42771	CDKN2A	5	0.01	FALSE
DDR2	KD	DDR	BIOID	P61026	RAB10	4.5	0.02	FALSE
DDR2	KD	DDR	BIOID	P12532	CKMT1A	4.5	0	FALSE
DDR2	KD	DDR	BIOID	Q8WUM4	PDCD6IP	7.5	0	FALSE
DDR2	KD	DDR	BIOID	Q9HDC9	APMAP	4	0.02	FALSE
DDR2	KD	DDR	BIOID	O95394	PGM3	4.5	0	FALSE
DDR2	KD	DDR	BIOID	P48739	PITPNB	5	0	FALSE
DDR2	KD	DDR	BIOID	Q9UJS0	SLC25A13	4	0.03	FALSE
DDR2	KD	DDR	BIOID	P54727	RAD23B	4.5	0	FALSE
DDR2	KD	DDR	BIOID	Q9H0U4	RAB1B	4	0.04	FALSE
DDR2	KD	DDR	BIOID	P08559	PDHA1	4	0	FALSE
DDR2	KD	DDR	BIOID	O75396	SEC22B	4	0.01	FALSE
DDR2	KD	DDR	BIOID	Q9BQ52	ELAC2	4.5	0	FALSE
DDR2	KD	DDR	BIOID	O95881	TXNDC12	4.5	0	FALSE
DDR2	KD	DDR	BIOID	Q13098	GPS1	4	0.02	FALSE
DDR2	KD	DDR	BIOID	P30405	PPIF	4.5	0	FALSE
DDR2	KD	DDR	BIOID	P50995	ANXA11	4.5	0	FALSE
DDR2	KD	DDR	BIOID	Q12849	GRSF1	5	0	FALSE
DDR2	KD	DDR	BIOID	Q9BWF3	RBM4	3	0.02	FALSE
DDR2	KD	DDR	BIOID	P43897	TSFM	3	0	FALSE
DDR2	KD	DDR	BIOID	P11766	ADH5	5	0	FALSE
DDR2	KD	DDR	BIOID	P31153	MAT2A	5.5	0	FALSE
DDR2	KD	DDR	BIOID	Q9UL46	PSME2	3	0	FALSE
DDR2	KD	DDR	BIOID	P54725	RAD23A	3	0	FALSE
DDR2	KD	DDR	BIOID	Q6UB35	MTHFD1L	2.5	0.01	FALSE
DDR2	KD	DDR	BIOID	P14324	FDPS	5	0	FALSE
DDR2	KD	DDR	BIOID	Q9NRN7	AASDHPPT	3.5	0.01	FALSE
DDR2	KD	DDR	BIOID	Q08257	CRYZ	3.5	0	FALSE
DDR2	KD	DDR	BIOID	P13073	COX4I1	4	0.03	FALSE
DDR2	KD	DDR	BIOID	P28838	LAP3	5.5	0	FALSE
DDR2	KD	DDR	BIOID	P68402	PAFAH1B2	2.5	0.01	FALSE
DDR2	KD	DDR	BIOID	P38117	ETFB	4.5	0	FALSE
DDR2	KD	DDR	BIOID	Q9NR31	SAR1A	3.5	0	FALSE
DDR2	KD	DDR	BIOID	P53004	BLVRA	3.5	0	FALSE
DDR2	KD	DDR	BIOID	Q9Y2B0	CNPY2	4	0	FALSE
DDR2	KD	DDR	BIOID	Q52LJ0	FAM98B	3	0.03	FALSE
DDR2	KD	DDR	BIOID	P61956	SUMO2	3.5	0.03	FALSE
DDR2	KD	DDR	BIOID	P61923	COPZ1	3	0.01	FALSE
DDR2	KD	DDR	BIOID	Q9BXP5	SRRT	4	0.02	FALSE
DDR2	KD	DDR	BIOID	Q9H773	DCTPP1	3.5	0	FALSE
DDR2	KD	DDR	BIOID	P61158	ACTR3	4.5	0.02	FALSE
DDR2	KD	DDR	BIOID	P61960	UFM1	2	0.01	FALSE
DDR2	KD	DDR	BIOID	Q9BY32	ITPA	3	0	FALSE
DDR2	KD	DDR	BIOID	Q8NBS9	TXNDC5	5	0	FALSE
DDR2	KD	DDR	BIOID	P61019	RAB2A	2.5	0.01	FALSE
DDR2	KD	DDR	BIOID	Q00688	FKBP3	3	0	FALSE
DDR2	KD	DDR	BIOID	Q9NSE4	IARS2	3	0	FALSE
DDR2	KD	DDR	BIOID	P35610	SOAT1	3	0	FALSE
DDR2	KD	DDR	BIOID	P04632	CAPNS1	2	0.01	FALSE
DDR2	KD	DDR	BIOID	P18754	RCC1	4.5	0	FALSE
DDR2	KD	DDR	BIOID	Q02750	MAP2K1	3	0	FALSE
DDR2	KD	DDR	BIOID	O95202	LETM1	3	0	FALSE
DDR2	KD	DDR	BIOID	O94905	ERLIN2	4	0	FALSE
DDR2	KD	DDR	BIOID	P63000	RAC1	4.5	0	FALSE
DDR2	KD	DDR	BIOID	Q9NRX4	PHPT1	3.5	0	FALSE
DDR2	KD	DDR	BIOID	P18031	PTPN1	3	0.01	FALSE
DDR2	KD	DDR	BIOID	Q86UP2	KTN1	3.5	0.03	FALSE
DDR2	KD	DDR	BIOID	P40222	TXLNA	2.5	0.03	FALSE
DDR2	KD	DDR	BIOID	O43237	DYNC1LI2	2.5	0.03	FALSE
DDR2	KD	DDR	BIOID	Q96CX2	KCTD12	3.5	0	FALSE
DDR2	KD	DDR	BIOID	Q9BSD7	NTPCR	2.5	0.01	FALSE
DDR2	KD	DDR	BIOID	Q9H3K6	BOLA2	5.5	0	FALSE
DDR2	KD	DDR	BIOID	Q15404	RSU1	2	0.01	FALSE
DDR2	KD	DDR	BIOID	Q9UL15	BAG5	2.5	0.01	FALSE
DDR2	KD	DDR	BIOID	Q6UWP8	SBSN	3	0.03	FALSE
DDR2	KD	DDR	BIOID	O14602	EIF1AY	3.5	0	FALSE
DDR2	KD	DDR	BIOID	Q8IY57	YAF2	3	0.04	FALSE
DDR2	KD	DDR	BIOID	Q9Y237	PIN4	3	0	FALSE
DDR2	KD	DDR	BIOID	Q9UI30	TRMT112	3	0.02	FALSE
DDR2	KD	DDR	BIOID	Q01469	FABP5	3.5	0	FALSE
DDR2	KD	DDR	BIOID	O43765	SGTA	4	0	FALSE
DDR2	KD	DDR	BIOID	O75223	GGCT	3.5	0	FALSE
DDR2	KD	DDR	BIOID	Q13451	FKBP5	3.5	0	FALSE
DDR2	KD	DDR	BIOID	Q9Y696	CLIC4	3	0	FALSE
DDR2	KD	DDR	BIOID	O75844	ZMPSTE24	2.5	0.03	FALSE
DDR2	KD	DDR	BIOID	P09496	CLTA	5	0.02	FALSE
DDR2	KD	DDR	BIOID	O95292	VAPB	4	0.01	FALSE
DDR2	KD	DDR	BIOID	P00387	CYB5R3	4	0.04	FALSE
DDR2	KD	DDR	BIOID	P30049	ATP5F1D	3.5	0.02	FALSE
DDR2	KD	DDR	BIOID	Q9NXH9	TRMT1	2.5	0.03	FALSE
DDR2	KD	DDR	BIOID	O75822	EIF3J	3.5	0.05	FALSE
DDR2	KD	DDR	BIOID	Q13724	MOGS	3	0	FALSE
DDR2	KD	DDR	BIOID	Q16836	HADH	5.5	0	FALSE
DDR2	KD	DDR	BIOID	P40925	MDH1	3.5	0	FALSE
DDR2	KD	DDR	BIOID	P53597	SUCLG1	4	0	FALSE
DDR2	KD	DDR	BIOID	Q9P289	STK26	2	0.01	FALSE
DDR2	KD	DDR	BIOID	Q13404	UBE2V1	3	0	FALSE
DDR2	KD	DDR	BIOID	P14735	IDE	3	0	FALSE
DDR2	KD	DDR	BIOID	P11310	ACADM	3	0	FALSE
DDR2	KD	DDR	BIOID	Q13057	COASY	3	0	FALSE
DDR2	KD	DDR	BIOID	P51572	BCAP31	3.5	0.05	FALSE
DDR2	KD	DDR	BIOID	P01893	HLA-H	2.5	0.03	FALSE
DDR2	KD	DDR	BIOID	P24666	ACP1	3.5	0	FALSE
DDR2	KD	DDR	BIOID	P09497	CLTB	2.5	0.01	FALSE
DDR2	KD	DDR	BIOID	Q969H8	MYDGF	3.5	0	FALSE
DDR2	KD	DDR	BIOID	O15144	ARPC2	2	0.02	FALSE
DDR2	KD	DDR	BIOID	P13995	MTHFD2	2	0.01	FALSE
DDR2	KD	DDR	BIOID	O43583	DENR	4	0	FALSE
DDR2	KD	DDR	BIOID	Q06323	PSME1	3.5	0	FALSE
DDR2	KD	DDR	BIOID	Q06210	GFPT1	2.5	0.01	FALSE
DDR2	KD	DDR	BIOID	P35080	PFN2	2	0.01	FALSE
DDR2	KD	DDR	BIOID	P29401	TKT	2	0.01	FALSE
DDR2	KD	DDR	BIOID	Q96EP5	DAZAP1	5	0	FALSE
DDR2	KD	DDR	BIOID	Q7Z7H8	MRPL10	2.5	0.01	FALSE
DDR2	KD	DDR	BIOID	P18859	ATP5PF	3	0.03	FALSE
DDR2	KD	DDR	BIOID	P49257	LMAN1	2.5	0	FALSE
DDR2	KD	DDR	BIOID	Q99536	VAT1	2	0.01	FALSE
DDR2	KD	DDR	BIOID	Q15819	UBE2V2	3.5	0	FALSE
DDR2	KD	DDR	BIOID	P62993	GRB2	3	0	FALSE
DDR2	KD	DDR	BIOID	P62491	RAB11A	3	0.02	FALSE
DDR2	KD	DDR	BIOID	Q969E4	TCEAL3	2.5	0.01	FALSE
DDR2	KD	DDR	BIOID	P36405	ARL3	2	0.02	FALSE
DDR2	KD	DDR	BIOID	Q99614	TTC1	2.5	0.01	FALSE
DDR2	KD	DDR	BIOID	P49189	ALDH9A1	2.5	0.01	FALSE
DDR2	KD	DDR	BIOID	Q9UBQ0	VPS29	2.5	0.01	FALSE
DDR2	KD	DDR	BIOID	Q96P70	IPO9	2	0.01	FALSE
DDR2	KD	DDR	BIOID	Q15286	RAB35	3.5	0	FALSE
DDR2	KD	DDR	BIOID	P21912	SDHB	3.5	0	FALSE
DDR2	KD	DDR	BIOID	P35754	GLRX	2	0.01	FALSE
DDR2	KD	DDR	BIOID	P55854	SUMO3	2.5	0.01	FALSE
DDR2	KD	DDR	BIOID	Q9NYB0	TERF2IP	2	0.01	FALSE
DDR2	KD	DDR	BIOID	Q92530	PSMF1	2.5	0.01	FALSE
DDR2	KD	DDR	BIOID	Q16881	TXNRD1	2	0.01	FALSE
DDR2	KD	DDR	BIOID	P56134	ATP5J2	2	0.01	FALSE
DDR2	KD	DDR	BIOID	Q13617	CUL2	4	0	FALSE
DDR2	KD	DDR	BIOID	O75531	BANF1	2.5	0.01	FALSE
DDR2	KD	DDR	BIOID	Q9GZZ1	NAA50	2.5	0.01	FALSE
DDR2	KD	DDR	BIOID	Q9GZN8	C20ORF27	2	0.05	FALSE
DDR2	KD	DDR	BIOID	Q96C01	FAM136A	2	0.01	FALSE
DDR2	KD	DDR	BIOID	Q9BW72	HIGD2A	2	0.01	FALSE
DDR2	KD	DDR	BIOID	O75964	ATP5L	3.5	0.01	FALSE
DDR2	KD	DDR	BIOID	Q9NQP4	PFDN4	2	0.05	FALSE
DDR2	KD	DDR	BIOID	P62873	GNB1	2.5	0.04	FALSE
DDR2	KD	DDR	BIOID	Q9BZE1	MRPL37	2.5	0.01	FALSE
DDR2	KD	DDR	BIOID	P51965	UBE2E1	2.5	0.01	FALSE
DDR2	KD	DDR	BIOID	O15355	PPM1G	3	0.04	FALSE
DDR2	KD	DDR	BIOID	O75489	NDUFS3	4	0	FALSE
DDR2	KD	DDR	BIOID	Q6PI48	DARS2	2	0.01	FALSE
DDR2	KD	DDR	BIOID	Q9HC38	GLOD4	3	0	FALSE
DDR2	KD	DDR	BIOID	P00441	SOD1	4	0	FALSE
DDR2	KD	DDR	BIOID	Q9Y5J1	UTP18	2	0.01	FALSE
DDR2	KD	DDR	BIOID	Q8WZA9	IRGQ	2	0.01	FALSE
DDR2	KD	DDR	BIOID	Q96KB5	PBK	2	0.01	FALSE
DDR2	KD	DDR	BIOID	O60925	PFDN1	2.5	0.04	FALSE
DDR2	KD	DDR	BIOID	P61077	UBE2D3	3	0	FALSE
DDR2	KD	DDR	BIOID	Q99615	DNAJC7	2.5	0.03	FALSE
DDR2	KD	DDR	BIOID	P53041	PPP5C	2.5	0.01	FALSE
DDR2	KD	DDR	BIOID	O43615	TIMM44	3.5	0.01	FALSE
DDR2	KD	DDR	BIOID	Q13526	PIN1	4	0	FALSE
DDR2	KD	DDR	BIOID	O75874	IDH1	2.5	0.01	FALSE
DDR2	KD	DDR	BIOID	Q8IV08	PLD3	2	0.01	FALSE
DDR2	KD	DDR	BIOID	Q8WXX5	DNAJC9	2	0.01	FALSE
DDR2	KD	DDR	BIOID	P30046	DDT	3.5	0	FALSE
DDR2	KD	DDR	BIOID	Q9NPJ3	ACOT13	2.5	0.01	FALSE
DDR2	KD	DDR	BIOID	Q8N183	NDUFAF2	2	0.01	FALSE
DDR2	KD	DDR	BIOID	Q16795	NDUFA9	2	0.01	FALSE
DDR2	KD	DDR	BIOID	P10606	COX5B	2.5	0.04	FALSE
DDR2	KD	DDR	BIOID	Q14019	COTL1	2	0.01	FALSE
DDR2	KD	DDR	BIOID	O75439	PMPCB	2.5	0.01	FALSE
DDR2	KD	DDR	BIOID	P00374	DHFR	3.5	0	FALSE
DDR2	KD	DDR	BIOID	P31949	S100A11	2.5	0.03	FALSE
DDR2	KD	DDR	BIOID	O75083	WDR1	6.5	0	FALSE
DDR2	KD	DDR	BIOID	Q96AY3	FKBP10	2	0.01	FALSE
DDR2	KD	DDR	BIOID	P53992	SEC24C	2	0.01	FALSE
DDR2	KD	DDR	BIOID	P61020	RAB5B	2.5	0.01	FALSE
DDR2	KD	DDR	BIOID	P49755	TMED10	2.5	0.04	FALSE
DDR2	KD	DDR	BIOID	P62942	FKBP1A	2	0.01	FALSE
DDR2	KD	DDR	BIOID	P14550	AKR1A1	2	0.01	FALSE
DDR2	KD	DDR	BIOID	Q14671	PUM1	2	0.01	FALSE
DDR2	KD	DDR	BIOID	Q9GZT3	SLIRP	2.5	0	FALSE
DDR2	KD	DDR	BIOID	P20073	ANXA7	3	0	FALSE
DDR2	KD	DDR	BIOID	Q7L5N1	COPS6	3	0.05	FALSE
DDR2	KD	DDR	BIOID	Q8TCJ2	STT3B	3.5	0	FALSE
DDR2	KD	DDR	BIOID	Q5JRX3	PITRM1	2	0.01	FALSE
DDR2	KD	DDR	BIOID	Q9UNE7	STUB1	3	0	FALSE
DDR2	KD	DDR	BIOID	P06737	PYGL	2.5	0.01	FALSE
DDR2	KD	DDR	BIOID	P00966	ASS1	2.5	0	FALSE
DDR2	KD	DDR	BIOID	P22307	SCP2	2	0.01	FALSE
NTRK3	WT	TRK	AP	P11021	HSPA5	285.5	0	FALSE
NTRK3	WT	TRK	AP	P78527	PRKDC	101	0	FALSE
NTRK3	WT	TRK	AP	P0DMV9	HSPA1B	70	0	FALSE
NTRK3	WT	TRK	AP	P19174	PLCG1	72.5	0	TRUE
NTRK3	WT	TRK	AP	P16615	ATP2A2	65	0	FALSE
NTRK3	WT	TRK	AP	P14625	HSP90B1	61	0	FALSE
NTRK3	WT	TRK	AP	Q9BUF5	TUBB6	52	0	FALSE
NTRK3	WT	TRK	AP	Q9Y4L1	HYOU1	39.5	0	FALSE
NTRK3	WT	TRK	AP	P62829	RPL23	28.5	0	FALSE
NTRK3	WT	TRK	AP	P27824	CANX	31	0.01	TRUE
NTRK3	WT	TRK	AP	O14980	XPO1	30	0	FALSE
NTRK3	WT	TRK	AP	Q13217	DNAJC3	22.5	0	FALSE
NTRK3	WT	TRK	AP	O95757	HSPA4L	28	0	FALSE
NTRK3	WT	TRK	AP	P04843	RPN1	24.5	0	FALSE
NTRK3	WT	TRK	AP	P16885	PLCG2	25	0	FALSE
NTRK3	WT	TRK	AP	Q16620	NTRK2	36.5	0	FALSE
NTRK3	WT	TRK	AP	Q01813	PFKP	21	0	FALSE
NTRK3	WT	TRK	AP	P05141	SLC25A5	23	0	FALSE
NTRK3	WT	TRK	AP	P00367	GLUD1	16.5	0	FALSE
NTRK3	WT	TRK	AP	Q9UBS4	DNAJB11	17.5	0	FALSE
NTRK3	WT	TRK	AP	Q9NVI1	FANCI	17	0	FALSE
NTRK3	WT	TRK	AP	P04439	HLA-A	16	0	TRUE
NTRK3	WT	TRK	AP	Q92598	HSPH1	19	0.02	FALSE
NTRK3	WT	TRK	AP	Q8TEM1	NUP210	20	0	FALSE
NTRK3	WT	TRK	AP	Q16543	CDC37	15.5	0	FALSE
NTRK3	WT	TRK	AP	P35221	CTNNA1	15	0	FALSE
NTRK3	WT	TRK	AP	Q9BT09	CNPY3	12	0	FALSE
NTRK3	WT	TRK	AP	Q00325	SLC25A3	16	0	FALSE
NTRK3	WT	TRK	AP	P35222	CTNNB1	12	0	FALSE
NTRK3	WT	TRK	AP	P08195	SLC3A2	11.5	0.01	FALSE
NTRK3	WT	TRK	AP	P04844	RPN2	8.5	0	FALSE
NTRK3	WT	TRK	AP	Q15072	ZNF146	13	0	FALSE
NTRK3	WT	TRK	AP	Q9HCN8	SDF2L1	7.5	0	FALSE
NTRK3	WT	TRK	AP	Q9BSD7	NTPCR	7.5	0	FALSE
NTRK3	WT	TRK	AP	P31689	DNAJA1	13.5	0.01	FALSE
NTRK3	WT	TRK	AP	Q9UHI8	ADAMTS1	11.5	0	FALSE
NTRK3	WT	TRK	AP	O60884	DNAJA2	9	0	FALSE
NTRK3	WT	TRK	AP	Q9Y287	ITM2B	10	0	FALSE
NTRK3	WT	TRK	AP	Q8WU20	FRS2	7.5	0	TRUE
NTRK3	WT	TRK	AP	P02786	TFRC	11.5	0	FALSE
NTRK3	WT	TRK	AP	Q53GQ0	HSD17B12	11.5	0	FALSE
NTRK3	WT	TRK	AP	P40939	HADHA	12	0	TRUE
NTRK3	WT	TRK	AP	Q13308	PTK7	10.5	0	FALSE
NTRK3	WT	TRK	AP	Q7Z3U7	MON2	11	0	FALSE
NTRK3	WT	TRK	AP	O75976	CPD	11	0	FALSE
NTRK3	WT	TRK	AP	P08581	MET	7.5	0	FALSE
NTRK3	WT	TRK	AP	P19022	CDH2	7	0	FALSE
NTRK3	WT	TRK	AP	P06280	GLA	5.5	0	FALSE
NTRK3	WT	TRK	AP	P13667	PDIA4	8.5	0	FALSE
NTRK3	WT	TRK	AP	Q71UM5	RPS27L	8	0.01	FALSE
NTRK3	WT	TRK	AP	Q6ZRP7	QSOX2	7.5	0	FALSE
NTRK3	WT	TRK	AP	P39656	DDOST	8	0	FALSE
NTRK3	WT	TRK	AP	Q8WVX9	FAR1	7.5	0	FALSE
NTRK3	WT	TRK	AP	P61619	SEC61A1	9	0	FALSE
NTRK3	WT	TRK	AP	A1L0T0	ILVBL	5.5	0	FALSE
NTRK3	WT	TRK	AP	P35613	BSG	6	0	FALSE
EGFR	WT	ERBB	BIOID	Q06124	PTPN11	17	0.01	TRUE
NTRK3	WT	TRK	AP	O14967	CLGN	6	0	FALSE
NTRK3	WT	TRK	AP	O94822	LTN1	6	0	FALSE
NTRK3	WT	TRK	AP	O95573	ACSL3	5	0.02	FALSE
NTRK3	WT	TRK	AP	P08237	PFKM	5.5	0	FALSE
NTRK3	WT	TRK	AP	Q96EY1	DNAJA3	6.5	0	FALSE
NTRK3	WT	TRK	AP	P40616	ARL1	7	0	FALSE
NTRK3	WT	TRK	AP	Q13332	PTPRS	4.5	0	TRUE
NTRK3	WT	TRK	AP	Q14574	DSC3	3	0	FALSE
NTRK3	WT	TRK	AP	Q99470	SDF2	3	0	FALSE
NTRK3	WT	TRK	AP	P20645	M6PR	3.5	0	FALSE
NTRK3	WT	TRK	AP	P0DP25	CALM3	2.5	0.01	FALSE
NTRK3	WT	TRK	AP	O43592	XPOT	3.5	0.01	FALSE
NTRK3	WT	TRK	AP	P04629	NTRK1	9	0	TRUE
NTRK3	WT	TRK	AP	Q8IXI1	RHOT2	4.5	0	FALSE
NTRK3	WT	TRK	AP	Q92820	GGH	3.5	0	FALSE
NTRK3	WT	TRK	AP	Q9H2V7	SPNS1	3	0	FALSE
NTRK3	WT	TRK	AP	P29353	SHC1	5	0.01	TRUE
NTRK3	WT	TRK	AP	P50402	EMD	6	0.04	FALSE
NTRK3	WT	TRK	AP	Q9NWW5	CLN6	5.5	0	FALSE
NTRK3	WT	TRK	AP	Q8TCJ2	STT3B	5	0	FALSE
NTRK3	WT	TRK	AP	O14735	CDIPT	3	0	FALSE
NTRK3	WT	TRK	AP	Q08380	LGALS3BP	5	0	FALSE
NTRK3	WT	TRK	AP	P18085	ARF4	6	0	FALSE
NTRK3	WT	TRK	AP	P35625	TIMP3	4.5	0	FALSE
NTRK3	WT	TRK	AP	Q9ULG6	CCPG1	4.5	0	FALSE
NTRK3	WT	TRK	AP	O00165	HAX1	5.5	0	FALSE
NTRK3	WT	TRK	AP	P52429	DGKE	5.5	0	FALSE
NTRK3	WT	TRK	AP	O15031	PLXNB2	3	0	FALSE
NTRK3	WT	TRK	AP	P10909	CLU	5	0	FALSE
NTRK3	WT	TRK	AP	Q9Y2G8	DNAJC16	3	0	FALSE
NTRK3	WT	TRK	AP	P30511	HLA-F	3.5	0	FALSE
NTRK3	WT	TRK	AP	P16422	EPCAM	3	0	FALSE
NTRK3	WT	TRK	AP	O14672	ADAM10	4.5	0	FALSE
NTRK3	WT	TRK	AP	O43819	SCO2	3	0.01	FALSE
NTRK3	WT	TRK	AP	Q9NXW2	DNAJB12	3	0	FALSE
NTRK3	WT	TRK	AP	Q13724	MOGS	3.5	0	FALSE
NTRK3	WT	TRK	AP	Q9Y241	HIGD1A	2.5	0.01	FALSE
NTRK3	WT	TRK	AP	O60488	ACSL4	2.5	0.01	FALSE
NTRK3	WT	TRK	AP	Q9BT22	ALG1	4	0	FALSE
NTRK3	WT	TRK	AP	Q8WWC4	MAIP1	2.5	0.01	FALSE
NTRK3	WT	TRK	AP	P46977	STT3A	4.5	0.01	FALSE
NTRK3	WT	TRK	AP	P01033	TIMP1	4.5	0	FALSE
NTRK3	WT	TRK	AP	Q9H0U3	MAGT1	3	0	FALSE
NTRK3	WT	TRK	AP	Q6ZNB6	NFXL1	3	0	FALSE
NTRK3	WT	TRK	AP	P08240	SRPRA	3	0.01	FALSE
NTRK3	WT	TRK	AP	P11279	LAMP1	3.5	0	FALSE
NTRK3	WT	TRK	AP	O43405	COCH	2.5	0.01	FALSE
NTRK3	WT	TRK	AP	O75531	BANF1	3	0	FALSE
NTRK3	WT	TRK	AP	Q9UNH6	SNX7	8.5	0	FALSE
NTRK3	WT	TRK	AP	Q92504	SLC39A7	3	0	FALSE
NTRK3	WT	TRK	AP	Q8WUY1	THEM6	2.5	0.01	FALSE
NTRK3	WT	TRK	AP	Q9NZ01	TECR	3.5	0	FALSE
NTRK3	WT	TRK	AP	Q99519	NEU1	3	0	FALSE
NTRK3	WT	TRK	AP	P15151	PVR	4	0	FALSE
NTRK3	WT	TRK	AP	Q9H936	SLC25A22	2.5	0.01	FALSE
NTRK3	WT	TRK	AP	Q14964	RAB39A	2.5	0.01	FALSE
NTRK3	WT	TRK	AP	P54709	ATP1B3	3	0.01	FALSE
NTRK3	WT	TRK	AP	O00483	NDUFA4	2	0.02	FALSE
NTRK3	WT	TRK	AP	Q9BRK5	SDF4	4	0	FALSE
NTRK3	WT	TRK	AP	Q92835	INPP5D	2	0.01	FALSE
NTRK3	WT	TRK	AP	Q9NRD1	FBXO6	2.5	0.01	FALSE
NTRK3	WT	TRK	AP	Q9NYU2	UGGT1	4	0	FALSE
NTRK3	WT	TRK	AP	Q8N6S4	ANKRD13C	2	0.01	FALSE
NTRK3	WT	TRK	AP	Q9NUM4	TMEM106B	3.5	0	FALSE
NTRK3	WT	TRK	AP	P11717	IGF2R	3.5	0	FALSE
NTRK3	WT	TRK	AP	Q9Y4W6	AFG3L2	3	0.02	FALSE
NTRK3	WT	TRK	AP	Q9NXS2	QPCTL	2	0.01	FALSE
NTRK3	WT	TRK	AP	Q9UPG8	PLAGL2	2	0.01	FALSE
NTRK3	WT	TRK	AP	Q99988	GDF15	2	0.01	FALSE
NTRK3	WT	TRK	AP	Q9P035	HACD3	2.5	0.03	FALSE
NTRK3	WT	TRK	AP	Q9BVK6	TMED9	2	0.01	FALSE
NTRK3	WT	TRK	AP	Q13257	MAD2L1	3	0	FALSE
NTRK3	WT	TRK	AP	Q9Y6I9	TEX264	2	0.01	FALSE
NTRK3	WT	TRK	AP	P62273	RPS29	3.5	0.01	FALSE
NTRK3	WT	TRK	AP	Q9UBV2	SEL1L	2	0.01	FALSE
NTRK3	WT	TRK	AP	Q8IXB1	DNAJC10	3	0	FALSE
NTRK3	WT	TRK	AP	O75880	SCO1	2	0.01	FALSE
NTRK3	WT	TRK	AP	Q969K4	ABTB1	2.5	0.01	FALSE
NTRK3	KD	TRK	AP	P11021	HSPA5	216	0	FALSE
NTRK3	KD	TRK	AP	P78527	PRKDC	94	0	FALSE
NTRK3	KD	TRK	AP	P0DMV9	HSPA1B	69	0	FALSE
NTRK3	KD	TRK	AP	P14625	HSP90B1	58.5	0	FALSE
NTRK3	KD	TRK	AP	P16615	ATP2A2	54.5	0	FALSE
NTRK3	KD	TRK	AP	P19174	PLCG1	53	0	TRUE
NTRK3	KD	TRK	AP	Q9Y4L1	HYOU1	41	0	FALSE
NTRK3	KD	TRK	AP	Q9BUF5	TUBB6	34.5	0	FALSE
NTRK3	KD	TRK	AP	O14980	XPO1	25	0	FALSE
NTRK3	KD	TRK	AP	P04843	RPN1	25.5	0	FALSE
NTRK3	KD	TRK	AP	Q9UHI8	ADAMTS1	17	0	FALSE
NTRK3	KD	TRK	AP	Q8TEM1	NUP210	23.5	0	FALSE
NTRK3	KD	TRK	AP	P35221	CTNNA1	18	0	FALSE
NTRK3	KD	TRK	AP	O95757	HSPA4L	18	0	FALSE
NTRK3	KD	TRK	AP	P27824	CANX	22.5	0.02	TRUE
NTRK3	KD	TRK	AP	Q13217	DNAJC3	18.5	0	FALSE
NTRK3	KD	TRK	AP	P05141	SLC25A5	22.5	0	FALSE
NTRK3	KD	TRK	AP	Q16620	NTRK2	26.5	0	FALSE
NTRK3	KD	TRK	AP	P16885	PLCG2	15	0	FALSE
NTRK3	KD	TRK	AP	Q9NVI1	FANCI	15	0	FALSE
NTRK3	KD	TRK	AP	P04439	HLA-A	13.5	0	TRUE
NTRK3	KD	TRK	AP	Q16543	CDC37	13.5	0	FALSE
NTRK3	KD	TRK	AP	P00367	GLUD1	15	0	FALSE
NTRK3	KD	TRK	AP	Q01813	PFKP	13.5	0	FALSE
NTRK3	KD	TRK	AP	Q9UBS4	DNAJB11	13	0	FALSE
NTRK3	KD	TRK	AP	O75976	CPD	13.5	0	FALSE
NTRK3	KD	TRK	AP	P02786	TFRC	12.5	0	FALSE
NTRK3	KD	TRK	AP	P08195	SLC3A2	10.5	0.02	FALSE
NTRK3	KD	TRK	AP	P31689	DNAJA1	12	0.02	FALSE
NTRK3	KD	TRK	AP	Q00325	SLC25A3	16.5	0	FALSE
NTRK3	KD	TRK	AP	P04844	RPN2	10.5	0	FALSE
NTRK3	KD	TRK	AP	Q9BT09	CNPY3	10.5	0	FALSE
NTRK3	KD	TRK	AP	P40939	HADHA	12	0	TRUE
NTRK3	KD	TRK	AP	Q6ZRP7	QSOX2	12	0	FALSE
NTRK3	KD	TRK	AP	P19022	CDH2	10	0	FALSE
NTRK3	KD	TRK	AP	P35222	CTNNB1	10	0.01	FALSE
NTRK3	KD	TRK	AP	Q9HCN8	SDF2L1	6.5	0	FALSE
NTRK3	KD	TRK	AP	Q15072	ZNF146	10.5	0.01	FALSE
NTRK3	KD	TRK	AP	Q96EY1	DNAJA3	8	0	FALSE
NTRK3	KD	TRK	AP	Q13308	PTK7	9.5	0	FALSE
NTRK3	KD	TRK	AP	Q8WU20	FRS2	8.5	0	TRUE
NTRK3	KD	TRK	AP	O60884	DNAJA2	9	0	FALSE
NTRK3	KD	TRK	AP	Q8WVX9	FAR1	6	0	FALSE
NTRK3	KD	TRK	AP	Q8IXI1	RHOT2	4.5	0	FALSE
NTRK3	KD	TRK	AP	Q9Y287	ITM2B	6	0	FALSE
NTRK3	KD	TRK	AP	Q7Z3U7	MON2	9.5	0	FALSE
NTRK3	KD	TRK	AP	P39656	DDOST	7	0.01	FALSE
NTRK3	KD	TRK	AP	P08581	MET	7	0	FALSE
NTRK3	KD	TRK	AP	Q9NYU2	UGGT1	5	0	FALSE
NTRK3	KD	TRK	AP	P05556	ITGB1	8	0.02	FALSE
NTRK3	KD	TRK	AP	Q71UM5	RPS27L	7	0.02	FALSE
NTRK3	KD	TRK	AP	O14672	ADAM10	5	0	FALSE
NTRK3	KD	TRK	AP	Q9BSD7	NTPCR	6.5	0	FALSE
NTRK3	KD	TRK	AP	Q9BY77	POLDIP3	5.5	0	FALSE
NTRK3	KD	TRK	AP	Q8TCJ2	STT3B	6.5	0	FALSE
NTRK3	KD	TRK	AP	P13667	PDIA4	7.5	0.01	FALSE
NTRK3	KD	TRK	AP	P50402	EMD	6	0.04	FALSE
NTRK3	KD	TRK	AP	Q14574	DSC3	3	0	FALSE
NTRK3	KD	TRK	AP	P61619	SEC61A1	5.5	0	FALSE
NTRK3	KD	TRK	AP	Q13332	PTPRS	4.5	0	TRUE
NTRK3	KD	TRK	AP	P35613	BSG	4.5	0.01	FALSE
NTRK3	KD	TRK	AP	P18085	ARF4	5	0	FALSE
NTRK3	KD	TRK	AP	O75531	BANF1	2.5	0.01	FALSE
NTRK3	KD	TRK	AP	P36542	ATP5F1C	5	0.05	FALSE
NTRK3	KD	TRK	AP	Q8NE01	CNNM3	3	0.02	FALSE
NTRK3	KD	TRK	AP	Q08380	LGALS3BP	6.5	0	FALSE
NTRK3	KD	TRK	AP	P06280	GLA	4	0	FALSE
NTRK3	KD	TRK	AP	Q9Y2G8	DNAJC16	3.5	0	FALSE
NTRK3	KD	TRK	AP	P29353	SHC1	4.5	0.01	TRUE
NTRK3	KD	TRK	AP	P0DP25	CALM3	4.5	0	FALSE
NTRK3	KD	TRK	AP	P11279	LAMP1	3.5	0	FALSE
NTRK3	KD	TRK	AP	Q9ULG6	CCPG1	4.5	0	FALSE
NTRK3	KD	TRK	AP	P01033	TIMP1	3.5	0	FALSE
NTRK3	KD	TRK	AP	Q53GQ0	HSD17B12	6	0	FALSE
NTRK3	KD	TRK	AP	P10909	CLU	4	0	FALSE
NTRK3	KD	TRK	AP	Q9P035	HACD3	4	0	FALSE
NTRK3	KD	TRK	AP	O60245	PCDH7	2.5	0.02	FALSE
NTRK3	KD	TRK	AP	Q99470	SDF2	3	0	FALSE
NTRK3	KD	TRK	AP	Q5XKP0	MICOS13	2	0.01	FALSE
NTRK3	KD	TRK	AP	P0C7P0	CISD3	3.5	0	FALSE
NTRK3	KD	TRK	AP	Q8NF37	LPCAT1	2.5	0.01	FALSE
NTRK3	KD	TRK	AP	O43592	XPOT	2.5	0.01	FALSE
NTRK3	KD	TRK	AP	Q9NUM4	TMEM106B	3	0	FALSE
NTRK3	KD	TRK	AP	Q9BT22	ALG1	3	0	FALSE
NTRK3	KD	TRK	AP	P15151	PVR	3	0	FALSE
NTRK3	KD	TRK	AP	O00483	NDUFA4	3.5	0	FALSE
NTRK3	KD	TRK	AP	Q9UBV2	SEL1L	4	0	FALSE
NTRK3	KD	TRK	AP	O14967	CLGN	4	0	FALSE
NTRK3	KD	TRK	AP	O00165	HAX1	2.5	0.01	FALSE
NTRK3	KD	TRK	AP	Q9BRK5	SDF4	3	0	FALSE
NTRK3	KD	TRK	AP	P46977	STT3A	4.5	0.01	FALSE
NTRK3	KD	TRK	AP	Q9H0U3	MAGT1	3.5	0	FALSE
NTRK3	KD	TRK	AP	Q9UIQ6	LNPEP	2	0.01	FALSE
NTRK3	KD	TRK	AP	O94822	LTN1	2.5	0.01	FALSE
NTRK3	KD	TRK	AP	O43405	COCH	2.5	0.01	FALSE
NTRK3	KD	TRK	AP	P40616	ARL1	4.5	0	FALSE
NTRK3	KD	TRK	AP	O43819	SCO2	3	0	FALSE
NTRK3	KD	TRK	AP	Q6P4A7	SFXN4	2	0.01	FALSE
NTRK3	KD	TRK	AP	P52429	DGKE	2.5	0.01	FALSE
NTRK3	KD	TRK	AP	Q92504	SLC39A7	3	0	FALSE
NTRK3	KD	TRK	AP	P54709	ATP1B3	2.5	0.02	FALSE
NTRK3	KD	TRK	AP	Q02809	PLOD1	3	0	FALSE
NTRK3	KD	TRK	AP	Q9UHN6	CEMIP2	2	0.01	FALSE
NTRK3	KD	TRK	AP	Q9NZ01	TECR	4	0	FALSE
NTRK3	KD	TRK	AP	Q13257	MAD2L1	3	0	FALSE
NTRK3	KD	TRK	AP	Q8IV08	PLD3	2	0.01	FALSE
NTRK3	KD	TRK	AP	Q9H936	SLC25A22	2	0.01	FALSE
NTRK3	KD	TRK	AP	P16422	EPCAM	2	0.01	FALSE
NTRK3	KD	TRK	AP	P30511	HLA-F	2	0.01	FALSE
NTRK3	KD	TRK	AP	O14735	CDIPT	2	0.01	FALSE
NTRK3	KD	TRK	AP	P61916	NPC2	2	0.01	FALSE
NTRK3	KD	TRK	AP	Q9Y5M8	SRPRB	2.5	0.04	FALSE
NTRK3	KD	TRK	AP	P08069	IGF1R	3	0	FALSE
NTRK3	KD	TRK	AP	Q7KYR7	BTN2A1	2	0.01	FALSE
NTRK3	KD	TRK	AP	Q92973	TNPO1	2	0.01	FALSE
NTRK3	KD	TRK	AP	Q16795	NDUFA9	2	0.01	FALSE
NTRK3	KD	TRK	AP	P48307	TFPI2	2	0.01	FALSE
NTRK3	KD	TRK	AP	O75880	SCO1	2	0.01	FALSE
NTRK3	KD	TRK	AP	P35625	TIMP3	2.5	0.01	FALSE
NTRK3	KD	TRK	AP	Q99519	NEU1	2.5	0.01	FALSE
NTRK3	KD	TRK	AP	Q9NWW5	CLN6	2	0.01	FALSE
NTRK3	KD	TRK	AP	P62273	RPS29	3.5	0.01	FALSE
NTRK3	KD	TRK	AP	Q8IXB1	DNAJC10	2	0.01	FALSE
NTRK3	KD	TRK	AP	Q9H2V7	SPNS1	2	0.01	FALSE
NTRK3	KD	TRK	AP	O15031	PLXNB2	2	0.01	FALSE
EPHA7	WT	EPH	AP	Q8IWV8	UBR2	66.5	0	TRUE
EPHA7	WT	EPH	AP	P0DMV9	HSPA1B	53	0	FALSE
EPHA7	WT	EPH	AP	P54760	EPHB4	32	0	TRUE
EPHA7	WT	EPH	AP	Q5T4S7	UBR4	23.5	0.02	FALSE
EPHA7	WT	EPH	AP	P04843	RPN1	17	0.01	FALSE
EPHA7	WT	EPH	AP	Q16543	CDC37	14.5	0	FALSE
EPHA7	WT	EPH	AP	P40939	HADHA	9	0	FALSE
EPHA7	WT	EPH	AP	P29323	EPHB2	14.5	0	TRUE
EPHA7	WT	EPH	AP	O75531	BANF1	6.5	0	FALSE
EPHA7	WT	EPH	AP	Q16288	NTRK3	9	0	FALSE
EPHA7	WT	EPH	AP	P0DP25	CALM3	7	0	FALSE
EPHA7	WT	EPH	AP	Q9H6R6	ZDHHC6	9.5	0	FALSE
EPHA7	WT	EPH	AP	P29317	EPHA2	8.5	0.03	TRUE
EPHA7	WT	EPH	AP	P20618	PSMB1	5.5	0.05	FALSE
EPHA7	WT	EPH	AP	Q9BY77	POLDIP3	5.5	0	FALSE
EPHA7	WT	EPH	AP	P28070	PSMB4	5	0.03	FALSE
EPHA7	WT	EPH	AP	Q99436	PSMB7	3.5	0.02	FALSE
EPHA7	WT	EPH	AP	Q9P0J7	KCMF1	3	0.04	FALSE
EPHA7	WT	EPH	AP	O43795	MYO1B	5.5	0.02	FALSE
EPHA7	WT	EPH	AP	Q14999	CUL7	3.5	0	FALSE
EPHA7	WT	EPH	AP	Q9BSD7	NTPCR	2	0.01	FALSE
EPHA7	WT	EPH	AP	Q92504	SLC39A7	2	0.01	FALSE
EPHA7	WT	EPH	AP	Q7Z7K6	CENPV	2	0.01	FALSE
EPHA7	KD	EPH	AP	P0DMV9	HSPA1B	49.5	0	FALSE
EPHA7	KD	EPH	AP	Q8IWV8	UBR2	56.5	0	TRUE
EPHA7	KD	EPH	AP	P54756	EPHA5	24.5	0	FALSE
EPHA7	KD	EPH	AP	Q16543	CDC37	14	0	FALSE
EPHA7	KD	EPH	AP	P40939	HADHA	9	0	FALSE
EPHA7	KD	EPH	AP	P04843	RPN1	12.5	0.02	FALSE
EPHA7	KD	EPH	AP	O43795	MYO1B	10.5	0	FALSE
EPHA7	KD	EPH	AP	O75531	BANF1	6.5	0	FALSE
EPHA7	KD	EPH	AP	P29323	EPHB2	11	0	TRUE
EPHA7	KD	EPH	AP	P0DP25	CALM3	9	0	FALSE
EPHA7	KD	EPH	AP	Q9H6R6	ZDHHC6	6.5	0	FALSE
EPHA7	KD	EPH	AP	Q16288	NTRK3	6	0	FALSE
EPHA7	KD	EPH	AP	P62873	GNB1	4	0.02	TRUE
EPHA7	KD	EPH	AP	O43813	LANCL1	3.5	0.05	FALSE
EPHA7	KD	EPH	AP	P08754	GNAI3	2.5	0.04	FALSE
EPHA7	KD	EPH	AP	O00159	MYO1C	3	0	FALSE
EPHA7	KD	EPH	AP	Q9BX40	LSM14B	2	0.01	FALSE
EPHA5	WT	EPH	AP	P0DMV9	HSPA1B	43.5	0	FALSE
EPHA5	WT	EPH	AP	Q16543	CDC37	14.5	0	FALSE
EPHA5	WT	EPH	AP	P40939	HADHA	11	0	FALSE
EPHA5	WT	EPH	AP	P54760	EPHB4	9	0	FALSE
EPHA5	WT	EPH	AP	P0DP25	CALM3	5.5	0	FALSE
EPHA5	WT	EPH	AP	O75531	BANF1	4.5	0	FALSE
EPHA5	WT	EPH	AP	P52803	EFNA5	5	0	TRUE
EPHA5	WT	EPH	AP	P29317	EPHA2	6.5	0.05	FALSE
EPHA5	WT	EPH	AP	P35613	BSG	3	0.04	FALSE
EPHA5	WT	EPH	AP	Q8IZ07	ANKRD13A	3	0	FALSE
EPHA5	WT	EPH	AP	P48047	ATP5PO	3	0.04	FALSE
EPHA5	WT	EPH	AP	O43819	SCO2	2	0.02	FALSE
EPHA5	WT	EPH	AP	Q9BSD7	NTPCR	2	0.01	FALSE
EPHA5	WT	EPH	AP	Q9BY77	POLDIP3	3	0.04	FALSE
EPHA5	WT	EPH	AP	Q92504	SLC39A7	2	0.01	FALSE
EPHA5	KD	EPH	AP	P0DMV9	HSPA1B	58	0	FALSE
EPHA5	KD	EPH	AP	P29323	EPHB2	19	0	FALSE
EPHA5	KD	EPH	AP	Q16543	CDC37	17	0	FALSE
EPHA5	KD	EPH	AP	P40939	HADHA	9.5	0	FALSE
EPHA5	KD	EPH	AP	P0DP25	CALM3	8.5	0	FALSE
EPHA5	KD	EPH	AP	O43795	MYO1B	8.5	0	FALSE
EPHA5	KD	EPH	AP	P29317	EPHA2	9	0.03	FALSE
EPHA5	KD	EPH	AP	O75531	BANF1	5.5	0	FALSE
EPHA5	KD	EPH	AP	Q15072	ZNF146	6.5	0.04	FALSE
EPHA5	KD	EPH	AP	P52803	EFNA5	5.5	0	TRUE
EPHA5	KD	EPH	AP	O00159	MYO1C	3.5	0	FALSE
EPHA5	KD	EPH	AP	Q92504	SLC39A7	2.5	0.01	FALSE
EPHA5	KD	EPH	AP	Q9BX40	LSM14B	2	0.01	FALSE
EPHA5	KD	EPH	AP	P62273	RPS29	2	0.05	FALSE
EPHB2	WT	EPH	AP	O75592	MYCBP2	112	0	FALSE
EPHB2	WT	EPH	AP	P78527	PRKDC	87.5	0	FALSE
EPHB2	WT	EPH	AP	P0DMV9	HSPA1B	51	0	FALSE
EPHB2	WT	EPH	AP	P54762	EPHB1	46	0	TRUE
EPHB2	WT	EPH	AP	Q9HD45	TM9SF3	23	0	FALSE
EPHB2	WT	EPH	AP	Q16543	CDC37	17.5	0	FALSE
EPHB2	WT	EPH	AP	Q9H6R6	ZDHHC6	11.5	0	FALSE
EPHB2	WT	EPH	AP	P78406	RAE1	13	0	FALSE
EPHB2	WT	EPH	AP	P54753	EPHB3	15.5	0	TRUE
EPHB2	WT	EPH	AP	Q9NVI1	FANCI	10	0	FALSE
EPHB2	WT	EPH	AP	Q15072	ZNF146	9.5	0.02	FALSE
EPHB2	WT	EPH	AP	P40939	HADHA	10.5	0	FALSE
EPHB2	WT	EPH	AP	P0C2W1	FBXO45	9	0	FALSE
EPHB2	WT	EPH	AP	P52799	EFNB2	8	0	TRUE
EPHB2	WT	EPH	AP	O75531	BANF1	5	0	FALSE
EPHB2	WT	EPH	AP	Q9NU22	MDN1	7	0	FALSE
EPHB2	WT	EPH	AP	Q9P035	HACD3	4.5	0	FALSE
EPHB2	WT	EPH	AP	Q8IZ69	TRMT2A	7	0	FALSE
EPHB2	WT	EPH	AP	Q9BSD7	NTPCR	4.5	0	FALSE
EPHB2	WT	EPH	AP	P0DP25	CALM3	4	0	FALSE
EPHB2	WT	EPH	AP	Q8NF37	LPCAT1	3	0	FALSE
EPHB2	WT	EPH	AP	Q9BY77	POLDIP3	4	0.02	FALSE
EPHB2	WT	EPH	AP	P43003	SLC1A3	2.5	0.01	FALSE
EPHB2	WT	EPH	AP	Q00059	TFAM	4.5	0.03	FALSE
EPHB2	WT	EPH	AP	Q92504	SLC39A7	3	0	FALSE
EPHB2	WT	EPH	AP	Q8IVF4	DNAH10	2.5	0.03	FALSE
EPHB2	WT	EPH	AP	P62273	RPS29	2	0.05	FALSE
EPHA4	WT	EPH	AP	P04350	TUBB4A	68	0	FALSE
EPHA4	WT	EPH	AP	Q9BVA1	TUBB2B	70.5	0.01	TRUE
EPHA4	WT	EPH	AP	P0DMV9	HSPA1B	46.5	0	FALSE
EPHA4	WT	EPH	AP	Q9BUF5	TUBB6	40	0	FALSE
EPHA4	WT	EPH	AP	P29323	EPHB2	25	0	TRUE
EPHA4	WT	EPH	AP	Q16543	CDC37	12.5	0	FALSE
EPHA4	WT	EPH	AP	P0DP25	CALM3	8.5	0	FALSE
EPHA4	WT	EPH	AP	P40939	HADHA	7.5	0.02	FALSE
EPHA4	WT	EPH	AP	Q9BY77	POLDIP3	7	0	FALSE
EPHA4	WT	EPH	AP	O75531	BANF1	6	0	FALSE
EPHA4	WT	EPH	AP	Q9NVI1	FANCI	8	0	FALSE
EPHA4	WT	EPH	AP	O43795	MYO1B	5	0.01	FALSE
EPHA4	WT	EPH	AP	P29320	EPHA3	7	0	TRUE
EPHA4	WT	EPH	AP	Q9UHW5	GPN3	2.5	0.01	TRUE
EPHA4	WT	EPH	AP	P08754	GNAI3	2	0.05	FALSE
EPHA4	WT	EPH	AP	Q9BSD7	NTPCR	2	0.01	FALSE
EPHA4	WT	EPH	AP	P62273	RPS29	2.5	0.03	FALSE
NTRK3	WT	TRK	BIOID	P11021	HSPA5	212.5	0	FALSE
NTRK3	WT	TRK	BIOID	P50851	LRBA	101.5	0	FALSE
NTRK3	WT	TRK	BIOID	P53621	COPA	92	0	FALSE
NTRK3	WT	TRK	BIOID	P0DMV9	HSPA1B	84	0	FALSE
NTRK3	WT	TRK	BIOID	P53618	COPB1	69	0	FALSE
NTRK3	WT	TRK	BIOID	P35606	COPB2	56.5	0	FALSE
NTRK3	WT	TRK	BIOID	Q12923	PTPN13	56	0	FALSE
NTRK3	WT	TRK	BIOID	Q15437	SEC23B	45	0	FALSE
NTRK3	WT	TRK	BIOID	P14625	HSP90B1	57	0	FALSE
NTRK3	WT	TRK	BIOID	O95487	SEC24B	50.5	0	FALSE
NTRK3	WT	TRK	BIOID	Q9BSJ8	ESYT1	48.5	0	FALSE
NTRK3	WT	TRK	BIOID	Q14160	SCRIB	44.5	0.02	FALSE
NTRK3	WT	TRK	BIOID	P19174	PLCG1	42.5	0	TRUE
NTRK3	WT	TRK	BIOID	Q96RT1	ERBIN	41	0.01	FALSE
NTRK3	WT	TRK	BIOID	O95486	SEC24A	37.5	0	FALSE
NTRK3	WT	TRK	BIOID	Q12955	ANK3	32	0.04	FALSE
NTRK3	WT	TRK	BIOID	P48444	ARCN1	36.5	0	FALSE
NTRK3	WT	TRK	BIOID	Q15436	SEC23A	32	0	FALSE
NTRK3	WT	TRK	BIOID	O60716	CTNND1	34	0.02	FALSE
NTRK3	WT	TRK	BIOID	Q12959	DLG1	34	0.03	FALSE
NTRK3	WT	TRK	BIOID	P14923	JUP	30	0.02	FALSE
NTRK3	WT	TRK	BIOID	Q9Y6Y8	SEC23IP	32	0	FALSE
NTRK3	WT	TRK	BIOID	O14579	COPE	31	0	FALSE
NTRK3	WT	TRK	BIOID	O95757	HSPA4L	30.5	0	FALSE
NTRK3	WT	TRK	BIOID	Q9H3P7	ACBD3	23	0	FALSE
NTRK3	WT	TRK	BIOID	Q92598	HSPH1	31.5	0	FALSE
NTRK3	WT	TRK	BIOID	Q5T2T1	MPP7	21.5	0.03	FALSE
NTRK3	WT	TRK	BIOID	Q9HAU0	PLEKHA5	28	0.03	FALSE
EPHA2	WT	EPH	BIOID	Q06124	PTPN11	15	0.03	TRUE
NTRK3	WT	TRK	BIOID	Q96F07	CYFIP2	27.5	0.02	FALSE
NTRK3	WT	TRK	BIOID	P49757	NUMB	22	0.01	FALSE
NTRK3	WT	TRK	BIOID	O75694	NUP155	19	0	FALSE
NTRK3	WT	TRK	BIOID	O95819	MAP4K4	22.5	0	FALSE
NTRK3	WT	TRK	BIOID	Q7Z2W4	ZC3HAV1	23.5	0.01	FALSE
NTRK3	WT	TRK	BIOID	Q9HB21	PLEKHA1	21	0.02	FALSE
NTRK3	WT	TRK	BIOID	Q9NNW5	WDR6	22.5	0.01	FALSE
NTRK3	WT	TRK	BIOID	Q14126	DSG2	22	0.03	FALSE
NTRK3	WT	TRK	BIOID	P29317	EPHA2	21	0	TRUE
NTRK3	WT	TRK	BIOID	Q0JRZ9	FCHO2	14.5	0	FALSE
NTRK3	WT	TRK	BIOID	Q96AC1	FERMT2	17	0.04	FALSE
NTRK3	WT	TRK	BIOID	Q8WVM8	SCFD1	14	0	FALSE
NTRK3	WT	TRK	BIOID	Q641Q2	WASHC2A	14	0.01	FALSE
NTRK3	WT	TRK	BIOID	O15013	ARHGEF10	18.5	0	FALSE
NTRK3	WT	TRK	BIOID	P35241	RDX	18.5	0.03	FALSE
NTRK3	WT	TRK	BIOID	O43865	AHCYL1	17.5	0	FALSE
NTRK3	WT	TRK	BIOID	P16333	NCK1	16	0	FALSE
NTRK3	WT	TRK	BIOID	P46459	NSF	17	0.01	FALSE
NTRK3	WT	TRK	BIOID	Q8NDI1	EHBP1	13	0.01	FALSE
NTRK3	WT	TRK	BIOID	Q9Y6M7	SLC4A7	13	0.02	FALSE
NTRK3	WT	TRK	BIOID	Q92738	USP6NL	13.5	0	FALSE
NTRK3	WT	TRK	BIOID	O14964	HGS	13	0	FALSE
NTRK3	WT	TRK	BIOID	Q8TEW0	PARD3	16.5	0	FALSE
NTRK3	WT	TRK	BIOID	Q16620	NTRK2	19	0	FALSE
NTRK3	WT	TRK	BIOID	O94979	SEC31A	14	0	FALSE
NTRK3	WT	TRK	BIOID	O15498	YKT6	15.5	0.03	FALSE
NTRK3	WT	TRK	BIOID	Q04721	NOTCH2	15.5	0	FALSE
NTRK3	WT	TRK	BIOID	Q9Y2I1	NISCH	13.5	0	FALSE
NTRK3	WT	TRK	BIOID	Q96TA1	FAM129B	12.5	0.01	FALSE
NTRK3	WT	TRK	BIOID	P62993	GRB2	13.5	0	TRUE
NTRK3	WT	TRK	BIOID	Q9UKE5	TNIK	12.5	0.01	FALSE
NTRK3	WT	TRK	BIOID	O75052	NOS1AP	14	0	FALSE
NTRK3	WT	TRK	BIOID	Q9BT09	CNPY3	9.5	0	FALSE
NTRK3	WT	TRK	BIOID	Q9Y4L1	HYOU1	13	0	FALSE
NTRK3	WT	TRK	BIOID	Q13586	STIM1	13	0	FALSE
NTRK3	WT	TRK	BIOID	Q16543	CDC37	11	0	FALSE
NTRK3	WT	TRK	BIOID	Q15654	TRIP6	9.5	0.01	FALSE
NTRK3	WT	TRK	BIOID	O75410	TACC1	11	0.03	FALSE
NTRK3	WT	TRK	BIOID	Q9P2D6	FAM135A	10	0	FALSE
NTRK3	WT	TRK	BIOID	Q9Y6W5	WASF2	9	0.03	FALSE
NTRK3	WT	TRK	BIOID	Q15334	LLGL1	12.5	0.05	FALSE
NTRK3	WT	TRK	BIOID	Q2M389	WASHC4	8.5	0.02	FALSE
NTRK3	WT	TRK	BIOID	Q99959	PKP2	8.5	0	FALSE
NTRK3	WT	TRK	BIOID	Q14677	CLINT1	14.5	0.04	FALSE
NTRK3	WT	TRK	BIOID	P50454	SERPINH1	9.5	0.03	FALSE
NTRK3	WT	TRK	BIOID	P27986	PIK3R1	9	0	TRUE
NTRK3	WT	TRK	BIOID	O60884	DNAJA2	10	0	FALSE
NTRK3	WT	TRK	BIOID	Q9UHR4	BAIAP2L1	11	0	FALSE
NTRK3	WT	TRK	BIOID	P18085	ARF4	9.5	0	FALSE
NTRK3	WT	TRK	BIOID	P18031	PTPN1	10	0	TRUE
NTRK3	WT	TRK	BIOID	Q8NFP9	NBEA	8.5	0.02	FALSE
NTRK3	WT	TRK	BIOID	Q15758	SLC1A5	10	0.02	FALSE
NTRK3	WT	TRK	BIOID	Q3YEC7	RABL6	9	0.03	FALSE
NTRK3	WT	TRK	BIOID	P08243	ASNS	8	0	FALSE
NTRK3	WT	TRK	BIOID	P08240	SRPRA	7.5	0	FALSE
NTRK3	WT	TRK	BIOID	Q86X29	LSR	9.5	0.01	FALSE
NTRK3	WT	TRK	BIOID	Q9UGP4	LIMD1	7.5	0.02	FALSE
NTRK3	WT	TRK	BIOID	Q99961	SH3GL1	7.5	0.01	FALSE
NTRK3	WT	TRK	BIOID	Q92783	STAM	8	0	FALSE
NTRK3	WT	TRK	BIOID	Q9Y4K4	MAP4K5	7.5	0.01	FALSE
NTRK3	WT	TRK	BIOID	Q8IZP0	ABI1	11	0.05	FALSE
NTRK3	WT	TRK	BIOID	Q9NZ52	GGA3	6.5	0	FALSE
NTRK3	WT	TRK	BIOID	Q92734	TFG	7.5	0	FALSE
NTRK3	WT	TRK	BIOID	O95721	SNAP29	9	0.03	FALSE
NTRK3	WT	TRK	BIOID	Q9UQB8	BAIAP2	9	0	FALSE
NTRK3	WT	TRK	BIOID	Q9P265	DIP2B	9	0.01	FALSE
NTRK3	WT	TRK	BIOID	Q9BZF1	OSBPL8	8.5	0	FALSE
NTRK3	WT	TRK	BIOID	Q8N4C8	MINK1	9.5	0	FALSE
NTRK3	WT	TRK	BIOID	Q96S66	CLCC1	6.5	0	FALSE
NTRK3	WT	TRK	BIOID	A1L170	C1ORF226	7.5	0	FALSE
NTRK3	WT	TRK	BIOID	P49753	ACOT2	8	0.02	FALSE
NTRK3	WT	TRK	BIOID	P06493	CDK1	7.5	0.03	FALSE
NTRK3	WT	TRK	BIOID	A7KAX9	ARHGAP32	6	0.02	FALSE
NTRK3	WT	TRK	BIOID	Q96HN2	AHCYL2	12	0	FALSE
NTRK3	WT	TRK	BIOID	P51648	ALDH3A2	12.5	0	FALSE
NTRK3	WT	TRK	BIOID	P54619	PRKAG1	6	0.03	FALSE
NTRK3	WT	TRK	BIOID	Q5EBL8	PDZD11	6	0.03	FALSE
NTRK3	WT	TRK	BIOID	Q9ULH0	KIDINS220	6.5	0	TRUE
NTRK3	WT	TRK	BIOID	P52594	AGFG1	7.5	0.02	FALSE
NTRK3	WT	TRK	BIOID	Q9NUP9	LIN7C	8.5	0.05	FALSE
NTRK3	WT	TRK	BIOID	Q9UNH7	SNX6	6.5	0.02	FALSE
NTRK3	WT	TRK	BIOID	P19838	NFKB1	6.5	0	FALSE
NTRK3	WT	TRK	BIOID	Q12768	WASHC5	6	0.04	FALSE
NTRK3	WT	TRK	BIOID	Q96A49	SYAP1	6	0	FALSE
NTRK3	WT	TRK	BIOID	Q96JB5	CDK5RAP3	8.5	0	FALSE
NTRK3	WT	TRK	BIOID	Q99569	PKP4	6	0	FALSE
NTRK3	WT	TRK	BIOID	P0DP25	CALM3	7	0	FALSE
NTRK3	WT	TRK	BIOID	O00459	PIK3R2	6	0.02	FALSE
NTRK3	WT	TRK	BIOID	Q07960	ARHGAP1	7.5	0	FALSE
NTRK3	WT	TRK	BIOID	Q8TAA9	VANGL1	6	0.03	FALSE
NTRK3	WT	TRK	BIOID	Q9HBM0	VEZT	6.5	0	FALSE
NTRK3	WT	TRK	BIOID	Q8IZJ1	UNC5B	8.5	0.03	FALSE
NTRK3	WT	TRK	BIOID	Q9H2J7	SLC6A15	6.5	0.02	FALSE
NTRK3	WT	TRK	BIOID	Q9UM54	MYO6	8.5	0.02	FALSE
NTRK3	WT	TRK	BIOID	Q9HD26	GOPC	4.5	0	FALSE
NTRK3	WT	TRK	BIOID	Q01968	OCRL	5.5	0.02	FALSE
NTRK3	WT	TRK	BIOID	Q9NP61	ARFGAP3	7	0	FALSE
NTRK3	WT	TRK	BIOID	P35221	CTNNA1	5	0.03	FALSE
NTRK3	WT	TRK	BIOID	P35222	CTNNB1	6	0.03	FALSE
NTRK3	WT	TRK	BIOID	Q13492	PICALM	5	0.04	FALSE
NTRK3	WT	TRK	BIOID	Q96A33	CCDC47	5.5	0	FALSE
NTRK3	WT	TRK	BIOID	O95292	VAPB	5.5	0	FALSE
NTRK3	WT	TRK	BIOID	Q6WKZ4	RAB11FIP1	6	0.05	FALSE
NTRK3	WT	TRK	BIOID	Q9H8Y8	GORASP2	5	0	FALSE
NTRK3	WT	TRK	BIOID	P29353	SHC1	4.5	0.01	TRUE
NTRK3	WT	TRK	BIOID	O60763	USO1	5	0.02	FALSE
NTRK3	WT	TRK	BIOID	Q99618	CDCA3	6.5	0.02	FALSE
NTRK3	WT	TRK	BIOID	Q13190	STX5	5	0	FALSE
NTRK3	WT	TRK	BIOID	Q13480	GAB1	6.5	0.04	TRUE
NTRK3	WT	TRK	BIOID	Q96HY6	DDRGK1	4.5	0	FALSE
NTRK3	WT	TRK	BIOID	Q9GZT9	EGLN1	5.5	0.04	FALSE
NTRK3	WT	TRK	BIOID	Q8N6H7	ARFGAP2	5	0	FALSE
NTRK3	WT	TRK	BIOID	Q9UKG1	APPL1	5.5	0	FALSE
NTRK3	WT	TRK	BIOID	O15173	PGRMC2	7	0.01	FALSE
NTRK3	WT	TRK	BIOID	Q13131	PRKAA1	6.5	0	FALSE
NTRK3	WT	TRK	BIOID	Q6P996	PDXDC1	4	0	FALSE
NTRK3	WT	TRK	BIOID	Q9Y5M8	SRPRB	4.5	0	FALSE
[truncated: 6,113 more rows]

## Sheet: EV1B
Gene	Uniprot	Cell RNA - HEK 293 [NX]	AvgSpec as Prey protein in CellMap data
AATK	Q6ZMQ8	1.6
ALK	Q9UM73	0
AXL	P30530	0
CSF1R	P07333	0
DDR1	Q08345	3.5	1
DDR2	Q16832	0.1	1
EGFR	P00533	0.2	12.3429
EPHA2	P29317	1.4	35.0352
EPHA3	P29320	3.8	6.2
EPHA6	Q9UF33	8.2
EPHB2	P29323	1.6	13.5
ERBB2	P04626	2.2	6.05
ERBB3	P21860	0.8	1
FGFR2	P21802	4.1
FGFR3	P22607	9.7
FLT1	P17948	0.4
FLT3	P36888	0
FLT4	P35916	12.5	4
INSR	P06213	3.8	7.04167
KDR	P35968	0
LMTK2	Q8IWU2	7.3	7.87879
LMTK3	Q96Q04	1.2
LTK	P29376	1.4
MERTK	Q12866	3.1
MET	P08581	5.6	5
MST1R	Q04912	0.3	1
NTRK1	P04629	0
NTRK2	Q16620	0.3
NTRK3	Q16288	0.1
PDGFRA	P16234	0.1
PDGFRB	P09619	0
RET	P07949	0	1
ROR1	Q01973	1.8	4.14286
ROS1	P08922	0
STYK1	Q6J9G0	0.3
TEK	Q02763	0	2
IGF1R	P08069		9.77778
EPHA7	Q15375		7.84375
EPHA5	P54756		2.84211
EPHA4	P54764		4.15385
RYK	P34925
EPHA1	P21709		1
ROR2	Q01974		15.74
EPHA8	P29322
FGFR1	P11362
FGFR4	P22455		3.5
EPHA10	Q5JZY3
MUSK	O15146
TYRO3	Q06418
EPHB4	P54760		12.8333
INSRR	P14616		2
EPHB6	O15197

## Sheet: EV1C
Position	RTKGene	Interactor UniprotID	InteractorGene	Known interaction	Dotblot-V5	Dotblot-HA
A1	ALK	P42212	GFP	Control		Positive
A2	ALK	P55084	HADHB	FALSE	Positive	Positive
A3	ALK	P13667	PDIA4	FALSE	Positive	Positive
A4	ALK	Q9UBS4	DNAJB11	FALSE	Positive	Positive
A5	ALK	Q01813	PFKP	FALSE	Positive	Positive
A6	ALK	P27824	CANX	FALSE	Positive	Positive
A7	CSF1R	P42212	GFP	Control		Positive
A8	CSF1R	Q9UKB1	FBXW11	FALSE	Positive	Positive
A9	CSF1R	Q15375	EPHA7	FALSE	Positive	Positive
A10	DDR2	P42212	GFP	Control		Positive
A11	DDR2	Q9H792	PEAK1	FALSE	Positive	Positive
A12	DDR2	P55084	HADHB	FALSE	Positive	Positive
B1	DDR2	Q9NVI7	ATAD3A	FALSE	Positive	Positive
B2	DDR2	Q9NNW5	WDR6	FALSE	Positive	Positive
B3	DDR2	P08238	HSP90AB1	TRUE	Positive	Positive
B4	DDR2	P07900	HSP90AA1	TRUE	Positive	Positive
B5	DDR2	O95470	SGPL1	FALSE	Positive	Positive
B6	DDR2	Q5T9A4	ATAD3B	FALSE	Positive	Positive
B7	DDR2	O95714	HERC2	FALSE	Positive	Positive
B8	DDR2	Q9UBS4	DNAJB11	FALSE	Positive	Positive
B9	DDR2	P04843	RPN1	FALSE	Positive	Positive
B10	DDR2	P04844	RPN2	FALSE	Positive	Positive
B11	DDR2	P39656	DDOST	FALSE	Positive	Positive
B12	EPHA8	P42212	GFP	Control		Positive
C1	EPHA8	P11021	HSPA5	FALSE	Positive	Positive
C2	EPHA8	P13667	PDIA4	FALSE	Positive	Positive
C3	EPHA8	Q9UBS4	DNAJB11	FALSE	Positive	Positive
C4	EPHA8	Q01813	PFKP	FALSE	Positive	Positive
C5	EPHA8	P27824	CANX	FALSE	Positive	Positive
C6	FGFR1	P42212	GFP	Control		Positive
C7	FGFR1	P55084	HADHB	FALSE	Positive	Positive
C8	FGFR1	P08238	HSP90AB1	TRUE	Positive	Positive
C9	FGFR1	P07900	HSP90AA1	TRUE	Positive	Positive
C10	FGFR1	P51812	RPS6KA3	TRUE	Positive	Positive
C11	FGFR1	Q01813	PFKP	FALSE	Positive	Positive
C12	FGFR1	P27824	CANX	TRUE	Positive	Positive
D1	FGFR4	P42212	GFP	Control		Positive
D2	FGFR4	P55084	HADHB	FALSE	Positive	Positive
D3	FGFR4	P08238	HSP90AB1	FALSE	Positive	Positive
D4	FGFR4	P07900	HSP90AA1	FALSE	Positive	Positive
D5	FGFR4	Q5T9A4	ATAD3B	FALSE		Positive
D6	FGFR4	Q9UBS4	DNAJB11	FALSE		Positive
D7	FGFR4	Q01813	PFKP	FALSE	Positive	Positive
D8	FGFR4	P27824	CANX	FALSE	Positive	Positive
D9	MET	P42212	GFP	Control		Positive
D10	MET	P11021	HSPA5	FALSE	Positive	Positive
D11	MET	P13667	PDIA4	FALSE	Positive	Positive
D12	MET	Q9UBS4	DNAJB11	FALSE	Positive	Positive
E1	MET	P27824	CANX	FALSE	Positive	Positive
E2	RET	P42212	GFP	Control		Positive
E3	RET	P51812	RPS6KA3	FALSE	Positive	Positive
E4	RET	Q9UHL9	GTF2IRD1	FALSE	Positive	Positive
E5	RET	P13667	PDIA4	FALSE	Positive	Positive
E6	RET	Q9UBS4	DNAJB11	FALSE		Positive
E7	ERBB2	P42212	GFP	Control		Positive
E8	ERBB2	P11021	HSPA5	TRUE	Positive	Positive
E9	ERBB2	P08238	HSP90AB1	TRUE		Positive
E10	ERBB2	P07900	HSP90AA1	TRUE		Positive
E11	ERBB2	Q5T9A4	ATAD3B	FALSE		Positive
E12	ERBB2	P13667	PDIA4	FALSE	Positive	Positive
F1	ERBB2	Q9UBS4	DNAJB11	FALSE	Positive	Positive
F2	IGF1R	P42212	GFP	Control		Positive
F3	IGF1R	P13667	PDIA4	FALSE	Positive	Positive
F4	IGF1R	Q9UBS4	DNAJB11	FALSE	Positive	Positive
F5	IGF1R	P04843	RPN1	FALSE	Positive	Positive
F6	IGF1R	P04844	RPN2	FALSE	Positive	Positive
F7	IGF1R	P39656	DDOST	FALSE		Positive
F8	IGF1R	O14980	XPO1	FALSE		Positive
F9	IGF1R	P27824	CANX	FALSE	Positive	Positive
F10	INSR	P42212	GFP	Control		Positive
F11	INSR	P11021	HSPA5	FALSE	Positive	Positive
F12	INSR	Q15084	PDIA6	FALSE		Positive
G1	INSR	P07237	P4HB	FALSE	Positive	Positive
G2	INSR	P13667	PDIA4	FALSE	Positive	Positive
G3	INSR	Q9UBS4	DNAJB11	FALSE	Positive	Positive
G4	INSR	P04843	RPN1	FALSE	Positive	Positive
G5	INSR	P04844	RPN2	FALSE	Positive	Positive
G6	INSR	P39656	DDOST	FALSE	Positive	Positive
G7	INSR	Q01813	PFKP	FALSE		Positive
G8	INSR	P27824	CANX	FALSE	Positive	Positive
G9	NTRK1	P42212	GFP	Control		Positive
G10	NTRK1	P05023	ATP1A1	TRUE	Positive	Positive
G11	NTRK1	Q9NNW5	WDR6	TRUE	Positive	Positive
G12	NTRK1	P12236	SLC25A6	TRUE		Positive
H1	NTRK1	P08238	HSP90AB1	TRUE	Positive	Positive
H2	NTRK1	P07900	HSP90AA1	TRUE	Positive	Positive
H3	NTRK1	Q5T9A4	ATAD3B	TRUE	Positive	Positive
H4	NTRK1	P16615	ATP2A2	TRUE	Positive	Positive
H5	NTRK1	O14980	XPO1	TRUE		Positive
H6	NTRK1	Q01813	PFKP	TRUE	Positive	Positive
H7	NTRK3	P42212	GFP	Control		Positive
H8	NTRK3	P13667	PDIA4	FALSE	Positive	Positive
H9	NTRK3	Q9UBS4	DNAJB11	FALSE	Positive	Positive
H10	NTRK3	Q01813	PFKP	FALSE		Positive
H11	NTRK3	P04843	RPN1	FALSE	Positive	Positive
H12	NTRK3	P04844	RPN2	FALSE		Positive

## Sheet: EV1D
RTK	Prey	PreyGene	Ligand/Pervanadate	AP-MS AvgSpec	BioID AvgSpec
EGFR	Q9NYB9	ABI2	Pervanadate	0	9.5
EGFR	Q5VUB5	FAM171A1	Pervanadate	0	8
EGFR	Q3V6T2	CCDC88A	Pervanadate	0	5
EGFR	Q7RTP6	MICAL3	Pervanadate	0	5
EGFR	O43301	HSPA12A	Pervanadate	0	5.5
FGFR1	P21802	FGFR2	Pervanadate	47	0
FGFR1	P01889	HLA-B	Pervanadate	9	0
FGFR1	Q15418	RPS6KA1	Pervanadate	17	0
FGFR1	O14967	CLGN	Pervanadate	6	0
FGFR1	Q9HDC5	JPH1	Pervanadate	5	0
FGFR4	Q06124	PTPN11	Pervanadate	0	18.5
IGF1R	P04259	KRT6B	Pervanadate	17.5	0
INSR	Q9Y4H2	IRS2	Pervanadate	12	0
INSR	Q13322	GRB10	Pervanadate	7.5	0
INSR	P00533	EGFR	Pervanadate	10.5	0
INSR	P07949	RET	Pervanadate	0	11.5
INSRR	O00459	PIK3R2	Pervanadate	13.5	0
INSRR	O43795	MYO1B	Pervanadate	6	0
INSRR	Q13509	TUBB3	Pervanadate	0	18
INSRR	P05109	S100A8	Pervanadate	0	5
PDGFRB	P19174	PLCG1	Pervanadate	7.5	6
PDGFRB	Q5T9A4	ATAD3B	Pervanadate	6	0
RET	O43795	MYO1B	Pervanadate	18.5	0
RET	Q08AM6	VAC14	Pervanadate	5	0
RET	Q06124	PTPN11	Pervanadate	0	24
EGFR	P02786	TFRC	Ligand	18	0
EGFR	Q9UHI8	ADAMTS1	Ligand	17	0
EGFR	Q13217	DNAJC3	Ligand	15	0
EGFR	P10321	HLA-C	Ligand	17	0
EGFR	Q9P2E5	CHPF2	Ligand	12.5	0
EGFR	P01033	TIMP1	Ligand	8.5	0
EGFR	P08581	MET	Ligand	11.5	0
EGFR	Q08380	LGALS3BP	Ligand	9.5	0
EGFR	O15031	PLXNB2	Ligand	10.5	0
EGFR	P40189	IL6ST	Ligand	13.5	0
EGFR	P16070	CD44	Ligand	6.5	0
EGFR	P06213	INSR	Ligand	11.5	0
EGFR	Q6UW63	POGLUT2	Ligand	8.5	0
EGFR	Q86YB8	ERO1B	Ligand	7.5	0
EGFR	P20645	M6PR	Ligand	6.5	0
EGFR	O14672	ADAM10	Ligand	8.5	0
EGFR	O43405	COCH	Ligand	11	0
EGFR	Q6ZRP7	QSOX2	Ligand	6.5	0
EGFR	Q8NBP0	TTC13	Ligand	7	0
EGFR	P35556	FBN2	Ligand	9	0
EGFR	P11717	IGF2R	Ligand	7	0
EGFR	O00469	PLOD2	Ligand	12	0
EGFR	Q9ULG6	CCPG1	Ligand	9.5	0
EGFR	Q8NE01	CNNM3	Ligand	7	0
EGFR	Q9NYU2	UGGT1	Ligand	9	0
EGFR	Q99519	NEU1	Ligand	7.5	0
EGFR	Q96AE7	TTC17	Ligand	6	0
EGFR	Q9NYU1	UGGT2	Ligand	9	0
EGFR	Q08431	MFGE8	Ligand	6	0
EGFR	P06756	ITGAV	Ligand	7.5	0
EGFR	Q5VU97	CACHD1	Ligand	8	0
EGFR	P07686	HEXB	Ligand	7	0
EGFR	P57678	GEMIN4	Ligand	5	0
EGFR	Q02809	PLOD1	Ligand	7.5	0
EGFR	P48307	TFPI2	Ligand	6	0
EGFR	Q9Y2G8	DNAJC16	Ligand	7	0
EGFR	Q92820	GGH	Ligand	7	0
EGFR	P01137	TGFB1	Ligand	5	0
EGFR	Q93063	EXT2	Ligand	5	0
EGFR	P54709	ATP1B3	Ligand	8	0
EGFR	P42702	LIFR	Ligand	5	0
EGFR	P07858	CTSB	Ligand	5	0
EGFR	O95817	BAG3	Ligand	0	11.5
EGFR	Q96L93	KIF16B	Ligand	0	16.5
EGFR	Q15418	RPS6KA1	Ligand	0	11
EGFR	Q3SXY8	ARL13B	Ligand	0	9.5
EGFR	Q9BX66	SORBS1	Ligand	0	7.5
EGFR	Q9UJC3	HOOK1	Ligand	0	5
EGFR	Q7LC44	ARC	Ligand	0	5
EGFR	Q9BXF6	RAB11FIP5	Ligand	0	6
EGFR	Q8NHV4	NEDD1	Ligand	0	6
EGFR	P51812	RPS6KA3	Ligand	0	10.5
EGFR	P50552	VASP	Ligand	0	6
EGFR	Q96RU3	FNBP1	Ligand	0	5
EGFR	Q9NQC7	CYLD	Ligand	0	6
EGFR	A6ND36	FAM83G	Ligand	0	6.5
FGFR1	Q9Y4L1	HYOU1	Ligand	11	0
FGFR1	P08069	IGF1R	Ligand	6	0
FGFR1	P08581	MET	Ligand	15.5	0
FGFR1	P16070	CD44	Ligand	5.5	0
FGFR1	Q13217	DNAJC3	Ligand	7.5	0
FGFR1	P54709	ATP1B3	Ligand	7	0
FGFR4	Q9UK32	RPS6KA6	Ligand	0	9
IGF1R	Q08380	LGALS3BP	Ligand	6.5	0
IGF1R	P02786	TFRC	Ligand	7	0
IGF1R	Q96AY3	FKBP10	Ligand	5	0
IGF1R	Q5VU97	CACHD1	Ligand	5	0
INSR	O75976	CPD	Ligand	7.5	5
INSR	P61604	HSPE1	Ligand	7.5	0
INSR	P09936	UCHL1	Ligand	9.5	0
INSR	P04181	OAT	Ligand	9.5	0
INSR	Q92820	GGH	Ligand	5.5	0
INSR	P23526	AHCY	Ligand	8	0
INSR	Q13308	PTK7	Ligand	6	0
INSR	P08758	ANXA5	Ligand	6	0
INSR	Q96QT4	TRPM7	Ligand	0	6.5
INSRR	Q14574	DSC3	Ligand	8.5	0
INSRR	P78385	KRT83	Ligand	0	8
RET	P04439	HLA-A	Ligand	5.5	5.5
RET	P04181	OAT	Ligand	7.5	0
RET	P06702	S100A9	Ligand	0	5

## Sheet: EV1E
GO Term	Both	Ligand	Pervanadate
'de novo' posttranslational protein folding	2	0	0
ATF6-mediated unfolded protein response	4	0	0
ATP biosynthetic process	0	1	0
B cell differentiation	5	0	1
B cell lineage commitment	4	0	0
BMP signaling pathway	3	0	0
Bergmann glial cell differentiation	1	0	3
C21-steroid hormone metabolic process	0	1	0
CD40 signaling pathway	1	0	0
CD8-positive, alpha-beta T cell activation	4	2	0
COPII vesicle coating	16	5	0
COPII-coated vesicle budding	6	1	0
COPII-coated vesicle cargo loading	11	1	0
DNA damage checkpoint	1	0	3
DNA damage response, signal transduction by p53 class mediator	1	0	0
DNA damage response, signal transduction by p53 class mediator resulting in transcription of p21 class mediator	0	1	0
DNA replication-dependent nucleosome assembly	0	0	1
ER overload response	4	1	0
ER-associated misfolded protein catabolic process	4	1	1
ERAD pathway	2	2	0
ERBB signaling pathway	1	0	3
ERBB2 signaling pathway	8	0	3
ERK1 and ERK2 cascade	0	1	0
Fc-epsilon receptor signaling pathway	10	0	5
Fc-gamma receptor signaling pathway involved in phagocytosis	10	0	5
G protein-coupled receptor signaling pathway	8	3	3
G2/M transition of mitotic cell cycle	2	0	0
Golgi disassembly	1	1	0
Golgi localization	4	0	0
Golgi organization	9	1	2
Golgi ribbon formation	3	0	0
Golgi to plasma membrane protein transport	1	1	0
Golgi to plasma membrane transport	2	0	1
Golgi vesicle docking	0	1	0
Golgi vesicle transport	1	0	0
I-kappaB kinase/NF-kappaB signaling	1	0	0
IRE1-mediated unfolded protein response	19	10	0
JNK cascade	1	0	0
L-alanine import across plasma membrane	1	0	0
L-alpha-amino acid transmembrane transport	1	0	0
L-glutamate transmembrane transport	0	1	0
L-leucine import across plasma membrane	1	0	0
L-proline biosynthetic process	0	2	0
Leydig cell differentiation	1	0	0
MAPK cascade	15	2	9
MyD88-dependent toll-like receptor signaling pathway	1	0	0
N-glycan processing	1	0	0
NIK/NF-kappaB signaling	1	0	0
Notch receptor processing, ligand-dependent	1	2	0
Notch signaling pathway	7	2	0
PERK-mediated unfolded protein response	3	0	0
Peyer's patch morphogenesis	0	0	1
RNA export from nucleus	0	1	0
Rac protein signal transduction	1	0	0
Ras protein signal transduction	2	0	1
Roundabout signaling pathway	0	1	0
S-adenosylhomocysteine catabolic process	0	1	0
S-adenosylmethionine cycle	0	1	0
SCF-dependent proteasomal ubiquitin-dependent protein catabolic process	1	0	0
SREBP signaling pathway	1	0	0
SRP-dependent cotranslational protein targeting to membrane	3	1	0
T cell activation	0	1	0
T cell costimulation	5	0	5
T cell differentiation in thymus	4	2	0
T cell lineage commitment	4	0	0
T cell mediated cytotoxicity	4	2	0
T cell mediated cytotoxicity directed against tumor cell target	4	2	0
T cell receptor V(D)J recombination	4	0	0
T cell receptor signaling pathway	14	2	4
T-helper 1 type immune response	1	0	0
TORC2 signaling	0	0	1
UV protection	0	1	0
Wnt signaling pathway	2	0	1
Wnt signaling pathway, calcium modulating pathway	1	0	0
Wnt signaling pathway, planar cell polarity pathway	4	2	0
abortive mitotic cell cycle	1	0	3
actin cytoskeleton organization	1	0	0
actin cytoskeleton reorganization	6	2	1
actin filament bundle assembly	2	0	2
actin filament capping	1	0	0
actin filament organization	8	2	2
actin filament-based movement	3	0	2
actin modification	1	0	0
actin rod assembly	1	0	0
activation of GTPase activity	1	1	0
activation of JUN kinase activity	3	0	0
activation of MAPK activity	7	1	5
activation of MAPKK activity	5	1	0
activation of MAPKKK activity	1	0	0
activation of NF-kappaB-inducing kinase activity	1	0	0
activation of cysteine-type endopeptidase activity involved in apoptotic process	0	3	1
activation of innate immune response	5	0	0
activation of phospholipase A2 activity by calcium-mediated signaling	1	0	1
activation of phospholipase C activity	3	0	2
activation of protein kinase A activity	1	0	0
activation of protein kinase B activity	3	0	0
activation of protein kinase activity	3	0	0
activation of store-operated calcium channel activity	3	1	0
activation-induced cell death of T cells	0	2	0
actomyosin structure organization	2	1	0
adaptive immune response	0	4	1
adenylate cyclase-activating G protein-coupled receptor signaling pathway	1	0	0
adenylate cyclase-inhibiting G protein-coupled receptor signaling pathway	1	0	0
adherens junction assembly	1	0	0
adherens junction organization	2	3	0
adipose tissue development	3	0	0
adrenal gland development	1	0	0
adult locomotory behavior	1	0	0
aging	1	2	1
ameboidal-type cell migration	2	0	0
amino acid transport	1	0	0
aminophospholipid transport	0	1	0
amyloid fibril formation	2	4	1
amyloid precursor protein catabolic process	1	2	0
amyloid-beta clearance	5	1	0
amyloid-beta formation	1	2	0
anatomical structure formation involved in morphogenesis	0	0	1
anatomical structure morphogenesis	0	2	0
androgen metabolic process	0	1	0
angiogenesis	1	1	1
animal organ morphogenesis	1	1	1
animal organ regeneration	0	2	1
anterior/posterior axis specification, embryo	1	1	0
antibacterial humoral response	5	2	0
antifungal humoral response	1	0	0
antigen processing and presentation of endogenous peptide antigen via MHC class I	4	2	0
antigen processing and presentation of endogenous peptide antigen via MHC class I via ER pathway, TAP-dependent	4	2	0
antigen processing and presentation of endogenous peptide antigen via MHC class I via ER pathway, TAP-independent	4	6	1
antigen processing and presentation of exogenous peptide antigen via MHC class I	4	2	0
antigen processing and presentation of exogenous peptide antigen via MHC class I, TAP-dependent	7	7	1
antigen processing and presentation of exogenous peptide antigen via MHC class I, TAP-independent	4	6	1
antigen processing and presentation of exogenous peptide antigen via MHC class II	10	3	0
antigen processing and presentation of peptide antigen via MHC class I	16	7	1
antimicrobial humoral immune response mediated by antimicrobial peptide	1	0	0
antimicrobial humoral response	1	0	0
aorta morphogenesis	3	0	0
aortic valve morphogenesis	0	1	0
apical junction assembly	1	0	0
apical protein localization	7	0	1
apolipoprotein A-I-mediated signaling pathway	0	1	0
apoptotic cell clearance	0	2	0
apoptotic nuclear changes	2	1	0
apoptotic process	1	1	1
apoptotic process involved in luteolysis	0	1	0
arginine catabolic process to glutamate	0	2	0
arginine catabolic process to proline via ornithine	0	2	0
aspartate family amino acid metabolic process	0	1	0
aspartate transmembrane transport	0	1	0
associative learning	1	0	0
astrocyte activation	2	0	1
astrocyte activation involved in immune response	1	0	0
astrocyte cell migration	0	1	0
atrial cardiac muscle cell action potential	0	1	0
atrioventricular canal development	1	0	3
auditory receptor cell stereocilium organization	4	0	0
autophagy	1	1	1
autophagy of peroxisome	0	1	0
axis elongation	1	2	0
axo-dendritic transport	1	0	0
axon extension	2	0	0
axon extension involved in axon guidance	0	1	0
axon guidance	11	2	11
axon midline choice point recognition	1	0	0
axon regeneration	1	0	0
axonogenesis	1	0	1
barbed-end actin filament capping	1	0	0
basement membrane organization	0	1	0
beta-catenin destruction complex disassembly	1	0	0
beta-catenin-TCF complex assembly	1	0	0
bicellular tight junction assembly	1	1	0
bile acid biosynthetic process	0	1	0
binding of sperm to zona pellucida	1	2	1
blood coagulation	2	1	1
blood vessel morphogenesis	0	1	0
bone development	1	0	1
bone mineralization	0	0	1
bone morphogenesis	0	0	1
bone resorption	1	0	0
bone trabecula formation	0	1	0
brain development	9	2	4
brain morphogenesis	1	1	0
branch elongation involved in salivary gland morphogenesis	0	0	1
branched-chain amino acid catabolic process	0	1	0
branching involved in blood vessel morphogenesis	1	0	0
branching involved in labyrinthine layer morphogenesis	0	0	2
branching involved in prostate gland morphogenesis	0	0	1
branching involved in salivary gland morphogenesis	0	0	1
branching involved in ureteric bud morphogenesis	1	0	0
branching morphogenesis of a nerve	0	0	1
branching morphogenesis of an epithelial tube	1	2	0
brexanolone metabolic process	0	1	0
bud elongation involved in lung branching	0	0	1
bundle of His cell-Purkinje myocyte adhesion involved in cell communication	0	3	0
calcium ion export	0	1	0
calcium ion import across plasma membrane	0	1	0
calcium ion transmembrane import into cytosol	0	1	0
calcium ion transmembrane transport	1	3	0
calcium ion transport	2	1	0
calcium ion transport into cytosol	3	1	0
calcium-dependent cell-cell adhesion via plasma membrane cell adhesion molecules	0	1	0
calcium-dependent cell-matrix adhesion	1	1	0
calcium-independent cell-matrix adhesion	1	0	0
calcium-ion regulated exocytosis	0	1	0
calcium-mediated signaling	3	0	1
camera-type eye development	0	2	0
canonical Wnt signaling pathway	1	0	0
canonical Wnt signaling pathway involved in midbrain dopaminergic neuron differentiation	1	0	0
canonical Wnt signaling pathway involved in negative regulation of apoptotic process	1	0	0
canonical Wnt signaling pathway involved in positive regulation of cardiac outflow tract cell proliferation	1	0	0
canonical Wnt signaling pathway involved in positive regulation of epithelial to mesenchymal transition	1	0	0
canonical glycolysis	1	1	0
carbohydrate metabolic process	4	1	0
carboxylic acid metabolic process	2	0	0
cardiac muscle cell proliferation	1	0	0
cardiac muscle cell-cardiac muscle cell adhesion	0	3	0
cardiac myofibril assembly	1	0	0
cardiolipin acyl-chain remodeling	4	0	1
cartilage development	4	1	0
cation transmembrane transport	1	1	0
cell activation	1	0	0
cell adhesion	10	14	1
cell adhesion mediated by integrin	1	1	0
cell aging	0	2	0
cell chemotaxis	1	0	0
cell communication by chemical coupling	0	1	0
cell communication by electrical coupling	0	1	0
cell cycle	6	0	1
cell death	3	0	0
cell development	1	0	0
cell differentiation	4	0	2
cell differentiation involved in embryonic placenta development	4	0	0
cell division	8	1	2
cell fate commitment	0	0	1
cell fate specification	0	1	0
cell migration	9	6	4
cell migration involved in kidney development	1	0	0
cell migration involved in sprouting angiogenesis	2	1	0
cell morphogenesis	5	0	0
cell motility	2	0	0
cell population proliferation	6	1	0
cell projection organization	1	0	0
cell surface receptor signaling pathway	2	1	1
cell-cell adhesion	11	8	1
cell-cell adhesion mediated by cadherin	0	1	0
cell-cell adhesion mediated by integrin	1	0	0
cell-cell adhesion via plasma-membrane adhesion molecules	0	1	0
cell-cell junction assembly	0	1	0
cell-cell junction organization	0	1	0
cell-cell signaling	1	3	1
cell-matrix adhesion	1	2	0
cell-substrate adhesion	1	1	0
cellular aldehyde metabolic process	3	1	0
cellular calcium ion homeostasis	6	5	0
cellular copper ion homeostasis	1	0	0
cellular defense response	1	2	0
cellular glucose homeostasis	6	0	2
cellular iron ion homeostasis	1	1	0
cellular magnesium ion homeostasis	1	1	0
cellular potassium ion homeostasis	0	1	0
cellular process	1	0	0
cellular protein localization	1	0	0
cellular protein metabolic process	10	10	0
cellular protein modification process	4	1	0
cellular protein-containing complex assembly	0	1	0
cellular respiration	0	1	0
cellular response to ATP	1	0	0
cellular response to BMP stimulus	0	1	0
cellular response to DNA damage stimulus	5	0	0
cellular response to UV	4	0	1
cellular response to acetylcholine	0	1	0
cellular response to acidic pH	1	0	0
cellular response to amino acid stimulus	1	0	0
cellular response to amyloid-beta	4	1	0
cellular response to angiotensin	1	0	3
cellular response to antibiotic	3	0	0
cellular response to cAMP	4	0	0
cellular response to cadmium ion	1	0	1
cellular response to calcium ion	3	0	0
cellular response to cold	1	3	0
cellular response to copper ion	1	0	0
cellular response to cytokine stimulus	4	0	3
cellular response to dexamethasone stimulus	2	0	1
cellular response to drug	5	1	1
cellular response to epidermal growth factor stimulus	4	0	6
cellular response to epinephrine stimulus	0	1	0
cellular response to estradiol stimulus	1	0	1
cellular response to fibroblast growth factor stimulus	0	1	0
cellular response to gamma radiation	3	0	0
cellular response to glucagon stimulus	1	0	0
cellular response to glucose starvation	3	0	0
cellular response to glucose stimulus	3	1	1
cellular response to growth factor stimulus	3	0	0
cellular response to heat	2	0	0
cellular response to heparin	0	1	0
cellular response to hormone stimulus	0	1	0
cellular response to hydrogen peroxide	1	0	3
cellular response to hypoxia	4	5	0
cellular response to indole-3-methanol	2	0	0
cellular response to insulin stimulus	12	0	4
cellular response to insulin-like growth factor stimulus	1	0	4
cellular response to interleukin-4	4	0	0
cellular response to interleukin-7	3	0	0
cellular response to ionizing radiation	0	0	1
cellular response to leukemia inhibitory factor	2	1	0
cellular response to lipopolysaccharide	1	0	0
cellular response to low-density lipoprotein particle stimulus	1	0	0
cellular response to manganese ion	4	0	0
cellular response to mechanical stimulus	2	0	4
cellular response to nerve growth factor stimulus	9	0	0
cellular response to norepinephrine stimulus	1	0	0
cellular response to organic cyclic compound	1	0	0
cellular response to oxidative stress	2	0	0
cellular response to platelet-derived growth factor stimulus	0	0	1
cellular response to reactive oxygen species	2	0	1
cellular response to retinoic acid	1	2	2
cellular response to starvation	0	3	0
cellular response to transforming growth factor beta stimulus	0	0	1
cellular response to tumor necrosis factor	1	1	0
cellular response to unfolded protein	6	0	0
cellular response to virus	1	0	0
cellular sodium ion homeostasis	0	1	0
central nervous system development	7	3	0
central nervous system myelin maintenance	1	0	0
central nervous system neuron axonogenesis	2	0	0
ceramide biosynthetic process	1	0	0
cerebellar Purkinje cell layer development	3	0	0
cerebellar cortex formation	1	0	3
cerebellum development	0	1	0
cerebellum structural organization	3	0	0
cerebral cortex development	4	1	0
chaperone cofactor-dependent protein refolding	4	1	1
chaperone-mediated autophagy	1	0	0
chaperone-mediated protein complex assembly	3	0	0
chaperone-mediated protein folding	7	0	0
chaperone-mediated protein transport involved in chaperone-mediated autophagy	1	0	0
chemical synaptic transmission	4	0	1
chemorepulsion involved in postnatal olfactory bulb interneuron migration	0	1	0
chemotaxis	2	0	1
chloride transport	3	0	0
cholesterol biosynthetic process	1	0	0
cholesterol metabolic process	2	0	0
chondroblast differentiation	1	0	0
chondrocyte development	1	0	0
chondrocyte development involved in endochondral bone morphogenesis	1	0	0
chondrocyte differentiation involved in endochondral bone morphogenesis	3	0	0
chondrocyte proliferation	2	0	1
chondroitin sulfate catabolic process	0	2	0
chordate embryonic development	1	0	1
chromatin organization	0	0	1
chronic inflammatory response to antigenic stimulus	0	1	0
chylomicron assembly	2	1	0
ciliary basal body-plasma membrane docking	1	0	0
cilium assembly	1	0	0
circadian rhythm	1	0	1
circadian sleep/wake cycle	0	1	0
clathrin coat assembly	2	0	0
clathrin-dependent endocytosis	1	2	0
co-translational protein modification	1	1	0
cochlea development	1	2	0
cochlea morphogenesis	1	2	0
cochlear nucleus development	3	0	0
cognition	1	0	0
collagen biosynthetic process	1	0	0
collagen catabolic process	0	1	0
collagen fibril organization	6	1	0
collateral sprouting in absence of injury	1	0	0
complement activation	1	0	0
complement activation, classical pathway	1	0	0
constitutive protein ectodomain proteolysis	1	2	0
convergent extension	1	2	0
copper ion transport	1	0	1
cornification	6	6	1
coronary artery morphogenesis	3	0	0
coronary vasculature development	1	2	0
corticospinal neuron axon guidance through spinal cord	0	1	0
cotranslational protein targeting to membrane	3	0	0
cytokine-mediated signaling pathway	9	0	7
cytoplasmic microtubule organization	3	0	0
cytoplasmic pattern recognition receptor signaling pathway	1	0	0
cytoplasmic sequestering of CFTR protein	2	0	1
cytoplasmic sequestering of protein	0	1	0
cytoskeleton organization	5	0	0
decidualization	0	1	0
defense response	0	0	1
defense response to Gram-negative bacterium	1	0	0
defense response to Gram-positive bacterium	5	2	0
defense response to virus	2	3	0
definitive erythrocyte differentiation	2	1	0
dendrite development	1	0	0
dendrite morphogenesis	4	1	0
dendritic spine maintenance	5	2	0
detection of bacterium	4	2	1
detection of calcium ion	3	1	0
detection of muscle stretch	1	1	0
digestive tract development	0	0	1
diterpenoid metabolic process	1	0	1
divalent inorganic cation homeostasis	1	1	0
dorsal root ganglion development	1	0	1
dorsal/ventral neural tube patterning	0	1	0
double-strand break repair	4	0	0
double-strand break repair via alternative nonhomologous end joining	4	0	0
double-strand break repair via nonhomologous end joining	4	0	0
drug transmembrane transport	0	1	0
early endosome to Golgi transport	2	1	0
ectoderm development	0	0	1
ectopic germ cell programmed cell death	4	0	0
embryo implantation	0	1	0
embryonic cranial skeleton morphogenesis	1	0	1
embryonic digestive tract morphogenesis	1	0	1
embryonic epithelial tube formation	0	0	1
embryonic eye morphogenesis	0	1	0
embryonic limb morphogenesis	0	1	0
embryonic morphogenesis	1	0	0
embryonic organ development	0	0	1
embryonic organ morphogenesis	0	0	1
embryonic pattern specification	0	0	1
embryonic skeletal limb joint morphogenesis	1	0	0
embryonic skeletal system development	1	0	0
embryonic skeletal system morphogenesis	1	0	0
enamel mineralization	3	2	0
endochondral bone growth	0	0	1
endocytic recycling	0	1	0
endocytosis	5	1	1
endoderm development	0	1	0
endodermal cell differentiation	0	1	0
endoplasmic reticulum calcium ion homeostasis	1	1	0
endoplasmic reticulum mannose trimming	6	2	0
endoplasmic reticulum membrane organization	3	1	0
endoplasmic reticulum organization	5	3	0
endoplasmic reticulum to Golgi vesicle-mediated transport	35	9	3
endoplasmic reticulum unfolded protein response	13	4	1
endoplasmic reticulum-plasma membrane tethering	5	1	0
endosomal transport	9	0	1
endosome organization	1	0	0
endothelial cell chemotaxis to vascular endothelial growth factor	1	0	0
endothelial cell morphogenesis	1	1	0
endothelial tube morphogenesis	1	0	0
enteric nervous system development	0	0	1
entry into host cell by a symbiont-containing vacuole	0	1	0
entry of bacterium into host cell	2	1	1
ephrin receptor signaling pathway	1	2	3
epidermal growth factor receptor signaling pathway	10	0	7
epidermis development	4	2	0
epidermis morphogenesis	0	0	1
epithelial cell differentiation	0	0	1
epithelial cell morphogenesis involved in placental branching	0	1	0
epithelial cell proliferation involved in salivary gland morphogenesis	0	0	1
epithelial cell-cell adhesion	1	0	0
epithelial to mesenchymal transition	6	0	2
epithelial tube branching involved in lung morphogenesis	4	0	0
esophagus smooth muscle contraction	1	0	0
establishment of blood-brain barrier	1	0	0
establishment of cell polarity	2	0	0
establishment of epithelial cell apical/basal polarity	1	2	0
establishment of mitotic spindle orientation	2	0	1
establishment of planar polarity	2	2	0
establishment of protein localization to endoplasmic reticulum membrane	0	0	1
establishment of protein localization to plasma membrane	1	0	0
establishment of skin barrier	2	1	0
establishment or maintenance of cell polarity	1	2	0
establishment or maintenance of epithelial cell apical/basal polarity	4	0	0
estrogen metabolic process	1	1	0
excitatory synapse assembly	1	0	0
extracellular matrix disassembly	1	5	0
extracellular matrix organization	5	6	0
extrinsic apoptotic signaling pathway	1	0	0
extrinsic apoptotic signaling pathway in absence of ligand	0	1	0
extrinsic apoptotic signaling pathway via death domain receptors	4	0	1
face morphogenesis	2	0	3
fat cell differentiation	1	1	0
fatty acid alpha-oxidation	3	1	0
fatty acid beta-oxidation	4	1	1
fatty acid catabolic process	0	1	0
fatty acid elongation	0	0	1
female meiotic nuclear division	1	0	0
fibroblast growth factor receptor signaling pathway	4	1	6
fibroblast growth factor receptor signaling pathway involved in hemopoiesis	0	0	1
fibroblast growth factor receptor signaling pathway involved in mammary gland specification	0	0	1
fibroblast growth factor receptor signaling pathway involved in negative regulation of apoptotic process in bone marrow cell	0	0	1
fibroblast growth factor receptor signaling pathway involved in orbitofrontal cortex development	0	0	1
fibroblast growth factor receptor signaling pathway involved in positive regulation of cell proliferation in bone marrow	0	0	1
flagellated sperm motility	0	1	0
focal adhesion assembly	1	0	0
forebrain development	2	1	0
fructose 1,6-bisphosphate metabolic process	1	1	0
fructose 6-phosphate metabolic process	1	1	0
ganglioside catabolic process	0	2	0
gap junction assembly	1	0	0
gastrulation with mouth forming second	1	1	0
genitalia development	1	0	3
germ cell development	1	0	0
gland morphogenesis	0	0	1
glial cell differentiation	0	1	0
glial cell-derived neurotrophic factor receptor signaling pathway	1	0	1
glomerular basement membrane development	1	0	0
glomerular filtration	2	0	0
gluconeogenesis	0	1	0
glucose homeostasis	6	1	3
glucose metabolic process	1	0	1
glutamate biosynthetic process	3	0	1
glutamate catabolic process	3	0	1
glutamine family amino acid metabolic process	3	2	1
glutamine metabolic process	3	0	1
glycerophospholipid catabolic process	1	0	0
glycogen catabolic process	0	1	0
glycolytic process	0	1	0
glycophagy	0	1	0
glycoprotein catabolic process	1	1	0
glycosaminoglycan biosynthetic process	0	1	1
glycosaminoglycan catabolic process	0	0	1
glycoside catabolic process	1	0	0
glycosphingolipid catabolic process	1	0	0
glycosphingolipid metabolic process	4	2	0
glycosylceramide catabolic process	1	0	0
growth factor dependent regulation of skeletal muscle satellite cell proliferation	1	0	0
growth hormone receptor signaling pathway	4	0	1
growth hormone receptor signaling pathway via JAK-STAT	3	0	0
hair cell differentiation	1	0	0
hair cycle	0	1	0
hair follicle development	1	0	1
hair follicle morphogenesis	0	0	1
heart development	5	0	3
heart looping	1	0	0
heart morphogenesis	2	0	0
heart trabecula formation	1	0	0
hematopoietic progenitor cell differentiation	1	0	0
hemidesmosome assembly	2	1	0
heparan sulfate proteoglycan metabolic process	1	0	0
hepatocyte proliferation	1	0	1
heterophilic cell-cell adhesion via plasma membrane cell adhesion molecules	0	1	0
heterotypic cell-cell adhesion	1	1	0
hexadecanal metabolic process	3	1	0
hippocampus development	0	1	0
homeostasis of number of cells	0	1	0
homeostasis of number of cells within a tissue	1	0	3
homophilic cell adhesion via plasma membrane adhesion molecules	4	7	2
hormone metabolic process	1	0	3
hormone-mediated signaling pathway	1	0	3
hyaluronan catabolic process	2	3	0
hydrogen peroxide metabolic process	1	0	1
immune complex clearance	1	0	0
immune response	7	7	1
immunoglobulin V(D)J recombination	4	0	0
in utero embryonic development	11	5	2
inactivation of MAPKK activity	3	1	0
induction of negative chemotaxis	0	1	0
inflammatory response	0	1	0
innate immune response	7	0	0
inner ear auditory receptor cell differentiation	1	0	0
inner ear development	1	0	3
inner ear morphogenesis	1	0	1
inner ear receptor cell stereocilium organization	3	0	0
innervation	1	0	1
inositol phosphate biosynthetic process	1	0	0
inositol phosphate dephosphorylation	1	0	0
inositol phosphate metabolic process	3	0	1
insulin receptor signaling pathway	16	1	5
insulin-like growth factor receptor signaling pathway	7	1	1
integrin-mediated signaling pathway	6	3	3
interferon-gamma-mediated signaling pathway	4	7	1
interleukin-1-mediated signaling pathway	2	0	0
interleukin-12-mediated signaling pathway	2	1	0
interleukin-15-mediated signaling pathway	0	0	1
interleukin-17-mediated signaling pathway	1	0	0
interleukin-23-mediated signaling pathway	2	1	0
interleukin-27-mediated signaling pathway	1	0	0
interleukin-35-mediated signaling pathway	1	0	0
interleukin-6-mediated signaling pathway	1	0	3
interleukin-7-mediated signaling pathway	0	0	2
intermediate filament cytoskeleton organization	2	0	0
intestinal epithelial cell migration	1	0	3
intra-Golgi vesicle-mediated transport	2	1	0
intracellular protein transport	24	7	3
intracellular signal transduction	14	2	1
intracellular transport	0	1	0
intracellular transport of virus	2	1	0
intraciliary transport involved in cilium assembly	3	0	0
intrinsic apoptotic signaling pathway	1	0	0
intrinsic apoptotic signaling pathway in response to DNA damage	8	0	1
intrinsic apoptotic signaling pathway in response to endoplasmic reticulum stress	3	1	0
ion transmembrane transport	0	2	0
ion transport	0	2	0
ionotropic glutamate receptor signaling pathway	1	0	0
iron ion transport	1	1	0
isoleucine catabolic process	0	1	0
keratan sulfate catabolic process	0	2	0
keratinization	6	6	1
kidney development	3	2	0
lacrimal gland development	0	0	1
lamellipodium assembly	1	0	0
lateral sprouting from an epithelium	0	0	1
learning	3	0	0
learning or memory	2	0	1
lens fiber cell development	1	1	0
leucine import across plasma membrane	1	0	0
leukocyte cell-cell adhesion	1	0	0
leukocyte migration	11	3	8
leukocyte tethering or rolling	1	0	0
limb bud formation	0	0	1
lipid homeostasis	0	0	1
lipid metabolic process	2	1	0
lipid storage	0	1	0
lipid transport	5	0	0
lipopolysaccharide-mediated signaling pathway	1	0	0
lipoprotein metabolic process	1	0	0
liver development	4	5	1
liver regeneration	2	0	1
locomotory behavior	1	1	0
long-chain fatty-acyl-CoA biosynthetic process	0	0	1
low-density lipoprotein particle clearance	0	2	0
low-density lipoprotein particle receptor catabolic process	0	2	0
lung alveolus development	0	0	1
lung development	3	0	2
lung lobe morphogenesis	3	0	1
lung-associated mesenchyme development	1	2	1
luteinization	1	0	0
luteolysis	3	0	0
lymphocyte migration into lymphoid organs	0	0	1
lysosomal transport	0	3	1
lysosome localization	0	1	0
lysosome organization	0	2	0
mRNA export from nucleus	2	1	0
mRNA polyadenylation	1	0	0
macroautophagy	5	0	1
magnesium ion homeostasis	1	1	1
magnesium ion transport	0	1	1
maintenance of blood-brain barrier	2	2	0
maintenance of cell polarity	6	0	0
maintenance of protein localization in endoplasmic reticulum	3	0	0
maintenance of protein location in cell	0	1	0
maintenance of translational fidelity	2	0	0
malate-aspartate shuttle	0	1	0
male courtship behavior	0	1	0
male genitalia development	1	0	0
male gonad development	1	0	0
mammary gland bud formation	0	0	1
mammary gland development	0	0	1
mating behavior	1	0	0
maturation of 5.8S rRNA	4	0	0
megakaryocyte development	1	0	3
meiotic cell cycle	0	0	1
membrane assembly	1	0	0
membrane docking	1	0	0
membrane fusion	4	1	0
membrane invagination	3	0	0
membrane organization	10	6	4
membrane protein ectodomain proteolysis	1	2	0
membrane protein intracellular domain proteolysis	1	0	0
membrane protein proteolysis	0	0	1
membrane repolarization	0	1	0
membranous septum morphogenesis	0	0	1
memory	3	0	0
mesenchymal cell differentiation	0	0	1
mesenchymal cell differentiation involved in lung development	0	0	1
mesenchymal cell migration	0	1	0
mesenchymal cell proliferation involved in lung development	0	0	1
mesoderm formation	1	0	0
mesodermal cell differentiation	1	0	1
metal ion homeostasis	0	1	0
metanephric collecting duct development	4	0	0
metanephric glomerular capillary formation	1	0	0
methylation	0	1	0
microglia development	1	0	0
microglial cell activation	2	0	0
microglial cell proliferation	1	0	0
microtubule bundle formation	1	0	0
microtubule cytoskeleton organization	8	0	1
microtubule organizing center organization	1	0	0
microtubule-based movement	1	0	0
microvillus organization	1	0	3
midbrain development	4	0	1
midbrain dopaminergic neuron differentiation	1	0	0
midgut development	1	0	1
mitochondrial DNA replication	0	2	0
mitochondrial calcium ion homeostasis	3	0	0
mitochondrial phosphate ion transmembrane transport	1	0	0
mitochondrial respiratory chain complex assembly	0	1	3
mitochondrial tRNA 3'-end processing	0	1	0
mitochondrial tRNA 5'-end processing	0	1	0
mitochondrial tRNA methylation	0	1	0
mitochondrial transcription	0	1	3
mitochondrial translational elongation	1	0	0
mitochondrial transport	1	1	0
mitochondrion organization	2	4	5
mitochondrion-endoplasmic reticulum membrane tethering	3	0	0
mitotic G2 DNA damage checkpoint	2	1	0
mitotic G2/M transition checkpoint	2	1	0
mitotic cell cycle	2	0	1
mitotic cytokinesis	2	0	0
mitotic metaphase plate congression	0	0	1
mitotic nuclear envelope reassembly	5	2	0
mitotic sister chromatid segregation	0	0	1
mitotic spindle assembly checkpoint	1	0	1
mitotic spindle organization	4	0	2
modulation by host of viral RNA genome replication	3	1	0
modulation by symbiont of host process	3	0	0
modulation by virus of host process	3	1	0
modulation of age-related behavioral decline	1	0	0
modulation of chemical synaptic transmission	2	0	1
modulation of excitatory postsynaptic potential	1	0	0
monocyte activation	1	2	0
monocyte aggregation	0	1	0
morphogenesis of embryonic epithelium	0	0	1
motor neuron axon guidance	0	1	0
multicellular organism aging	0	1	0
multicellular organism development	12	2	4
multicellular organism growth	1	1	3
multicellular organismal reproductive process	1	0	3
multivesicular body assembly	5	0	1
muscle contraction	2	0	0
muscle organ development	5	1	0
myelination	0	1	0
myeloid dendritic cell differentiation	1	0	0
myoblast fusion	0	1	0
necroptotic process	1	1	0
negative chemotaxis	0	2	0
negative regulation by host of viral genome replication	6	1	0
negative regulation by host of viral release from host cell	3	1	0
negative regulation by virus of viral protein levels in host cell	3	1	0
negative regulation of B cell apoptotic process	0	0	1
negative regulation of BMP signaling pathway	1	0	0
negative regulation of DNA damage response, signal transduction by p53 class mediator	0	1	0
negative regulation of ERBB signaling pathway	1	0	1
negative regulation of ERK1 and ERK2 cascade	3	1	0
negative regulation of I-kappaB kinase/NF-kappaB signaling	0	2	0
negative regulation of IRE1-mediated unfolded protein response	3	0	0
negative regulation of MAP kinase activity	5	2	1
negative regulation of MAPK cascade	2	0	1
negative regulation of NF-kappaB transcription factor activity	3	3	0
negative regulation of Notch signaling pathway	1	0	1
negative regulation of PERK-mediated unfolded protein response	3	0	0
negative regulation of Rho protein signal transduction	1	1	0
negative regulation of T cell proliferation	4	0	0
negative regulation of Wnt signaling pathway	0	0	1
negative regulation of actin filament polymerization	0	1	0
negative regulation of activated T cell proliferation	1	0	0
negative regulation of activin receptor signaling pathway	1	0	0
negative regulation of adenylate cyclase-activating adrenergic receptor signaling pathway involved in heart process	0	1	0
negative regulation of amyloid fibril formation	1	0	0
negative regulation of amyloid precursor protein biosynthetic process	0	1	1
negative regulation of amyloid-beta formation	1	1	0
negative regulation of angiogenesis	5	1	0
negative regulation of anion channel activity	2	0	1
negative regulation of anoikis	1	0	0
negative regulation of apoptotic process	27	14	3
negative regulation of arginine catabolic process	0	1	0
negative regulation of autophagosome assembly	4	0	0
negative regulation of autophagy	1	1	0
negative regulation of blood circulation	1	0	0
negative regulation of blood vessel endothelial cell migration	1	1	0
negative regulation of cAMP-dependent protein kinase activity	1	0	0
negative regulation of calcineurin-NFAT signaling cascade	1	1	0
negative regulation of canonical Wnt signaling pathway	3	1	0
negative regulation of cardiac muscle cell differentiation	1	1	0
negative regulation of cardiac muscle hypertrophy in response to stress	0	1	0
negative regulation of cardiocyte differentiation	1	0	1
negative regulation of cell adhesion	2	2	0
negative regulation of cell adhesion mediated by integrin	1	0	3
negative regulation of cell cycle arrest	2	2	0
negative regulation of cell death	2	0	0
negative regulation of cell growth	0	1	0
negative regulation of cell migration	7	1	0
negative regulation of cell motility	1	1	0
negative regulation of cell population proliferation	11	2	0
negative regulation of cell-cell adhesion	0	1	0
negative regulation of cell-matrix adhesion	4	0	1
negative regulation of cellular protein catabolic process	2	1	0
negative regulation of cellular response to growth factor stimulus	0	1	0
negative regulation of cellular response to thapsigargin	1	0	0
negative regulation of cellular response to tunicamycin	1	0	0
negative regulation of cellular response to vascular endothelial growth factor stimulus	0	1	0
negative regulation of cellular senescence	4	0	0
negative regulation of chemokine-mediated signaling pathway	0	1	0
negative regulation of cholesterol biosynthetic process	1	0	0
negative regulation of chondrocyte differentiation	1	0	3
negative regulation of citrulline biosynthetic process	0	1	0
negative regulation of coagulation	0	1	0
negative regulation of complement-dependent cytotoxicity	1	0	0
negative regulation of cortisol secretion	1	0	3
negative regulation of cysteine-type endopeptidase activity involved in apoptotic process	3	3	1
negative regulation of embryonic development	0	1	0
negative regulation of endopeptidase activity	1	0	0
negative regulation of endoplasmic reticulum stress-induced eIF2 alpha phosphorylation	1	3	0
negative regulation of endoplasmic reticulum stress-induced intrinsic apoptotic signaling pathway	3	0	0
negative regulation of endothelial cell migration	0	1	0
negative regulation of entry of bacterium into host cell	0	1	0
negative regulation of epidermal growth factor receptor signaling pathway	6	0	3
negative regulation of extrinsic apoptotic signaling pathway	0	1	0
negative regulation of extrinsic apoptotic signaling pathway in absence of ligand	1	0	0
negative regulation of fat cell differentiation	1	0	0
negative regulation of fatty acid biosynthetic process	1	0	0
negative regulation of fibroblast growth factor receptor signaling pathway	2	0	0
negative regulation of fibroblast migration	1	0	0
negative regulation of fibroblast proliferation	2	0	0
negative regulation of gene expression	3	5	0
negative regulation of gene expression, epigenetic	0	0	1
negative regulation of glucose import	0	0	1
negative regulation of glycogen biosynthetic process	0	0	1
negative regulation of growth hormone secretion	1	0	3
negative regulation of guanyl-nucleotide exchange factor activity	1	1	0
negative regulation of hippo signaling	5	0	0
negative regulation of hydrogen peroxide-mediated programmed cell death	1	1	0
negative regulation of hypoxia-induced intrinsic apoptotic signaling pathway	2	3	0
negative regulation of immunoglobulin production	4	0	0
negative regulation of inflammatory response to antigenic stimulus	3	0	1
negative regulation of insulin receptor signaling pathway	3	0	1
negative regulation of insulin secretion	1	1	3
negative regulation of integrin-mediated signaling pathway	1	0	0
negative regulation of interferon-gamma-mediated signaling pathway	0	2	0
negative regulation of intrinsic apoptotic signaling pathway in response to DNA damage	1	0	0
negative regulation of intrinsic apoptotic signaling pathway in response to DNA damage by p53 class mediator	0	1	0
negative regulation of keratinocyte proliferation	0	0	1
negative regulation of kinase activity	0	0	1
negative regulation of lamellipodium assembly	0	1	0
negative regulation of leukocyte chemotaxis	0	1	0
negative regulation of lipid storage	0	1	0
negative regulation of lipid transport	0	1	0
negative regulation of lipoprotein metabolic process	0	1	0
negative regulation of long-chain fatty acid import across plasma membrane	0	0	1
negative regulation of long-term synaptic potentiation	1	0	0
negative regulation of low-density lipoprotein receptor activity	0	1	0
negative regulation of macrophage derived foam cell differentiation	0	1	0
negative regulation of meiotic nuclear division	1	0	0
negative regulation of mesoderm development	0	1	0
negative regulation of microtubule polymerization	1	0	0
negative regulation of microtubule polymerization or depolymerization	1	0	0
negative regulation of mitochondrial fusion	1	1	0
negative regulation of mitochondrion organization	1	0	0
negative regulation of mitophagy	1	0	0
negative regulation of mitotic cell cycle	1	0	1
negative regulation of mitotic cell cycle, embryonic	1	0	0
negative regulation of monocyte chemotaxis	0	1	0
negative regulation of mononuclear cell migration	0	1	0
negative regulation of neural precursor cell proliferation	0	1	0
negative regulation of neuroblast proliferation	1	0	0
negative regulation of neuron apoptotic process	1	0	0
negative regulation of neuron death	1	0	0
negative regulation of neuron differentiation	1	0	0
negative regulation of neuron projection development	1	0	1
negative regulation of neutrophil chemotaxis	0	1	0
negative regulation of nitric oxide biosynthetic process	1	1	0
negative regulation of nitric oxide mediated signal transduction	0	1	0
negative regulation of nitric-oxide synthase activity	1	1	0
negative regulation of osteoclast differentiation	4	0	1
negative regulation of peptidyl-cysteine S-nitrosylation	0	1	0
negative regulation of phosphatase activity	1	0	0
negative regulation of phosphorylation	2	1	0
negative regulation of platelet activation	1	0	0
negative regulation of platelet-derived growth factor receptor signaling pathway	3	0	0
negative regulation of pri-miRNA transcription by RNA polymerase II	1	0	0
negative regulation of programmed cell death	0	2	0
negative regulation of proteasomal protein catabolic process	1	0	0
negative regulation of proteasomal ubiquitin-dependent protein catabolic process	1	0	0
negative regulation of protein autophosphorylation	1	0	0
negative regulation of protein catabolic process	1	0	1
negative regulation of protein import into nucleus	1	0	0
negative regulation of protein kinase B signaling	0	0	1
negative regulation of protein kinase activity	1	2	0
negative regulation of protein kinase activity by regulation of protein phosphorylation	2	1	0
negative regulation of protein localization to cell surface	2	0	1
negative regulation of protein localization to nucleus	2	0	0
negative regulation of protein localization to plasma membrane	0	1	0
negative regulation of protein metabolic process	1	0	0
negative regulation of protein phosphorylation	12	5	0
negative regulation of protein serine/threonine kinase activity	2	1	0
negative regulation of protein sumoylation	1	0	0
negative regulation of protein targeting to mitochondrion	1	0	0
negative regulation of protein ubiquitination	1	0	0
negative regulation of protein-containing complex assembly	4	0	0
negative regulation of receptor signaling pathway via JAK-STAT	3	0	0
negative regulation of release of cytochrome c from mitochondria	1	0	0
negative regulation of response to endoplasmic reticulum stress	1	0	0
negative regulation of response to gamma radiation	4	0	0
negative regulation of retinal ganglion cell axon guidance	0	1	0
negative regulation of retrograde protein transport, ER to cytosol	2	2	0
negative regulation of sequestering of triglyceride	1	0	0
negative regulation of signal transduction	3	0	0
negative regulation of small GTPase mediated signal transduction	0	1	0
negative regulation of smooth muscle cell chemotaxis	0	1	0
negative regulation of smooth muscle cell migration	0	1	0
negative regulation of sprouting angiogenesis	0	0	1
negative regulation of stress fiber assembly	5	1	1
negative regulation of the force of heart contraction	0	1	0
negative regulation of thrombin-activated receptor signaling pathway	1	1	0
negative regulation of transcription by RNA polymerase II	3	2	1
negative regulation of transcription, DNA-templated	3	0	0
negative regulation of transforming growth factor beta activation	1	0	0
negative regulation of transforming growth factor beta receptor signaling pathway	4	0	0
negative regulation of vascular endothelial growth factor receptor signaling pathway	6	0	0
negative regulation of vascular endothelial growth factor signaling pathway	0	0	1
negative regulation of vascular permeability	0	1	0
negative regulation of viral genome replication	1	0	0
negative regulation of wound healing	1	0	0
nerve growth factor signaling pathway	4	0	0
nervous system development	2	3	0
neural crest cell development	0	1	0
neural crest cell migration	0	0	1
neural precursor cell proliferation	0	1	0
neural retina development	0	1	0
neural tube closure	6	1	0
neuroblast proliferation	2	1	0
neuroepithelial cell differentiation	0	1	0
neuroligin clustering involved in postsynaptic membrane assembly	0	1	0
neuromuscular junction development	1	2	0
neuromuscular process controlling balance	1	1	0
neuron apoptotic process	4	0	0
neuron cell-cell adhesion	0	0	1
neuron differentiation	5	1	1
neuron maturation	0	0	1
neuron migration	1	0	1
neuron projection development	4	0	0
neuron projection extension	1	0	0
neuron projection maintenance	3	0	0
neuron projection morphogenesis	1	1	1
neuron remodeling	1	0	0
neuronal signal transduction	1	0	0
neuronal stem cell population maintenance	0	1	0
neurotrophin TRK receptor signaling pathway	2	1	4
neutrophil degranulation	14	20	4
neutrophil differentiation	1	0	0
nitrogen compound metabolic process	0	1	0
non-motile cilium assembly	1	0	0
norepinephrine secretion	1	0	0
nuclear envelope organization	1	1	0
nuclear export	1	1	0
nuclear membrane organization	3	0	0
nuclear migration	1	0	0
nucleosome assembly	0	0	1
nucleotide-binding oligomerization domain containing signaling pathway	1	0	0
odontogenesis	0	0	1
odontogenesis of dentin-containing tooth	3	0	0
oligosaccharide catabolic process	0	1	0
oligosaccharide metabolic process	1	1	0
one-carbon metabolic process	0	1	0
oogenesis	0	1	0
optic placode formation involved in camera-type eye formation	1	1	0
orbitofrontal cortex development	0	0	1
organ growth	1	0	4
organ induction	1	1	0
organelle assembly	1	0	0
organelle organization	1	0	0
ossification	2	0	1
osteoblast differentiation	1	2	0
osteoclast differentiation	2	1	0
otic vesicle formation	0	0	1
outer dynein arm assembly	2	0	0
outflow tract morphogenesis	3	0	0
outflow tract septum morphogenesis	0	0	1
ovarian follicle development	1	0	0
ovulation cycle	1	0	1
ovulation from ovarian follicle	1	0	0
pancreas development	1	1	0
paracrine signaling	1	0	0
penetration of zona pellucida	0	1	0
peptide metabolic process	3	3	0
peptidyl-lysine hydroxylation	1	0	0
peptidyl-proline hydroxylation to 4-hydroxy-L-proline	2	1	0
peptidyl-serine autophosphorylation	1	0	0
peptidyl-serine phosphorylation	10	1	1
peptidyl-threonine phosphorylation	5	0	0
peptidyl-tyrosine autophosphorylation	4	1	1
peptidyl-tyrosine dephosphorylation	6	0	3
peptidyl-tyrosine dephosphorylation involved in inactivation of protein kinase activity	3	0	0
peptidyl-tyrosine phosphorylation	5	0	3
peripheral nervous system development	3	1	0
phagocytosis	2	1	0
phenylalanine transport	1	0	0
phosphate ion transmembrane transport	1	0	0
phosphatidylinositol 3-kinase signaling	9	1	3
phosphatidylinositol biosynthetic process	11	0	3
phosphatidylinositol dephosphorylation	1	0	0
phosphatidylinositol metabolic process	2	0	1
phosphatidylinositol phosphorylation	7	0	3
phosphatidylinositol-3-phosphate biosynthetic process	0	0	1
phosphatidylinositol-mediated signaling	11	1	5
phosphatidylserine acyl-chain remodeling	1	0	0
phospholipid biosynthetic process	0	1	0
phospholipid catabolic process	2	0	1
phospholipid translocation	0	1	0
phospholipid transport	1	0	0
phosphorylation	0	0	1
phytol metabolic process	3	1	0
pigmentation	3	0	0
placenta development	1	0	0
planar cell polarity pathway involved in neural tube closure	1	2	0
plasma membrane organization	1	0	0
plasma membrane to endosome transport	1	0	0
platelet activation	5	0	5
platelet aggregation	1	0	1
platelet degranulation	2	3	1
platelet formation	1	0	3
platelet-derived growth factor receptor signaling pathway	2	0	3
platelet-derived growth factor receptor-alpha signaling pathway	1	0	0
platelet-derived growth factor receptor-beta signaling pathway	3	0	0
polarized epithelial cell differentiation	4	0	0
poly-gamma-glutamate metabolic process	1	1	0
pore complex assembly	1	2	0
positive chemotaxis	1	1	0
positive regulation by host of viral genome replication	6	1	0
positive regulation by host of viral process	0	2	1
positive regulation by host of viral release from host cell	6	1	0
positive regulation of 1-phosphatidylinositol-3-kinase activity	1	0	0
positive regulation of ATPase activity	8	4	0
positive regulation of B cell proliferation	1	1	1
positive regulation of BMP signaling pathway	0	1	0
positive regulation of CD8-positive, alpha-beta T cell activation	4	2	0
positive regulation of CD8-positive, alpha-beta T cell proliferation	4	2	0
positive regulation of DNA biosynthetic process	1	0	0
positive regulation of DNA repair	1	0	1
positive regulation of DNA replication	1	0	1
positive regulation of DNA-binding transcription factor activity	4	0	0
positive regulation of ERK1 and ERK2 cascade	5	1	5
positive regulation of G protein-coupled receptor internalization	1	0	0
positive regulation of G protein-coupled receptor signaling pathway	1	0	0
positive regulation of G1/S transition of mitotic cell cycle	2	0	1
positive regulation of G2/M transition of mitotic cell cycle	1	0	0
positive regulation of GTPase activity	2	0	0
positive regulation of I-kappaB kinase/NF-kappaB signaling	7	1	0
positive regulation of IRE1-mediated unfolded protein response	3	0	0
positive regulation of JNK cascade	2	0	0
positive regulation of JUN kinase activity	1	0	0
positive regulation of MAP kinase activity	3	0	2
positive regulation of MAPK cascade	8	2	3
positive regulation of NF-kappaB transcription factor activity	6	1	0
positive regulation of NIK/NF-kappaB signaling	3	0	1
positive regulation of RIG-I signaling pathway	1	0	0
positive regulation of RNA splicing	4	0	1
positive regulation of Rac protein signal transduction	0	0	1
positive regulation of Ras protein signal transduction	0	0	2
positive regulation of T cell chemotaxis	1	2	0
positive regulation of T cell cytokine production	5	2	0
positive regulation of T cell mediated cytotoxicity	4	2	1
positive regulation of T cell migration	1	0	0
positive regulation of T cell proliferation	2	3	0
positive regulation of Wnt signaling pathway	1	0	1
positive regulation of actin filament polymerization	0	0	1
positive regulation of adenylate cyclase activity	3	1	0
positive regulation of amyloid fibril formation	2	0	0
positive regulation of amyloid-beta formation	1	0	0
positive regulation of angiogenesis	9	1	1
positive regulation of apoptotic process	10	7	1
positive regulation of aspartic-type endopeptidase activity involved in amyloid precursor protein catabolic process	1	0	0
positive regulation of autophagosome assembly	0	0	1
positive regulation of autophagy	1	0	1
positive regulation of axon extension	0	1	0
positive regulation of axonogenesis	1	1	0
positive regulation of blood vessel endothelial cell migration	4	0	2
positive regulation of blood-brain barrier permeability	0	1	0
positive regulation of bone mineralization	0	1	0
positive regulation of bone resorption	2	1	1
positive regulation of cAMP-dependent protein kinase activity	0	1	0
positive regulation of canonical Wnt signaling pathway	4	2	2
positive regulation of cardiac muscle cell proliferation	1	0	1
positive regulation of cell activation	1	0	0
positive regulation of cell adhesion	2	2	0
positive regulation of cell adhesion mediated by integrin	0	0	1
positive regulation of cell cycle	1	0	1
positive regulation of cell differentiation	5	0	2
positive regulation of cell division	1	0	1
positive regulation of cell fate specification	1	0	0
positive regulation of cell growth	5	2	2
positive regulation of cell migration	17	4	4
positive regulation of cell migration by vascular endothelial growth factor signaling pathway	1	0	0
positive regulation of cell migration involved in sprouting angiogenesis	1	0	0
positive regulation of cell population proliferation	14	4	5
positive regulation of cell proliferation by VEGF-activated platelet derived growth factor receptor signaling pathway	1	0	0
positive regulation of cell size	1	0	1
positive regulation of cellular protein catabolic process	1	0	0
positive regulation of cellular response to thapsigargin	1	0	0
positive regulation of cellular response to tunicamycin	1	0	0
positive regulation of chemokine production	1	0	0
positive regulation of circadian rhythm	1	0	0
positive regulation of cold-induced thermogenesis	3	1	1
positive regulation of cyclin-dependent protein kinase activity	1	0	0
positive regulation of cyclin-dependent protein serine/threonine kinase activity	1	0	1
positive regulation of cysteine-type endopeptidase activity involved in apoptotic process	1	0	0
positive regulation of cytosolic calcium ion concentration	2	1	0
positive regulation of defense response to virus by host	1	0	0
positive regulation of dendritic spine development	4	0	0
positive regulation of dendritic spine morphogenesis	0	1	0
positive regulation of developmental growth	6	0	0
positive regulation of double-strand break repair via nonhomologous end joining	4	0	0
positive regulation of endoplasmic reticulum tubular network organization	0	0	1
positive regulation of endoplasmic reticulum unfolded protein response	4	0	1
positive regulation of endothelial cell apoptotic process	2	0	1
positive regulation of endothelial cell chemotaxis	2	1	0
positive regulation of endothelial cell chemotaxis to fibroblast growth factor	2	0	1
positive regulation of endothelial cell migration	1	0	1
positive regulation of endothelial cell proliferation	1	0	0
positive regulation of endothelin production	1	0	0
positive regulation of epithelial cell migration	2	0	1
positive regulation of epithelial cell proliferation	2	1	2
positive regulation of epithelial cell proliferation involved in lung morphogenesis	0	0	1
positive regulation of epithelial to mesenchymal transition	1	0	0
positive regulation of epithelial tube formation	1	0	0
positive regulation of erythrocyte differentiation	4	0	0
positive regulation of excitatory postsynaptic potential	1	0	0
positive regulation of exosomal secretion	4	0	0
positive regulation of extrinsic apoptotic signaling pathway	3	0	1
positive regulation of extrinsic apoptotic signaling pathway in absence of ligand	1	0	1
positive regulation of fat cell differentiation	0	0	1
positive regulation of fatty acid beta-oxidation	0	0	1
positive regulation of fibroblast migration	1	0	0
positive regulation of fibroblast proliferation	5	0	0
positive regulation of filopodium assembly	4	0	1
positive regulation of focal adhesion assembly	1	0	3
positive regulation of focal adhesion disassembly	4	0	1
positive regulation of gene expression	8	2	2
positive regulation of glial cell proliferation	1	0	1
positive regulation of glucose import	8	1	5
positive regulation of glucose metabolic process	0	0	1
positive regulation of glutamate uptake involved in transmission of nerve impulse	1	0	0
positive regulation of glycogen biosynthetic process	2	0	1
positive regulation of glycolytic process	3	0	0
positive regulation of heparan sulfate proteoglycan biosynthetic process	1	0	0
positive regulation of hepatic stellate cell activation	1	0	1
positive regulation of heterotypic cell-cell adhesion	0	1	0
positive regulation of hippo signaling	4	0	0
positive regulation of histone H3-K4 methylation	1	0	0
positive regulation of histone acetylation	1	0	0
positive regulation of hormone secretion	1	0	3
positive regulation of inflammatory response	2	0	1
positive regulation of insulin receptor signaling pathway	2	0	3
positive regulation of insulin secretion	3	0	2
positive regulation of interferon-alpha production	1	0	0
positive regulation of interferon-beta production	3	0	3
positive regulation of interferon-gamma production	5	2	0
positive regulation of interleukin-1 beta production	1	0	0
positive regulation of interleukin-12 production	1	0	0
positive regulation of interleukin-2 production	2	0	0
positive regulation of interleukin-6 production	3	0	3
positive regulation of intrinsic apoptotic signaling pathway	1	0	0
positive regulation of isotype switching	1	1	0
positive regulation of kinase activity	9	2	4
positive regulation of lamellipodium assembly	4	1	1
positive regulation of lens fiber cell differentiation	1	0	0
positive regulation of leukocyte adhesion to vascular endothelial cell	1	0	0
positive regulation of lipopolysaccharide-mediated signaling pathway	1	0	0
positive regulation of long-term synaptic potentiation	1	0	0
positive regulation of lymphocyte differentiation	4	0	0
positive regulation of mRNA catabolic process	1	0	0
positive regulation of membrane protein ectodomain proteolysis	1	0	0
positive regulation of memory T cell activation	4	2	0
positive regulation of mesenchymal cell proliferation	0	0	2
positive regulation of metanephric glomerulus development	0	0	1
positive regulation of microtubule polymerization	1	2	0
positive regulation of mitophagy in response to mitochondrial depolarization	1	0	0
positive regulation of mitotic cell cycle	2	0	3
positive regulation of mitotic nuclear division	2	0	0
positive regulation of monocyte aggregation	0	1	0
positive regulation of monocyte chemotaxis	1	0	0
positive regulation of mucus secretion	1	0	1
positive regulation of muscle cell differentiation	2	1	0
positive regulation of neuroblast proliferation	1	0	0
positive regulation of neurofibrillary tangle assembly	1	0	0
positive regulation of neuron apoptotic process	2	0	0
positive regulation of neuron death	2	0	0
positive regulation of neuron differentiation	2	0	1
positive regulation of neuron maturation	0	0	1
positive regulation of neuron projection development	9	3	1
positive regulation of neutrophil apoptotic process	0	0	1
positive regulation of nitric oxide biosynthetic process	6	0	0
positive regulation of nitric oxide mediated signal transduction	1	0	1
positive regulation of nitric-oxide synthase activity	0	0	1
positive regulation of organelle organization	1	0	0
positive regulation of ossification	1	0	3
positive regulation of osteoblast differentiation	0	1	0
positive regulation of osteoblast proliferation	0	1	0
positive regulation of osteoclast differentiation	1	0	0
positive regulation of oxidative stress-induced neuron death	1	0	0
positive regulation of peptidyl-serine phosphorylation	5	3	1
positive regulation of peptidyl-serine phosphorylation of STAT protein	0	0	1
positive regulation of peptidyl-threonine phosphorylation	1	0	0
positive regulation of peptidyl-tyrosine phosphorylation	1	1	3
positive regulation of phosphatidylinositol 3-kinase activity	2	0	0
positive regulation of phosphatidylinositol 3-kinase signaling	13	1	4
positive regulation of phospholipase C activity	5	0	2
positive regulation of phospholipase activity	1	0	2
positive regulation of phospholipid biosynthetic process	1	0	0
positive regulation of phospholipid translocation	0	1	0
positive regulation of phosphoprotein phosphatase activity	1	0	0
positive regulation of phosphorylation	2	0	2
positive regulation of platelet formation	4	0	0
positive regulation of potassium ion import across plasma membrane	0	1	0
positive regulation of potassium ion transmembrane transporter activity	0	1	0
positive regulation of pri-miRNA transcription by RNA polymerase II	1	0	0
positive regulation of production of miRNAs involved in gene silencing by miRNA	1	0	1
positive regulation of prolactin secretion	1	0	1
positive regulation of proteasomal ubiquitin-dependent protein catabolic process	1	0	0
positive regulation of protein binding	3	0	0
positive regulation of protein catabolic process	2	2	0
positive regulation of protein dephosphorylation	2	1	0
positive regulation of protein exit from endoplasmic reticulum	0	1	0
positive regulation of protein export from nucleus	2	0	0
positive regulation of protein glycosylation	1	0	0
positive regulation of protein import	1	0	0
positive regulation of protein import into nucleus	7	0	2
positive regulation of protein kinase A signaling	1	0	0
positive regulation of protein kinase B signaling	25	3	12
positive regulation of protein kinase C activity	1	0	1
positive regulation of protein lipidation	0	0	1
positive regulation of protein localization to cell surface	1	0	0
positive regulation of protein localization to nucleus	3	2	0
positive regulation of protein localization to plasma membrane	7	1	2
positive regulation of protein metabolic process	1	0	0
positive regulation of protein phosphorylation	8	1	1
positive regulation of protein polymerization	1	0	0
positive regulation of protein serine/threonine kinase activity	1	0	1
positive regulation of protein targeting to membrane	1	0	0
positive regulation of protein transport	1	0	0
positive regulation of protein tyrosine kinase activity	4	0	0
positive regulation of protein ubiquitination	6	3	0
positive regulation of protein-containing complex assembly	2	1	0
positive regulation of protein-containing complex disassembly	5	1	0
positive regulation of proteolysis	1	0	0
positive regulation of reactive oxygen species metabolic process	1	0	1
positive regulation of receptor binding	1	0	0
positive regulation of receptor catabolic process	3	0	0
positive regulation of receptor internalization	2	0	0
positive regulation of receptor localization to synapse	0	1	0
positive regulation of receptor-mediated endocytosis	1	0	0
positive regulation of release of sequestered calcium ion into cytosol	2	0	1
positive regulation of respiratory burst	2	0	0
positive regulation of response to endoplasmic reticulum stress	1	0	0
positive regulation of signal transduction by p53 class mediator	2	1	0
positive regulation of signaling receptor activity	1	0	0
positive regulation of smooth muscle cell proliferation	2	0	2
positive regulation of smoothened signaling pathway	5	0	0
positive regulation of sodium ion export across plasma membrane	0	1	0
positive regulation of sodium:proton antiporter activity	1	0	0
positive regulation of sprouting angiogenesis	1	0	0
positive regulation of substrate adhesion-dependent cell spreading	3	1	0
positive regulation of superoxide anion generation	2	0	1
positive regulation of synapse assembly	4	0	0
positive regulation of synaptic plasticity	0	1	0
positive regulation of synaptic transmission, glutamatergic	1	0	1
positive regulation of synaptic vesicle clustering	0	1	0
positive regulation of tau-protein kinase activity	4	0	0
positive regulation of telomerase activity	3	0	0
positive regulation of telomere maintenance via telomerase	1	0	0
positive regulation of transcription by RNA polymerase II	23	3	5
positive regulation of transcription from RNA polymerase II promoter in response to endoplasmic reticulum stress	3	0	0
positive regulation of transcription regulatory region DNA binding	1	0	0
positive regulation of transcription, DNA-templated	5	1	6
positive regulation of transforming growth factor beta receptor signaling pathway	1	0	0
positive regulation of translation	5	0	0
positive regulation of translation initiation in response to endoplasmic reticulum stress	1	3	0
positive regulation of tumor necrosis factor production	7	0	4
positive regulation of type I interferon production	5	0	0
positive regulation of ubiquitin-dependent protein catabolic process	1	0	0
positive regulation of vascular associated smooth muscle cell migration	1	0	0
positive regulation of vascular associated smooth muscle cell proliferation	2	0	0
positive regulation of vascular endothelial cell proliferation	4	0	2
positive regulation of vascular endothelial growth factor production	1	0	0
positive regulation of vascular endothelial growth factor receptor signaling pathway	0	0	1
positive regulation of vasoconstriction	1	0	1
positive regulation of viral entry into host cell	2	1	0
positive regulation of viral genome replication	3	1	0
positive regulation of wound healing	1	1	0
post-Golgi vesicle-mediated transport	16	1	3
post-embryonic development	1	3	2
post-translational protein modification	12	10	0
posterior midgut development	0	0	1
postsynapse organization	1	2	0
postsynaptic actin cytoskeleton organization	0	1	0
posttranscriptional regulation of gene expression	1	0	0
posttranslational protein targeting to endoplasmic reticulum membrane	0	1	0
posttranslational protein targeting to membrane, translocation	3	1	0
potassium ion import across plasma membrane	0	1	0
potassium ion transmembrane transport	0	1	0
potassium ion transport	1	0	0
pro-B cell differentiation	4	0	0
prostate epithelial cord arborization involved in prostate glandular acinus morphogenesis	1	1	1
prostate epithelial cord elongation	0	0	1
prostate gland morphogenesis	0	0	1
proteasomal protein catabolic process	1	0	0
proteasome-mediated ubiquitin-dependent protein catabolic process	2	1	0
protection from natural killer cell mediated cytotoxicity	4	2	1
protein ADP-ribosylation	1	0	0
protein K48-linked deubiquitination	1	0	0
protein K63-linked deubiquitination	1	0	0
protein K63-linked ubiquitination	1	0	0
protein N-linked glycosylation	1	3	0
protein N-linked glycosylation via asparagine	5	3	0
protein O-linked glycosylation via serine	0	1	0
protein O-linked mannosylation	1	0	1
protein autophosphorylation	12	2	3
protein autoubiquitination	2	0	0
protein complex oligomerization	1	0	0
protein dephosphorylation	6	0	0
protein destabilization	5	1	0
protein deubiquitination	7	1	1
protein export from nucleus	1	0	0
protein folding	24	10	1
protein folding in endoplasmic reticulum	14	5	0
protein glycosylation	3	0	0
protein homooligomerization	1	0	0
protein homotetramerization	0	1	0
protein import	1	0	0
protein import into nucleus	4	1	1
protein import into peroxisome membrane	3	2	0
protein insertion into ER membrane	11	3	0
protein insertion into ER membrane by stop-transfer membrane-anchor sequence	4	2	1
protein insertion into membrane	1	0	1
protein insertion into mitochondrial outer membrane	1	0	0
protein kinase B signaling	1	0	0
protein localization to adherens junction	4	0	0
protein localization to cell leading edge	0	1	0
protein localization to cell surface	1	1	0
protein localization to endoplasmic reticulum	3	0	0
protein localization to endosome	0	1	0
protein localization to kinetochore	0	0	2
protein localization to membrane	3	1	0
protein localization to nuclear envelope	0	1	0
protein localization to nuclear inner membrane	0	1	0
protein localization to nuclear pore	1	0	0
protein localization to nucleus	1	0	0
protein localization to pericentriolar material	2	0	1
protein localization to plasma membrane	4	2	0
protein localization to tricellular tight junction	1	0	0
protein maturation	5	1	0
protein peptidyl-prolyl isomerization	1	0	0
protein phosphorylation	18	2	3
protein polyubiquitination	4	0	0
protein processing	5	5	0
protein refolding	7	0	1
protein retention in ER lumen	2	1	0
protein secretion	7	0	0
protein stabilization	12	5	1
protein sumoylation	2	1	0
protein targeting	6	1	0
protein targeting to ER	3	1	0
protein targeting to lysosome	6	1	0
protein targeting to lysosome involved in chaperone-mediated autophagy	1	0	0
protein targeting to membrane	0	1	0
protein tetramerization	2	1	0
protein transport	7	0	3
protein transport to vacuole involved in ubiquitin-dependent protein catabolic process via the multivesicular body sorting pathway	1	0	0
protein trimerization	1	0	0
protein ubiquitination	14	3	0
protein ufmylation	2	1	0
protein unfolding	1	0	0
protein-containing complex assembly	8	4	2
proteolysis	1	1	0
proteolysis involved in cellular protein catabolic process	1	3	0
pulmonary artery morphogenesis	3	0	0
pulmonary valve morphogenesis	0	1	0
purinergic nucleotide receptor signaling pathway	2	0	0
pyramidal neuron development	0	0	1
rDNA heterochromatin assembly	0	0	1
radial glial cell differentiation	0	1	0
reactive gliosis	1	0	0
receptor internalization	2	2	1
receptor-mediated endocytosis	6	6	1
regulation of ATF6-mediated unfolded protein response	3	0	0
regulation of DNA-templated transcription in response to stress	3	0	1
regulation of ER to Golgi vesicle-mediated transport	4	0	0
regulation of ERK1 and ERK2 cascade	2	1	2
regulation of G2/M transition of mitotic cell cycle	1	0	0
regulation of GTPase activity	2	1	1
regulation of Golgi organization	2	1	0
regulation of I-kappaB kinase/NF-kappaB signaling	1	0	0
regulation of IRE1-mediated unfolded protein response	3	0	0
regulation of JNK cascade	4	1	1
regulation of MAP kinase activity	3	0	0
regulation of MAPK cascade	3	0	1
regulation of NMDA receptor activity	1	0	0
regulation of Notch signaling pathway	1	2	0
regulation of PERK-mediated unfolded protein response	3	0	0
regulation of RNA splicing	1	1	0
regulation of Rho guanyl-nucleotide exchange factor activity	1	0	0
regulation of T cell anergy	0	0	1
regulation of Wnt signaling pathway	1	0	0
regulation of acetylcholine-gated cation channel activity	1	0	0
regulation of actin cytoskeleton reorganization	1	0	0
regulation of actin filament polymerization	0	1	0
regulation of amyloid fibril formation	1	0	0
regulation of amyloid-beta clearance	2	0	0
regulation of androgen receptor signaling pathway	0	0	1
regulation of angiogenesis	2	0	0
regulation of apoptotic process	8	3	1
regulation of autophagy	2	0	1
regulation of axonogenesis	0	1	1
regulation of bicellular tight junction assembly	0	1	0
regulation of blood pressure	1	0	0
regulation of blood vessel endothelial cell proliferation involved in sprouting angiogenesis	1	0	0
regulation of cAMP-mediated signaling	1	0	0
regulation of calcium ion import	1	0	0
regulation of calcium ion transport	3	1	0
regulation of canonical Wnt signaling pathway	4	2	0
regulation of cardiac conduction	3	3	0
regulation of cargo loading into COPII-coated vesicle	3	0	0
regulation of catalytic activity	2	1	0
regulation of cell adhesion	0	0	1
regulation of cell adhesion mediated by integrin	1	0	3
regulation of cell cycle G1/S phase transition	0	1	0
regulation of cell differentiation	1	1	1
regulation of cell migration	2	0	0
regulation of cell migration involved in sprouting angiogenesis	1	0	0
regulation of cell morphogenesis	3	0	0
regulation of cell motility	1	0	1
regulation of cell population proliferation	1	0	0
regulation of cell shape	1	3	0
regulation of cell-matrix adhesion	0	0	1
regulation of cellular protein localization	2	0	0
regulation of cellular response to heat	5	1	0
regulation of cellular response to insulin stimulus	0	1	0
regulation of centriole-centriole cohesion	1	0	0
regulation of centromeric sister chromatid cohesion	1	0	0
regulation of chemotaxis	1	0	0
regulation of circadian rhythm	4	0	0
regulation of clathrin-dependent endocytosis	0	0	1
regulation of collagen catabolic process	1	0	0
regulation of complement activation	1	0	0
regulation of cyclin-dependent protein serine/threonine kinase activity	3	1	0
regulation of cytosolic calcium ion concentration	0	1	0
regulation of defense response to virus by virus	0	2	0
regulation of dendrite development	0	1	0
regulation of dendritic cell differentiation	0	0	1
regulation of dendritic spine maintenance	1	0	0
regulation of dendritic spine morphogenesis	1	2	0
regulation of embryonic development	2	0	0
regulation of endocytosis	6	0	0
regulation of endothelial cell chemotaxis to fibroblast growth factor	1	0	0
regulation of epidermal growth factor-activated receptor activity	1	0	0
regulation of epithelial cell proliferation	5	1	0
regulation of establishment of cell polarity	1	0	0
regulation of establishment of planar polarity involved in neural tube closure	3	0	0
regulation of exit from mitosis	1	0	1
regulation of extracellular exosome assembly	1	0	0
regulation of extrinsic apoptotic signaling pathway in absence of ligand	1	0	1
regulation of fibroblast proliferation	1	0	0
regulation of focal adhesion assembly	1	0	0
regulation of gene expression	1	1	0
regulation of gene silencing	0	0	1
regulation of gene silencing by miRNA	2	1	1
regulation of glucose transmembrane transport	0	1	0
regulation of glycolytic process	2	1	0
regulation of heart rate by cardiac conduction	0	3	0
regulation of hematopoietic stem cell differentiation	4	0	0
regulation of hepatocyte growth factor receptor signaling pathway	3	0	0
regulation of hepatocyte proliferation	1	0	0
regulation of hormone biosynthetic process	0	1	0
regulation of immune response	5	6	1
regulation of immunoglobulin production	1	0	0
regulation of insulin receptor signaling pathway	4	0	1
regulation of interferon-gamma-mediated signaling pathway	2	0	0
regulation of interleukin-1-mediated signaling pathway	2	0	0
regulation of interleukin-12 production	0	0	1
regulation of interleukin-6 production	0	0	1
regulation of intracellular pH	1	0	0
regulation of intracellular protein transport	3	0	0
regulation of intracellular signal transduction	1	0	0
regulation of inward rectifier potassium channel activity	1	0	0
regulation of lamellipodium morphogenesis	0	1	0
regulation of lipid metabolic process	1	0	1
regulation of long-term neuronal synaptic plasticity	1	0	0
regulation of lymphocyte differentiation	1	0	0
regulation of macroautophagy	0	1	0
regulation of megakaryocyte differentiation	0	0	1
regulation of mesenchymal stem cell differentiation	1	0	0
regulation of microtubule motor activity	1	0	0
regulation of mitotic cell cycle	2	1	0
regulation of morphogenesis of a branching structure	0	0	1
regulation of multicellular organism growth	1	0	0
regulation of myeloid cell differentiation	1	0	0
regulation of necroptotic process	2	0	0
regulation of nephron tubule epithelial cell differentiation	1	0	0
regulation of neurogenesis	1	0	0
regulation of neuron death	2	0	0
regulation of neuron differentiation	2	1	0
regulation of neuron migration	1	0	0
regulation of neuronal signal transduction	1	0	0
regulation of neuronal synaptic plasticity	0	1	0
regulation of neurotransmitter receptor localization to postsynaptic specialization membrane	1	2	1
regulation of nitric-oxide synthase activity	2	0	1
regulation of oligodendrocyte progenitor proliferation	0	1	0
regulation of osteoblast differentiation	0	0	1
regulation of osteoblast proliferation	0	0	1
regulation of oxidative stress-induced intrinsic apoptotic signaling pathway	2	1	0
regulation of peptidyl-tyrosine phosphorylation	2	0	1
regulation of phagocytosis	0	1	0
regulation of phosphatase activity	2	1	0
regulation of phosphatidylinositol 3-kinase activity	7	0	2
regulation of phosphatidylinositol 3-kinase signaling	3	0	1
regulation of phosphoprotein phosphatase activity	1	0	0
regulation of postsynaptic density protein 95 clustering	0	1	0
regulation of presynapse assembly	1	0	1
regulation of protein catabolic process	3	0	0
regulation of protein catabolic process at postsynapse, modulating synaptic transmission	1	0	0
regulation of protein export from nucleus	1	0	3
regulation of protein folding in endoplasmic reticulum	3	0	0
regulation of protein kinase A signaling	1	0	0
regulation of protein kinase B signaling	1	0	0
regulation of protein localization	1	0	0
regulation of protein localization to cell surface	1	0	0
regulation of protein localization to membrane	0	0	1
regulation of protein localization to plasma membrane	1	0	0
regulation of protein phosphorylation	1	0	0
regulation of protein stability	1	1	0
regulation of protein transport	4	0	0
regulation of protein ubiquitination	2	0	0
regulation of protein-containing complex assembly	2	0	3
regulation of reactive oxygen species metabolic process	1	0	0
regulation of response to calcium ion	1	0	0
regulation of ryanodine-sensitive calcium-release channel activity	3	1	0
regulation of secretion	1	0	0
regulation of signal transduction	3	0	1
regulation of small GTPase mediated signal transduction	4	1	1
regulation of smooth muscle cell differentiation	0	0	1
regulation of smooth muscle cell proliferation	5	0	0
regulation of smoothened signaling pathway	0	0	1
regulation of sodium ion transmembrane transport	0	1	0
regulation of spontaneous synaptic transmission	2	0	0
regulation of store-operated calcium entry	3	1	0
regulation of synapse structure or activity	1	0	0
regulation of synaptic transmission, GABAergic	1	0	0
regulation of synaptic transmission, glutamatergic	0	1	0
regulation of toll-like receptor signaling pathway	1	0	0
regulation of transcription by RNA polymerase II	4	1	1
regulation of transcription initiation from RNA polymerase II promoter	1	0	0
regulation of transcription, DNA-templated	4	0	1
regulation of transforming growth factor beta activation	0	1	0
regulation of translation	1	0	0
regulation of translation in response to stress	3	0	1
regulation of type I interferon-mediated signaling pathway	6	0	3
regulation of vasculature development	1	2	0
regulation of ventricular cardiac muscle cell action potential	0	3	0
regulation of vesicle size	0	1	0
release of cytochrome c from mitochondria	1	0	0
release of sequestered calcium ion into cytosol	1	0	0
renal water homeostasis	1	0	0
reproductive structure development	0	0	1
response to UV-A	1	0	1
response to activity	4	0	0
response to antibiotic	1	0	0
response to antineoplastic agent	1	2	0
response to calcium ion	1	2	1
response to cobalamin	1	0	1
response to cocaine	4	0	0
response to cold	1	0	0
response to cortisol	0	1	0
response to drug	3	2	1
response to endoplasmic reticulum stress	27	8	2
response to estradiol	1	0	0
response to estrogen	5	0	0
response to ethanol	2	2	1
response to exogenous dsRNA	1	0	0
response to gamma radiation	4	0	0
response to glucose	0	1	1
response to heat	4	2	1
response to hepatocyte growth factor	1	0	0
response to hydrostatic pressure	0	1	0
response to hydroxyisoflavone	1	0	1
response to hypoxia	6	1	0
response to insulin	1	1	1
response to interferon-gamma	0	2	0
response to interleukin-1	2	0	0
response to interleukin-18	0	1	0
response to ischemia	2	3	1
response to lead ion	1	0	0
response to lipopolysaccharide	2	0	1
response to methamphetamine hydrochloride	3	0	0
response to misfolded protein	1	0	0
response to nutrient	0	1	0
response to osmotic stress	1	0	1
response to oxidative stress	1	0	0
response to pain	0	0	1
response to peptide hormone	0	1	0
response to retinoic acid	0	2	1
response to salt stress	1	0	0
response to stimulus	0	1	0
response to tetrachloromethane	0	2	1
response to toxic substance	4	0	0
response to tumor necrosis factor	1	2	0
response to unfolded protein	4	3	0
response to virus	2	0	0
response to vitamin D	0	1	0
response to wounding	3	0	0
response to yeast	1	0	0
response to zinc ion	1	1	0
retina development in camera-type eye	0	0	1
retina vasculature development in camera-type eye	1	0	0
retinal ganglion cell axon guidance	0	1	0
retinoid metabolic process	0	0	1
retrograde axonal transport	3	0	0
retrograde protein transport, ER to cytosol	4	1	0
retrograde transport, endosome to Golgi	1	1	0
retrograde transport, plasma membrane to Golgi	1	0	0
retrograde transport, vesicle recycling within Golgi	1	0	0
retrograde vesicle-mediated transport, Golgi to endoplasmic reticulum	9	1	2
reverse cholesterol transport	1	0	0
rhythmic process	5	0	0
ribosomal subunit export from nucleus	1	1	0
roof of mouth development	1	0	0
sarcomere organization	5	0	0
secretory granule localization	0	1	0
semaphorin-plexin signaling pathway	2	1	0
semaphorin-plexin signaling pathway involved in axon guidance	1	0	0
sensory perception of sound	2	1	0
sequestering of TGFbeta in extracellular matrix	0	1	0
sequestering of calcium ion	1	0	0
sesquiterpenoid metabolic process	3	1	0
signal transduction	27	10	8
signal transduction in response to DNA damage	0	0	1
signal transduction involved in mitotic G1 DNA damage checkpoint	4	0	0
signal transduction involved in mitotic cell cycle checkpoint	0	0	2
signal transduction involved in regulation of gene expression	1	0	0
single fertilization	1	3	1
skeletal muscle acetylcholine-gated channel clustering	0	2	0
skeletal muscle cell differentiation	2	0	0
skeletal system development	3	1	1
skeletal system morphogenesis	1	0	2
small GTPase mediated signal transduction	2	3	0
small-subunit processome assembly	4	0	0
smooth endoplasmic reticulum calcium ion homeostasis	1	0	0
smooth muscle cell proliferation	1	0	3
smoothened signaling pathway	0	1	0
sodium ion export across plasma membrane	0	1	0
sodium ion transmembrane transport	0	1	0
somatic stem cell population maintenance	1	0	0
somitogenesis	4	0	0
spermatogenesis	5	5	1
sphingolipid biosynthetic process	9	2	0
sphingolipid catabolic process	2	0	0
sphingolipid metabolic process	0	0	1
sphingomyelin catabolic process	1	0	0
sphingosine-1-phosphate receptor signaling pathway	0	0	1
spleen development	4	0	0
squamous basal epithelial stem cell differentiation involved in prostate gland acinus development	0	0	1
stem cell population maintenance	1	0	0
stem cell proliferation	1	0	0
steroid biosynthetic process	2	0	0
sterol biosynthetic process	1	0	0
stimulatory C-type lectin receptor signaling pathway	2	0	0
store-operated calcium entry	3	1	0
stress fiber assembly	0	2	0
stress response to metal ion	3	0	0
stress-activated MAPK cascade	1	0	0
striated muscle cell differentiation	0	1	0
substantia nigra development	6	0	1
substrate adhesion-dependent cell spreading	5	2	1
suckling behavior	1	0	0
sulfur amino acid metabolic process	0	1	0
supramolecular fiber organization	1	0	0
sympathetic ganglion development	1	0	0
synapse assembly	0	1	0
synapse organization	2	0	0
synaptic growth at neuromuscular junction	1	0	0
synaptic membrane adhesion	0	0	1
synaptic vesicle endocytosis	1	0	0
tRNA export from nucleus	2	1	0
tRNA methylthiolation	2	0	0
tRNA modification	2	0	0
tail-anchored membrane protein insertion into ER membrane	4	2	1
telomerase holoenzyme complex assembly	2	0	0
telomere capping	4	0	0
telomere maintenance	4	0	0
telomere maintenance via telomerase	2	0	0
telomere organization	0	0	1
tetrahydrobiopterin metabolic process	1	0	0
tetrahydrofolylpolyglutamate metabolic process	1	1	0
thymus development	4	0	0
tissue development	0	1	0
toll-like receptor 9 signaling pathway	1	0	0
toll-like receptor signaling pathway	4	0	0
tongue development	1	0	1
toxin transport	9	2	0
transcription by RNA polymerase II	3	0	0
transcription initiation from mitochondrial promoter	0	1	3
transcription-dependent tethering of RNA polymerase II gene DNA at nuclear periphery	0	1	0
transcytosis	3	2	0
transferrin transport	1	1	0
transformation of host cell by virus	2	0	0
transforming growth factor beta production	0	1	0
transforming growth factor beta receptor signaling pathway	1	0	0
translation	1	0	1
translational elongation	1	0	0
transmembrane receptor protein tyrosine kinase signaling pathway	9	2	5
transmembrane receptor protein tyrosine phosphatase signaling pathway	1	1	0
transmembrane transport	4	2	0
transport across blood-brain barrier	3	2	0
tricarboxylic acid metabolic process	3	0	1
tricellular tight junction assembly	1	0	0
triglyceride metabolic process	2	0	3
tryptophan transport	1	0	0
tumor necrosis factor-mediated signaling pathway	1	0	0
type B pancreatic cell development	0	1	0
type I interferon signaling pathway	4	6	1
ubiquitin-dependent ERAD pathway	13	6	0
ubiquitin-dependent protein catabolic process	3	1	0
ureter maturation	0	0	1
ureteric bud development	0	1	2
urinary bladder smooth muscle contraction	0	1	0
vascular endothelial growth factor receptor signaling pathway	7	1	3
vascular endothelial growth factor signaling pathway	1	0	0
vasculogenesis	0	1	0
ventricular cardiac muscle tissue morphogenesis	0	0	1
ventricular septum development	5	3	0
ventricular septum morphogenesis	0	1	0
ventricular zone neuroblast division	0	0	1
very long-chain fatty acid biosynthetic process	0	0	1
very-low-density lipoprotein particle assembly	2	1	0
vesicle budding from membrane	0	1	0
vesicle docking	1	1	0
vesicle fusion	2	1	0
vesicle fusion with Golgi apparatus	1	2	0
vesicle organization	3	0	0
vesicle targeting	1	0	0
vesicle tethering to Golgi	3	0	0
vesicle transport along actin filament	3	0	2
vesicle transport along microtubule	1	0	0
vesicle-mediated transport	4	2	1
viral entry into host cell	2	1	1
viral life cycle	4	1	1
viral process	36	10	4
viral protein processing	2	2	0
viral transcription	2	1	0
virion assembly	1	0	0
virion attachment to host cell	1	0	0
visual learning	1	1	0
visual perception	0	3	0
white fat cell differentiation	1	0	0
wound healing	6	2	2
wound healing, spreading of cells	0	1	0
xenobiotic metabolic process	1	0	0
zonula adherens assembly	4	0	0
zymogen granule exocytosis	0	1	0
