# Supplementary material for: Physical and functional interactome atlas of human receptor tyrosine kinases
Source: EMBO Rep. 2022 Apr 5;23(6):e54041. doi: 10.15252/embr.202154041 (PMC9171411; doi:10.15252/embr.202154041)
Supplement: Supplementary file 4 — Dataset EV2 [file EMBR-23-e54041-s010.zip › Dataset EV2.xlsx]

## Sheet: EV2
Bait	Bait uniprot	Probability	AA	AA index	PubMed IDs
PDGFRB	P09619	0.999993	Y	751	PubMed:10821867,PubMed:1314164,PubMed:14966296,PubMed:1709159,PubMed:2550144
PDGFRB	P09619	0.98591	Y	763	PubMed:10821867
PDGFRB	P09619	0.589953	Y	771	PubMed:10821867,PubMed:1314164,PubMed:14966296,PubMed:15902258
PDGFRB	P09619	0.982408	Y	775	PubMed:10821867
PDGFRB	P09619	0.999945	Y	778	PubMed:10821867
IGF1R	P08069	1	Y	1161	PubMed:11694888,PubMed:18501599,PubMed:19041240
IGF1R	P08069	0.979414	Y	1165	PubMed:11694888,PubMed:18501599,PubMed:19041240
IGF1R	P08069	0.655545	Y	1166	PubMed:11694888,PubMed:18501599,PubMed:19041240
DDR2	Q16832	0.973284	Y	471
DDR2	Q16832	0.999989	Y	736	PubMed:16186108
DDR2	Q16832	0.999999	Y	740	PubMed:16186108
DDR2	Q16832	1	Y	741	PubMed:16186108
NTRK3	Q16288	1	Y	516	PubMed:25196463
NTRK3	Q16288	0.999857	Y	705
NTRK3	Q16288	0.99205	Y	709
NTRK3	Q16288	0.527413	Y	710
EPHA7	Q15375	0.772127	Y	614
EPHA7	Q15375	0.999427	Y	791
EPHA5	P54756	0.845276	Y	650
EPHA5	P54756	0.915524	Y	656
EPHA5	P54756	0.999996	Y	833
EPHA4	P54764	0.623602	Y	596
EPHA4	P54764	0.999489	Y	602
EPHA4	P54764	0.99998	Y	779
EGFR	P00533	1	Y	998	PubMed:18669648,PubMed:19563760
EGFR	P00533	0.997279	Y	1092	PubMed:12873986,PubMed:27153536
EGFR	P00533	1	Y	1110	PubMed:12873986,PubMed:2543678
EGFR	P00533	1	Y	1172	PubMed:17081983,PubMed:27153536
EGFR	P00533	0.999998	Y	1197	PubMed:17081983,PubMed:18691976,PubMed:19563760,PubMed:19836242,PubMed:20068231,PubMed:27153536
EPHA2	P29317	0.989066	Y	588
EPHA2	P29317	0.961874	Y	921
EPHA1	P21709	1	Y	599
EPHA1	P21709	1	Y	605
EPHA1	P21709	0.715904	Y	781
NTRK1	P04629	1	Y	496	PubMed:15488758,PubMed:27676246,PubMed:8155326
NTRK1	P04629	0.999958	Y	676	PubMed:8155326
NTRK1	P04629	0.993545	Y	680	PubMed:15488758,PubMed:8155326
NTRK1	P04629	0.760905	Y	681	PubMed:15488758,PubMed:8155326
MET	P08581	1	Y	1234	PubMed:12475979
MET	P08581	0.882275	Y	1235	PubMed:12475979,PubMed:1655790
MET	P08581	0.978224	Y	1349	PubMed:12475979,PubMed:7513258
MET	P08581	0.806242	Y	1356	PubMed:15735664,PubMed:7513258
EPHA8	P29322	0.53132	Y	616
FGFR1	P11362	0.991977	Y	583	PubMed:16507368,PubMed:19224897,PubMed:8622701
FGFR1	P11362	0.963501	Y	585	PubMed:16507368,PubMed:19224897,PubMed:8622701
FGFR1	P11362	1	Y	653	PubMed:16507368,PubMed:19224897,PubMed:19665973,PubMed:8622701
FGFR1	P11362	1	Y	654	PubMed:16507368,PubMed:19224897,PubMed:19665973,PubMed:8622701
FGFR1	P11362	0.808872	Y	766	PubMed:19665973
KDR	P35968	0.24518	Y	1305	PubMed:15962004
KDR	P35968	0.24518	Y	1309	PubMed:15962004
FGFR4	P22455	1	Y	642	PubMed:18670643
FGFR4	P22455	1	Y	643	PubMed:18670643
FGFR4	P22455	0.999997	Y	754	PubMed:7518429
CSF1R	P07333	0.535967	Y	561
CSF1R	P07333	1	Y	699	PubMed:19369195,PubMed:20489731
CSF1R	P07333	0.910714	Y	809	PubMed:20489731
CSF1R	P07333	1	Y	923
PDGFRA	P16234	0.934701	Y	742	PubMed:1646396
PDGFRA	P16234	0.999985	Y	762	PubMed:10733900
PDGFRA	P16234	0.996382	Y	768	PubMed:8617789
PDGFRA	P16234	0.988028	Y	849
PDGFRA	P16234	0.993478	Y	988	PubMed:7535778
PDGFRA	P16234	0.628698	Y	1018	PubMed:7535778
NTRK2	Q16620	0.999997	Y	516
NTRK2	Q16620	0.999968	Y	702
NTRK2	Q16620	0.985093	Y	706
NTRK2	Q16620	0.745045	Y	707
TYRO3	Q06418	0.99996	Y	681
TYRO3	Q06418	0.99734	Y	685
TYRO3	Q06418	0.969469	Y	686
TYRO3	Q06418	0.996359	Y	804
FGFR2	P21802	0.998263	Y	586	PubMed:17803937,PubMed:19060208,PubMed:19410646
FGFR2	P21802	0.866974	Y	588	PubMed:19060208,PubMed:19410646
FGFR2	P21802	1	Y	656	PubMed:17803937,PubMed:19060208,PubMed:19410646
FGFR2	P21802	1	Y	657	PubMed:17803937,PubMed:19060208,PubMed:19410646
INSR	P06213	0.960398	Y	992
INSR	P06213	0.943342	Y	999	PubMed:3166375
INSR	P06213	0.999978	Y	1185	PubMed:14690593,PubMed:16246733,PubMed:16271887,PubMed:18278056,PubMed:18767165,PubMed:3166375,PubMed:9312016
INSR	P06213	0.927879	Y	1189	PubMed:14690593,PubMed:16246733,PubMed:16271887,PubMed:18278056,PubMed:18767165,PubMed:3166375,PubMed:9312016
INSR	P06213	0.843076	Y	1355	PubMed:3166375
INSR	P06213	0.892297	Y	1361	PubMed:3166375
EPHA6	Q9UF33	0.827297	Y	606
EPHA6	Q9UF33	0.840369	Y	612
EPHA6	Q9UF33	0.802485	Y	831
FLT4	P35916	1	Y	1063	PubMed:16076871,PubMed:20431062
FLT4	P35916	1	Y	1068	PubMed:16076871,PubMed:20431062
FLT4	P35916	0.999997	Y	1230	PubMed:12881528,PubMed:16076871
FLT4	P35916	0.999997	Y	1231	PubMed:12881528,PubMed:16076871
FLT4	P35916	0.822128	Y	1337	PubMed:12881528,PubMed:16076871,PubMed:20431062
FGFR3	P22607	1	Y	647	PubMed:8754806
FGFR3	P22607	1	Y	648	PubMed:8754806
AXL	P30530	0.999931	Y	703
AXL	P30530	0.962055	Y	821	PubMed:18346204,PubMed:9178760
AXL	P30530	1	Y	866	PubMed:18346204,PubMed:9178760
