# Supplementary material for: Physical and functional interactome atlas of human receptor tyrosine kinases
Source: EMBO Rep. 2022 Apr 5;23(6):e54041. doi: 10.15252/embr.202154041 (PMC9171411; doi:10.15252/embr.202154041)
Supplement: Supplementary file 4 — Dataset EV2 [file EMBR-23-e54041-s010.zip › README_EV2.txt]

Dataset EV2: 
Identified autocatalyzed phosphotyrosine sites in AP-MS RTK data.
Sites were taken from UniProt annotations of known tyrosine sites of autophosphorylation in the RTK kinase domain. 
