# Supplementary material for: Physical and functional interactome atlas of human receptor tyrosine kinases
Source: EMBO Rep. 2022 Apr 5;23(6):e54041. doi: 10.15252/embr.202154041 (PMC9171411; doi:10.15252/embr.202154041)
Supplement: Supplementary file 5 — Dataset EV3 [file EMBR-23-e54041-s003.zip › Dataset EV3.xlsx]

## Sheet: EV3
Bait	Identified components	log2 Fold Change	Enriched	GOCC	GOLocation	Complex name
EPHA3	2	7.36603	TRUE			LAT-PLC-gamma-1-p85-GRB2-SOS signaling complex, C305 activated
EPHA3	2	8.103	TRUE	GO:0005768	Endosome	RIN1-STAM2-HRS complex
PDGFRB	2	6.50805	TRUE			LAT-PLC-gamma-1-p85-GRB2-SOS signaling complex, C305 activated
PDGFRB	2	7.24502	TRUE	GO:0005768	Endosome	RIN1-STAM2-HRS complex
TEK	2		FALSE	GO:0005634	Nucleus	HuCHRAC complex
TEK	2	7.86353	TRUE	GO:0005694	Chromosome	WICH complex
TEK	3	4.5416	TRUE	GO:0005759	Mitochondrial matrix	28S ribosomal subunit, mitochondrial
TEK	4	3.57813	TRUE	GO:0005759	Mitochondrial matrix	55S ribosome, mitochondrial
TEK	2	7.86353	TRUE	GO:0005634	Nucleus	SNF2H-BAZ1A complex
TEK	3		FALSE	GO:0005694	Chromosome	CEN complex
TEK	3	2.74805	TRUE	GO:0005634	Nucleus	Nop56p-associated pre-rRNA complex
TEK	3	6.44849	TRUE	GO:0005634	Nucleus	DNA-PK-Ku-eIF2-NF90-NF45 complex
TEK	2	7.86353	TRUE			Nucleolar remodeling complex (NoRC complex)
TEK	2		FALSE			Dynein complex
TEK	2		FALSE			Dynein-dynactin complex
TEK	2		FALSE			Bag6-Ubl4A-Trc35 Complex
IGF1R	2	5.2028	TRUE	GO:0005789	Endoplasmic reticulum membrane	AUP1-OS9-SEL1L-UBC6e-UBXD8 complex
IGF1R	2		FALSE			Retromer complex (SNX1, SNX2, VPS35, VPS29, VPS26A)
IGF1R	2		FALSE	GO:0005768	Endosome	SNX complex (SNX1, SNX6)
IGF1R	2		FALSE			Retromer complex (SNX1, SNX2, VPS35, VPS29, VPS26B)
IGF1R	2		FALSE			SNX complex (SNX1, SNX1a, SNX2, SNX4)
IGF1R	2		FALSE			SNX complex (SNX1, SNX1a, SNX2, SNX4, LEPR)
IGF1R	3	6.10969	TRUE			SNX complex (SNX1, SNX1a, SNX2, SNX4, INSR)
IGF1R	2		FALSE			SNX complex (SNX1, SNX1a, SNX2, SNX4, EGFR)
IGF1R	2		FALSE			SNX complex (SNX1, SNX1a, SNX2, SNX4, PDGFRA)
EGFR	2	5.09924	TRUE	GO:0005789	Endoplasmic reticulum membrane	AUP1-OS9-SEL1L-UBC6e-UBXD8 complex
EPHA10	2	6.62907	TRUE	GO:0005789	Endoplasmic reticulum membrane	AUP1-OS9-SEL1L-UBC6e-UBXD8 complex
IGF1R	2	6.52473	TRUE			ITGAV-ITGB1 complex
IGF1R	2		FALSE	GO:0005737	Cytoplasm	Sam68-p85 P13K-IRS-1-IR signaling complex
IGF1R	2		FALSE	GO:0005886	Plasma membrane	ITGAV-ITGB1-SPP1 complex
IGF1R	2	5.2028	TRUE			LAT-PLC-gamma-1-p85-GRB2-SOS signaling complex, C305 activated
IGF1R	2	6.52473	TRUE			GRB2-SHP-2 complex, PDGF stimulated
IGF1R	3	5.10969	TRUE	GO:0005634	Nucleus	DNA-PK-Ku-eIF2-NF90-NF45 complex
IGF1R	2		FALSE			HIF1A-OS9-EGLN1 complex
IGF1R	4	5.2028	TRUE			SELK multiprotein complex
IGF1R	2		FALSE			BAX-DNAJA2-HSPA1B complex
INSR	3	6.16092	TRUE	GO:0005789	Endoplasmic reticulum membrane	AUP1-OS9-SEL1L-UBC6e-UBXD8 complex
IGF1R	2	5.2028	TRUE	GO:0005783	Endoplasmic reticulum	Coat protein complex II (SAR1B, PREB, SEC23A , SEC24B, SEC23IP)
IGF1R	2		FALSE			ITGB1-RACK1 complex
ALK	3	6.42743	TRUE	GO:0005783	Endoplasmic reticulum	Coat protein complex II (SAR1B, PREB, SEC23A , SEC24B, SEC23IP)
DDR2	2	6.20953	TRUE	GO:0005783	Endoplasmic reticulum	Coat protein complex II (SAR1B, PREB, SEC23A , SEC24B, SEC23IP)
EPHB2	2	6.00848	TRUE	GO:0005783	Endoplasmic reticulum	Coat protein complex II (SAR1B, PREB, SEC23A , SEC24B, SEC23IP)
ALK	5	6.90136	TRUE			Prefoldin complex
ALK	5	5.67897	TRUE			CCT-Prefoldin complex
ALK	3	5.942	TRUE			CIN85 complex (CIN85, CRK, BCAR1, CBL, PIK3R1, GRB2, SOS1)
ALK	2	6.1644	TRUE			SLP-76-Cbl-Grb2-Shc complex, Fc receptor gamma-R1 stimulated
ALK	2	7.1644	TRUE			SHC-GRB2 complex
ALK	2	5.84247	TRUE			LAT-PLC-gamma-1-p85-GRB2-SOS signaling complex, C305 activated
ALK	5	5.67897	TRUE			CCT-Prefoldin complex, testis specific
ALK	2		FALSE			ITGA6-ITGB4-SHC1-GRB2 complex
ALK	2	7.1644	TRUE			GRB2-SHP-2 complex, PDGF stimulated
ALK	2		FALSE			BAX-DNAJA2-HSPA1B complex
ALK	2	6.57943	TRUE	GO:0000139	Golgi membrane	C9orf72-SMCR8-WDR41 complex
NTRK3	3	5.30714	TRUE	GO:0005783	Endoplasmic reticulum	Coat protein complex II (SAR1B, PREB, SEC23A , SEC24B, SEC23IP)
EPHA7	2	5.92863	TRUE	GO:0005783	Endoplasmic reticulum	Coat protein complex II (SAR1B, PREB, SEC23A , SEC24B, SEC23IP)
ALK	2	7.1644	TRUE	GO:0005739	Mitochondrion	3-Hydroxyacyl CoA dehydrogenase
EPHA5	2	6.1055	TRUE	GO:0005783	Endoplasmic reticulum	Coat protein complex II (SAR1B, PREB, SEC23A , SEC24B, SEC23IP)
LMR2	3		FALSE	GO:0005694	Chromosome	CEN complex
LMR2	2		FALSE	GO:0005634	Nucleus	FACT-NEK9 complex
LMR2	2	8.74936	TRUE	GO:0005634	Nucleus	FACT complex
LMR2	2		FALSE	GO:0005634	Nucleus	FACT complex, UV-activated
LMR2	3	3.63388	TRUE	GO:0005634	Nucleus	Nop56p-associated pre-rRNA complex
LMR2	2	7.42743	TRUE	GO:0005634	Nucleus	NCOA6-DNA-PK-Ku-PARP1 complex
LMR2	3	7.33432	TRUE	GO:0005634	Nucleus	DNA-PK-Ku-eIF2-NF90-NF45 complex
EPHA4	2	6.35108	TRUE	GO:0005783	Endoplasmic reticulum	Coat protein complex II (SAR1B, PREB, SEC23A , SEC24B, SEC23IP)
EGFR	2	5.09924	TRUE	GO:0005783	Endoplasmic reticulum	Coat protein complex II (SAR1B, PREB, SEC23A , SEC24B, SEC23IP)
DDR2	2	6.53145	TRUE			SLP-76-Cbl-Grb2-Shc complex, Fc receptor gamma-R1 stimulated
DDR2	2	7.53145	TRUE			SHC-GRB2 complex
DDR2	2		FALSE			ITGA6-ITGB4-SHC1-GRB2 complex
DDR2	2	7.53145	TRUE			CTNNA1-CTNNB1 complex
DDR2	2	6.94649	TRUE			HSP90-FKBP38-CAM-Ca(2+) complex
DDR2	3	5.11642	TRUE			Kinase maturation complex 1
DDR2	3	6.11642	TRUE			Kinase maturation complex 2
DDR2	3	6.79449	TRUE			IKBKB-CDC37-KIAA1967-HSP90AB1-HSP90AA1 complex
DDR2	3	5.30906	TRUE			TNF-alpha/NF-kappa B signaling complex 6
DDR2	3	6.11642	TRUE			TNF-alpha/NF-kappa B signaling complex 7
DDR2	4	6.94649	TRUE			TNF-alpha/NF-kappa B signaling complex 8
DDR2	2	6.20953	TRUE			TNF-alpha/NF-kappa B signaling complex 9
DDR2	3	5.79449	TRUE			TNF-alpha/NF-kappa B signaling complex 10
DDR2	2	6.94649	TRUE			HSP90-CDC37-LRRK2 complex
DDR2	3	5.79449	TRUE			SELK multiprotein complex
DDR2	2	6.94649	TRUE	GO:0005912	Adherens junction	DLL1-CTNNB1-CDH2 complex
DDR2	2	6.94649	TRUE			ILK-HSP90-CDC37 complex
DDR2	2		FALSE			E6AP-HERC2-MAPK6-NEURL4 complex
RYK	2	7.19611	TRUE	GO:0005783	Endoplasmic reticulum	Coat protein complex II (SAR1B, PREB, SEC23A , SEC24B, SEC23IP)
ROR2	2	5.84247	TRUE	GO:0005783	Endoplasmic reticulum	Coat protein complex II (SAR1B, PREB, SEC23A , SEC24B, SEC23IP)
STYK1	2	6.03213	TRUE	GO:0005783	Endoplasmic reticulum	Coat protein complex II (SAR1B, PREB, SEC23A , SEC24B, SEC23IP)
DDR2	2	7.53145	TRUE	GO:0005739	Mitochondrion	3-Hydroxyacyl CoA dehydrogenase
DDR2	2		FALSE	GO:0005634	Nucleus	CTNNB1-EPCAM-FHL2-LEF1 complex
EPHB2	5	7.33041	TRUE	GO:0015629	Actin cytoskeleton	Wave-2 complex
EPHB2	2	6.00848	TRUE			Septin complex
EPHB2	3	6.10801	TRUE			CIN85 complex (CIN85, CRK, BCAR1, CBL, PIK3R1, GRB2, SOS1)
EPHB2	2	6.00848	TRUE			LAT-PLC-gamma-1-p85-GRB2-SOS signaling complex, C305 activated
EPHB2	2		FALSE			SOS1-ABI1-EPS8 complex
EPHB2	2	6.74544	TRUE	GO:0005634	Nucleus	CTNNB1-FERMT2-TCF7L2 complex
EPHB2	2	6.74544	TRUE	GO:0005634;GO:0005737	Cytoplasm;Nucleus	CTNNB1-FERMT2-YBX1 complex
EPHB2	2	6.74544	TRUE			ABI3-WAVE2-CYFIP1 complex
NTRK1	3	5.9968	TRUE	GO:0005783	Endoplasmic reticulum	Coat protein complex II (SAR1B, PREB, SEC23A , SEC24B, SEC23IP)
EPHA8	3	6.51359	TRUE	GO:0005783	Endoplasmic reticulum	Coat protein complex II (SAR1B, PREB, SEC23A , SEC24B, SEC23IP)
FGFR1	3	5.10969	TRUE	GO:0005783	Endoplasmic reticulum	Coat protein complex II (SAR1B, PREB, SEC23A , SEC24B, SEC23IP)
LTK	5	4.58993	TRUE	GO:0005759	Mitochondrial matrix	28S ribosomal subunit, mitochondrial
LTK	10	4.21142	TRUE	GO:0005759	Mitochondrial matrix	55S ribosome, mitochondrial
LTK	5	3.91185	TRUE	GO:0005759	Mitochondrial matrix	39S ribosomal subunit, mitochondrial
LTK	4		FALSE	GO:0005634	Nucleus	Spliceosome
LTK	3	5.9525	TRUE	GO:0005634	Nucleus	Toposome
LTK	2		FALSE	GO:0005634	Nucleus	FACT-NEK9 complex
LTK	2	7.17489	TRUE	GO:0005634	Nucleus	FACT complex
LTK	2		FALSE	GO:0005634	Nucleus	FACT complex, UV-activated
RET	3	6.57017	TRUE	GO:0005783	Endoplasmic reticulum	Coat protein complex II (SAR1B, PREB, SEC23A , SEC24B, SEC23IP)
LTK	3	5.9525	TRUE			LAT-PLC-gamma-1-p85-GRB2-CBL-VAV-SLP-76 signaling complex, C305 activated
LTK	2	6.17489	TRUE			SLP-76-Cbl-Grb2-Shc complex, Fc receptor gamma-R1 stimulated
LTK	2	7.17489	TRUE			SHC-GRB2 complex
LTK	3	6.43792	TRUE			LAT-PLC-gamma-1-p85-GRB2-SOS signaling complex, C305 activated
LTK	3	2.05941	TRUE	GO:0005634	Nucleus	Nop56p-associated pre-rRNA complex
LTK	2		FALSE			ITGA6-ITGB4-SHC1-GRB2 complex
LTK	2	7.17489	TRUE			GRB2-SHP-2 complex, PDGF stimulated
LTK	4	5.85296	TRUE			SELK multiprotein complex
ROS1	3	6.48284	TRUE	GO:0005634	Nucleus	DNA-PK-Ku-eIF2-NF90-NF45 complex
ROR1	3		FALSE	GO:0005694	Chromosome	CEN complex
ROR1	2		FALSE	GO:0005634	Nucleus	FACT-NEK9 complex
ROR1	2	8.14364	TRUE	GO:0005634	Nucleus	FACT complex
ROR1	2		FALSE	GO:0005634	Nucleus	FACT complex, UV-activated
MER	3		FALSE	GO:0005694	Chromosome	CEN complex
MER	2		FALSE	GO:0005634	Nucleus	FACT-NEK9 complex
MER	2	7.73376	TRUE	GO:0005634	Nucleus	FACT complex
MER	2		FALSE	GO:0005634	Nucleus	FACT complex, UV-activated
MER	3		FALSE	GO:0005634	Nucleus	H2AX complex, isolated from cells without IR exposure
MER	2	6.41183	TRUE	GO:0005634	Nucleus	NCOA6-DNA-PK-Ku-PARP1 complex
MER	3	6.31873	TRUE	GO:0005634	Nucleus	DNA-PK-Ku-eIF2-NF90-NF45 complex
MER	3		FALSE	GO:0005634	Nucleus	Emerin complex 25
NTRK3	2	4.72217	TRUE	GO:0015629	Actin cytoskeleton	Wave-2 complex
NTRK3	2	5.45914	TRUE	GO:0030054	Cell junction	RICH1-PAR3-aPKC polarity complex
NTRK3	2		FALSE			KIF3A/B-PAR-3-aPKC-PAR-6 complex
NTRK3	2	5.45914	TRUE	GO:0030054	Cell junction	LLGL1-PAR-6B-PRKCI complex
FGFR4	3	5.37105	TRUE	GO:0005783	Endoplasmic reticulum	Coat protein complex II (SAR1B, PREB, SEC23A , SEC24B, SEC23IP)
PDGFRA	2	6.86353	TRUE	GO:0005783	Endoplasmic reticulum	Coat protein complex II (SAR1B, PREB, SEC23A , SEC24B, SEC23IP)
NTRK3	3	4.82171	TRUE			LAT-PLC-gamma-1-p85-GRB2-CBL-VAV-SLP-76 signaling complex, C305 activated
NTRK3	2	5.0441	TRUE			SLP-76-Cbl-Grb2-Shc complex, Fc receptor gamma-R1 stimulated
NTRK3	2		FALSE			PLC-gamma-2-SLP-76-Lyn-Grb2 complex
NTRK3	2	6.0441	TRUE			SHC-GRB2 complex
NTRK3	3	5.30714	TRUE			LAT-PLC-gamma-1-p85-GRB2-SOS signaling complex, C305 activated
NTRK3	3	0.928625	TRUE	GO:0005634	Nucleus	Nop56p-associated pre-rRNA complex
NTRK3	2		FALSE			ITGA6-ITGB4-SHC1-GRB2 complex
NTRK3	2	6.0441	TRUE			GRB2-SHP-2 complex, PDGF stimulated
NTRK3	2	5.45914	TRUE	GO:0005768	Endosome	RIN1-STAM2-HRS complex
NTRK3	2	6.0441	TRUE			CTNNA1-CTNNB1 complex
NTRK3	3		FALSE	GO:0005634	Nucleus	Emerin complex 25
NTRK3	5	5.0441	TRUE			SELK multiprotein complex
NTRK3	2	5.45914	TRUE	GO:0030054;GO:0097025	Cell junction;Mpp7-dlg1-lin7 complex	MPP7-DLG1-LIN7A complex
NTRK3	3	6.0441	TRUE	GO:0097025	Mpp7-dlg1-lin7 complex	MPP7-DLG1-LIN7C complex
NTRK3	2	5.45914	TRUE	GO:0005912	Adherens junction	DLL1-CTNNB1-CDH2 complex
NTRK3	2		FALSE			prohibitin 2 complex, mitochondrial
NTRK3	2		FALSE			BAX-DNAJA2-HSPA1B complex
NTRK3	2		FALSE			WASH complex
NTRK3	2		FALSE			SOS1-ABI1-EPS8 complex
NTRK3	3	3.82171	TRUE	GO:0005769	Early endosome	PI4K2A-WASH complex
NTRK3	3	6.0441	TRUE	GO:0030027	Lamellipodium	SCRIB-NOS1AP-VANGL1 complex
MUSK	3	7.7286	TRUE	GO:0005783	Endoplasmic reticulum	Coat protein complex II (SAR1B, PREB, SEC23A , SEC24B, SEC23IP)
NTRK3	2	5.45914	TRUE	GO:0005634	Nucleus	CTNNB1-FERMT2-TCF7L2 complex
NTRK3	2	5.45914	TRUE	GO:0005634;GO:0005737	Cytoplasm;Nucleus	CTNNB1-FERMT2-YBX1 complex
INSR	2	5.57595	TRUE	GO:0005783	Endoplasmic reticulum	Coat protein complex II (SAR1B, PREB, SEC23A , SEC24B, SEC23IP)
FLT4	4	6.2028	TRUE	GO:0005783	Endoplasmic reticulum	Coat protein complex II (SAR1B, PREB, SEC23A , SEC24B, SEC23IP)
NTRK3	2	5.45914	TRUE	GO:0005769	Early endosome	SIMPLE-HRS-STAM1 complex
NTRK3	2		FALSE			HOOK2-PAR3-Par6alpha-PKCiota complex
NTRK3	2		FALSE	GO:0005634	Nucleus	CTNNB1-EPCAM-FHL2-LEF1 complex
IGF1R	4	4.82429	TRUE	GO:0005789	Endoplasmic reticulum membrane	HRD1 complex
NTRK3	4	4.34366	TRUE	GO:0005789	Endoplasmic reticulum membrane	HRD1 complex
EPHA10	4	6.25055	TRUE	GO:0005789	Endoplasmic reticulum membrane	HRD1 complex
TYRO3	3	5.22671	TRUE	GO:0005789	Endoplasmic reticulum membrane	HRD1 complex
EPHA7	3		FALSE	GO:0005634;GO:0005737	Cytoplasm;Nucleus	26S proteasome
EPHA7	4	6.92863	TRUE	GO:0015629	Actin cytoskeleton	Wave-2 complex
EPHA7	3	5.02816	TRUE	GO:0005634;GO:0005737	Cytoplasm;Nucleus	20S proteasome
EPHA7	3		FALSE	GO:0005634;GO:0005737	Cytoplasm;Nucleus	PA28-20S proteasome
EPHA7	3		FALSE			PA700-20S-PA28 complex
EPHA7	3		FALSE	GO:0005634;GO:0005737	Cytoplasm;Nucleus	PA28gamma-20S proteasome
EPHA7	2	6.66559	TRUE			CASK-LIN7C-APBA1 complex
EPHA7	2	6.66559	TRUE	GO:0030054	Cell junction	RICH1-PAR3-aPKC polarity complex
EPHA7	2		FALSE			KIF3A/B-PAR-3-aPKC-PAR-6 complex
EPHA7	2	6.66559	TRUE			LIN2-LIN7-SAP97 complex
EPHA7	2	5.92863	TRUE			LAT-PLC-gamma-1-p85-GRB2-SOS signaling complex, C305 activated
EPHA7	2	7.25055	TRUE			GRB2-SHP-2 complex, PDGF stimulated
EPHA7	2		FALSE			LIN2-LIN7-SAP97-MINT1 complex
EPHA7	2	7.25055	TRUE			LIN2-SAP97 complex
EPHA7	2	6.66559	TRUE	GO:0005768	Endosome	RIN1-STAM2-HRS complex
EPHA7	2	7.25055	TRUE			CTNNA1-CTNNB1 complex
EPHA7	2	6.66559	TRUE			TIAM1-EFNB1-EPHA2 complex
EPHA7	2	6.66559	TRUE	GO:0030054;GO:0097025	Cell junction;Mpp7-dlg1-lin7 complex	MPP7-DLG1-LIN7A complex
EPHA7	3	7.25055	TRUE	GO:0097025	Mpp7-dlg1-lin7 complex	MPP7-DLG1-LIN7C complex
EPHA7	2	6.66559	TRUE	GO:0005912	Adherens junction	DLL1-CTNNB1-CDH2 complex
EPHA7	2	6.66559	TRUE			RAD6A-KCMF1-UBR4 complex
EPHA7	2	6.66559	TRUE	GO:0005634	Nucleus	CTNNB1-FERMT2-TCF7L2 complex
EPHA7	2	6.66559	TRUE	GO:0005634;GO:0005737	Cytoplasm;Nucleus	CTNNB1-FERMT2-YBX1 complex
EPHA7	2	6.66559	TRUE			ABI3-WAVE2-CYFIP1 complex
INSR	5	5.51937	TRUE	GO:0005789	Endoplasmic reticulum membrane	HRD1 complex
IGF1R	3	5.52473	TRUE	GO:0005783	Endoplasmic reticulum	Oligosaccharyltransferase complex (Stt3A variant)
EPHA7	2		FALSE			HOOK2-PAR3-Par6alpha-PKCiota complex
DDR2	4	6.94649	TRUE	GO:0005783	Endoplasmic reticulum	Oligosaccharyltransferase complex (Stt3A variant)
LTK	3	6.17489	TRUE	GO:0005783	Endoplasmic reticulum	Oligosaccharyltransferase complex (Stt3A variant)
NTRK3	5	5.78107	TRUE	GO:0005783	Endoplasmic reticulum	Oligosaccharyltransferase complex (Stt3A variant)
EPHA5	2		FALSE			Polycystin-1-E-cadherin-beta-catenin-Flotillin-2 complex
EPHA5	2	6.84247	TRUE	GO:0030054	Cell junction	RICH1-PAR3-aPKC polarity complex
EPHA5	2		FALSE			KIF3A/B-PAR-3-aPKC-PAR-6 complex
EPHA5	2	6.42743	TRUE			SLP-76-Cbl-Grb2-Shc complex, Fc receptor gamma-R1 stimulated
EPHA5	2	7.42743	TRUE			SHC-GRB2 complex
EPHA5	2	6.1055	TRUE			LAT-PLC-gamma-1-p85-GRB2-SOS signaling complex, C305 activated
EPHA5	2		FALSE			ITGA6-ITGB4-SHC1-GRB2 complex
EPHA5	2	7.42743	TRUE			GRB2-SHP-2 complex, PDGF stimulated
EPHA5	2	6.84247	TRUE	GO:0005768	Endosome	RIN1-STAM2-HRS complex
EPHA5	2	6.84247	TRUE	GO:0097025	Mpp7-dlg1-lin7 complex	MPP7-DLG1-LIN7C complex
EPHA5	2	6.84247	TRUE	GO:0030027	Lamellipodium	SCRIB-NOS1AP-VANGL1 complex
ROR2	4	6.57943	TRUE	GO:0005783	Endoplasmic reticulum	Oligosaccharyltransferase complex (Stt3A variant)
TYRO3	5	7.07915	TRUE	GO:0005783	Endoplasmic reticulum	Oligosaccharyltransferase complex (Stt3A variant)
EPHA5	2	6.84247	TRUE	GO:0005769	Early endosome	SIMPLE-HRS-STAM1 complex
EPHA5	2		FALSE			HOOK2-PAR3-Par6alpha-PKCiota complex
INSR	4	6.31292	TRUE	GO:0005783	Endoplasmic reticulum	Oligosaccharyltransferase complex (Stt3A variant)
AXL	3	5.74154	TRUE	GO:0005783	Endoplasmic reticulum	Oligosaccharyltransferase complex (Stt3A variant)
IGF1R	3	5.30234	TRUE	GO:0005783	Endoplasmic reticulum	Oligosaccharyltransferase complex (Stt3B variant)
EPHA4	3	6.93604	TRUE	GO:0015629	Actin cytoskeleton	Wave-2 complex
EPHA4	2	7.08805	TRUE			CASK-LIN7C-APBA1 complex
EPHA4	2	7.08805	TRUE			LIN2-LIN7-SAP97 complex
EPHA4	2	6.67301	TRUE			SLP-76-Cbl-Grb2-Shc complex, Fc receptor gamma-R1 stimulated
EPHA4	2	7.67301	TRUE			SHC-GRB2 complex
EPHA4	2	6.35108	TRUE			LAT-PLC-gamma-1-p85-GRB2-SOS signaling complex, C305 activated
EPHA4	2		FALSE			ITGA6-ITGB4-SHC1-GRB2 complex
EPHA4	2	7.67301	TRUE			GRB2-SHP-2 complex, PDGF stimulated
EPHA4	2		FALSE			LIN2-LIN7-SAP97-MINT1 complex
EPHA4	2	7.67301	TRUE			LIN2-SAP97 complex
EPHA4	2	7.08805	TRUE	GO:0005768	Endosome	RIN1-STAM2-HRS complex
EPHA4	2	7.08805	TRUE	GO:0097025	Mpp7-dlg1-lin7 complex	MPP7-DLG1-LIN7C complex
DDR2	5	7.04603	TRUE	GO:0005783	Endoplasmic reticulum	Oligosaccharyltransferase complex (Stt3B variant)
NTRK3	5	5.55868	TRUE	GO:0005783	Endoplasmic reticulum	Oligosaccharyltransferase complex (Stt3B variant)
EGFR	4	6.09924	TRUE	GO:0015629	Actin cytoskeleton	Wave-2 complex
EGFR	3	5.68421	TRUE	GO:0005634	Nucleus	RalBP1-CCNB1-AP2A-NUMB-EPN1 complex
EGFR	2		FALSE			Polycystin-1-E-cadherin-beta-catenin-Flotillin-2 complex
EGFR	2	5.83621	TRUE	GO:0030054	Cell junction	RICH1-PAR3-aPKC polarity complex
EGFR	2		FALSE			KIF3A/B-PAR-3-aPKC-PAR-6 complex
EGFR	2	5.83621	TRUE	GO:0030054	Cell junction	LLGL1-PAR-6B-PRKCI complex
EGFR	2	5.09924	TRUE			Septin complex
EGFR	3	5.19878	TRUE			CIN85 complex (CIN85, CRK, BCAR1, CBL, PIK3R1, GRB2, SOS1)
EGFR	2	5.42117	TRUE			SLP-76-Cbl-Grb2-Shc complex, Fc receptor gamma-R1 stimulated
EGFR	2	5.83621	TRUE			TAK1 complex
EGFR	2	6.42117	TRUE			SHC-GRB2 complex
EGFR	2	5.09924	TRUE			LAT-PLC-gamma-1-p85-GRB2-SOS signaling complex, C305 activated
EGFR	2		FALSE			ITGA6-ITGB4-SHC1-GRB2 complex
EGFR	2	6.42117	TRUE			GRB2-SHP-2 complex, PDGF stimulated
EGFR	2	5.83621	TRUE	GO:0005768	Endosome	RIN1-STAM2-HRS complex
EGFR	2	6.42117	TRUE			CTNNA1-CTNNB1 complex
EGFR	3	5.00613	TRUE			TNF-alpha/NF-kappa B signaling complex 7
EGFR	2		FALSE			HIF1A-OS9-EGLN1 complex
EGFR	2	5.09924	TRUE			TNF-alpha/NF-kappa B signaling complex 9
EGFR	2	5.83621	TRUE	GO:0097025	Mpp7-dlg1-lin7 complex	MPP7-DLG1-LIN7C complex
EGFR	2		FALSE	GO:0005911	Cell-cell junction	DLG5-SORBS3-CTNNB1 complex
EGFR	3	4.19878	TRUE	GO:0030137	Copi-coated vesicle	TRAPP complex
EGFR	2		FALSE			SOS1-ABI1-EPS8 complex
EGFR	2	5.83621	TRUE	GO:0005634	Nucleus	CTNNB1-FERMT2-TCF7L2 complex
EGFR	2	5.83621	TRUE	GO:0005634;GO:0005737	Cytoplasm;Nucleus	CTNNB1-FERMT2-YBX1 complex
ROR2	5	6.67897	TRUE	GO:0005783	Endoplasmic reticulum	Oligosaccharyltransferase complex (Stt3B variant)
EPHA10	3	6.7286	TRUE	GO:0005783	Endoplasmic reticulum	Oligosaccharyltransferase complex (Stt3B variant)
TYRO3	5	6.85676	TRUE	GO:0005783	Endoplasmic reticulum	Oligosaccharyltransferase complex (Stt3B variant)
EGFR	2		FALSE			HOOK2-PAR3-Par6alpha-PKCiota complex
EGFR	2		FALSE			AP1B1-AP1G2-AP1M-1AP1S1 complex
RYK	2	7.93307	TRUE			Ku antigen-NARG1 complex
RYK	2	7.93307	TRUE	GO:0005634	Nucleus	DNA-PK-Ku complex
RYK	2	8.51803	TRUE	GO:0005634	Nucleus	Ku antigen complex
RYK	2	7.93307	TRUE			PCNA-KU antigen complex
RYK	2	7.93307	TRUE	GO:0005634	Nucleus	TRF2-Ku complex
RYK	2	7.51803	TRUE	GO:0005694	Chromosome	Vigilin-DNA-PK-Ku antigen complex
RYK	2	7.93307	TRUE	GO:0005634	Nucleus	Ku antigen-YY1-alphaMyHC promoter complex
RYK	2	7.93307	TRUE	GO:0005768	Endosome	RIN1-STAM2-HRS complex
RYK	2	7.93307	TRUE	GO:0005634	Nucleus	XRCC6-XRCC5-WRN complex
RYK	2	7.51803	TRUE	GO:0005634	Nucleus	MGC1-DNA-PKcs-Ku complex
RYK	2	7.19611	TRUE	GO:0005634	Nucleus	NCOA6-DNA-PK-Ku-PARP1 complex
RYK	2	7.19611	TRUE			53BP1-containing complex
RYK	2	7.51803	TRUE	GO:0005634	Nucleus	WRN-Ku70-Ku80-PARP1 complex
RYK	2	7.93307	TRUE	GO:0005634	Nucleus	DEAF1- complex
RYK	2	8.51803	TRUE			Calprotectin heterotetramer
RYK	2	7.93307	TRUE			iNOS-S100A8/A9 complex
INSR	5	6.41246	TRUE	GO:0005783	Endoplasmic reticulum	Oligosaccharyltransferase complex (Stt3B variant)
AXL	3	5.51915	TRUE	GO:0005783	Endoplasmic reticulum	Oligosaccharyltransferase complex (Stt3B variant)
IGF1R	2	6.52473	TRUE	GO:0005783	Endoplasmic reticulum	Prolyl 4-hydroxylase (alpha(I)-type)
RYK	2	7.51803	TRUE			Dysbindin 1-A-DNA-PK-complex
EPHA2	2		FALSE	GO:0005737	Cytoplasm	Sam68-p85 P13K-IRS-1-IR signaling complex
EPHA2	2	7.06835	TRUE			LAT-PLC-gamma-1-p85-GRB2-SOS signaling complex, C305 activated
EPHA2	2	8.39028	TRUE			GRB2-SHP-2 complex, PDGF stimulated
EPHA2	2	7.80532	TRUE	GO:0005768	Endosome	RIN1-STAM2-HRS complex
EPHA2	2	7.80532	TRUE	GO:0005769	Early endosome	SIMPLE-HRS-STAM1 complex
EPHA1	2		FALSE	GO:0005634	Nucleus	ARF-Mule complex
EPHA1	12	4.60522	TRUE	GO:0005737	Cytoplasm	Ribosome, cytoplasmic
EPHA1	8	4.7876	TRUE	GO:0005737	Cytoplasm	60S ribosomal subunit, cytoplasmic
EPHA1	2	6.75722	TRUE	GO:0005634	Nucleus	DNA-PK-Ku complex
EPHA1	4		FALSE	GO:0005737	Cytoplasm	40S ribosomal subunit, cytoplasmic
EPHA1	2	6.34218	TRUE	GO:0005694	Chromosome	Vigilin-DNA-PK-Ku antigen complex
EPHA1	2	6.02026	TRUE			LAT-PLC-gamma-1-p85-GRB2-SOS signaling complex, C305 activated
EPHA1	17	4.72921	TRUE	GO:0005634	Nucleus	Nop56p-associated pre-rRNA complex
EPHA1	2	6.34218	TRUE	GO:0005634	Nucleus	MGC1-DNA-PKcs-Ku complex
EPHA1	2	6.02026	TRUE	GO:0005634	Nucleus	NCOA6-DNA-PK-Ku-PARP1 complex
EPHA1	4	4.69833	TRUE			TRBP containing complex (DICER, RPL7A, EIF6, MOV10 and subunits of the 60S ribosomal particle)
EPHA1	3		FALSE	GO:0005634	Nucleus	Emerin complex 25
EPHA1	2	6.34218	TRUE			Dysbindin 1-A-DNA-PK-complex
ROR2	2	6.57943	TRUE	GO:0005634	Nucleus	RalBP1-CDC2-CCNB1 complex
ROR2	2	5.84247	TRUE	GO:0005634	Nucleus	RalBP1-CCNB1-AP2A-NUMB-EPN1 complex
EPHA10	2	7.95099	TRUE	GO:0005783	Endoplasmic reticulum	Prolyl 4-hydroxylase (alpha(I)-type)
AXL	2	6.74154	TRUE	GO:0005783	Endoplasmic reticulum	Prolyl 4-hydroxylase (alpha(I)-type)
ROR2	3	7.1644	TRUE			TAK1 complex
ROR2	2	5.84247	TRUE			LAT-PLC-gamma-1-p85-GRB2-SOS signaling complex, C305 activated
ROR2	2		FALSE			CS-MAP3K7IP1-MAP3K7IP2 complex
ROR2	4	6.1644	TRUE			TNF-alpha/NF-kappa B signaling complex 7
ROR2	2	7.1644	TRUE			CCNB1-CDC2 complex
ROR2	2		FALSE			CDC2-PCNA-CCNB1-GADD45A complex
ROR2	2		FALSE			CDC2-PCNA-CCNB1-GADD45B complex
ROR2	2		FALSE			CDC2-PCNA-CCNB1-GADD45G complex
ROR2	2		FALSE			CDK1-CCNB1-CCNF complex
ROR2	2		FALSE			CDC2-CCNB1-PTCH1 complex
ROR2	4	5.84247	TRUE			SELK multiprotein complex
ROR2	3		FALSE			TNF-R1-associated signaling complex
IGF1R	2	6.52473	TRUE	GO:0005783	Endoplasmic reticulum	SEC23-SEC24 adaptor complex
ALK	2	7.1644	TRUE	GO:0005783	Endoplasmic reticulum	SEC23-SEC24 adaptor complex
DDR2	2	7.53145	TRUE	GO:0005783	Endoplasmic reticulum	SEC23-SEC24 adaptor complex
STYK1	2	6.03213	TRUE			LAT-PLC-gamma-1-p85-GRB2-SOS signaling complex, C305 activated
STYK1	2	7.35406	TRUE			GRB2-SHP-2 complex, PDGF stimulated
STYK1	4	5.35406	TRUE			Kinase maturation complex 1
STYK1	3	5.93902	TRUE			Kinase maturation complex 2
STYK1	3	6.61709	TRUE			IKBKB-CDC37-KIAA1967-HSP90AB1-HSP90AA1 complex
STYK1	3	5.13167	TRUE			TNF-alpha/NF-kappa B signaling complex 6
STYK1	3	5.93902	TRUE			TNF-alpha/NF-kappa B signaling complex 7
STYK1	3	6.35406	TRUE			TNF-alpha/NF-kappa B signaling complex 8
STYK1	2	6.03213	TRUE			TNF-alpha/NF-kappa B signaling complex 9
STYK1	3	5.61709	TRUE			TNF-alpha/NF-kappa B signaling complex 10
STYK1	2	6.7691	TRUE			HSP90-CDC37-LRRK2 complex
STYK1	2	6.7691	TRUE			ILK-HSP90-CDC37 complex
STYK1	2	6.7691	TRUE	GO:0030027	Lamellipodium	SCRIB-NOS1AP-VANGL1 complex
EPHB2	2	7.33041	TRUE	GO:0005783	Endoplasmic reticulum	SEC23-SEC24 adaptor complex
NTRK3	2	6.0441	TRUE	GO:0005783	Endoplasmic reticulum	SEC23-SEC24 adaptor complex
NTRK1	2	6.1488	TRUE	GO:0030054	Cell junction	LLGL1-PAR-6B-PRKCI complex
NTRK1	3	5.51137	TRUE			LAT-PLC-gamma-1-p85-GRB2-CBL-VAV-SLP-76 signaling complex, C305 activated
NTRK1	3	5.9968	TRUE			LAT-PLC-gamma-1-p85-GRB2-SOS signaling complex, C305 activated
NTRK1	2	6.73376	TRUE			GRB2-SHP-2 complex, PDGF stimulated
NTRK1	2	6.1488	TRUE	GO:0005768	Endosome	RIN1-STAM2-HRS complex
NTRK1	2	6.1488	TRUE			HSP90-FKBP38-CAM-Ca(2+) complex
NTRK1	4	4.73376	TRUE			Kinase maturation complex 1
NTRK1	3	5.31873	TRUE			Kinase maturation complex 2
NTRK1	3	5.9968	TRUE			IKBKB-CDC37-KIAA1967-HSP90AB1-HSP90AA1 complex
NTRK1	3	4.51137	TRUE			TNF-alpha/NF-kappa B signaling complex 6
NTRK1	4	5.73376	TRUE			TNF-alpha/NF-kappa B signaling complex 7
NTRK1	4	6.1488	TRUE			TNF-alpha/NF-kappa B signaling complex 8
NTRK1	3	5.9968	TRUE			TNF-alpha/NF-kappa B signaling complex 9
NTRK1	3	4.9968	TRUE			TNF-alpha/NF-kappa B signaling complex 10
NTRK1	2	6.1488	TRUE			HSP90-CDC37-LRRK2 complex
NTRK1	2		FALSE	GO:0005911	Cell-cell junction	DLG5-SORBS3-CTNNB1 complex
NTRK1	2		FALSE			prohibitin 2 complex, mitochondrial
NTRK1	2		FALSE			BAX-DNAJA2-HSPA1B complex
NTRK1	2		FALSE			DNAJC7-HSPA8-HSP90AA1 complex
NTRK1	2	6.1488	TRUE			ILK-HSP90-CDC37 complex
NTRK1	3	6.73376	TRUE	GO:0030027	Lamellipodium	SCRIB-NOS1AP-VANGL1 complex
EPHA7	2	7.25055	TRUE	GO:0005783	Endoplasmic reticulum	SEC23-SEC24 adaptor complex
EPHA5	2	7.42743	TRUE	GO:0005783	Endoplasmic reticulum	SEC23-SEC24 adaptor complex
NTRK1	2	6.1488	TRUE	GO:0005769	Early endosome	SIMPLE-HRS-STAM1 complex
MET	2	8.36603	TRUE			CTNNA1-CTNNB1 complex
MET	3		FALSE	GO:0005634	Nucleus	Emerin complex 25
MET	2	7.78107	TRUE	GO:0005912	Adherens junction	DLL1-CTNNB1-CDH2 complex
MET	2		FALSE			IGF1R-CXCR4-GNAI2-GNB1 complex
EPHA8	2	5.92863	TRUE			LAT-PLC-gamma-1-p85-GRB2-SOS signaling complex, C305 activated
EPHA8	2	6.66559	TRUE	GO:0005768	Endosome	RIN1-STAM2-HRS complex
EPHA8	3		FALSE	GO:0005634	Nucleus	Emerin complex 25
EPHA8	3	5.51359	TRUE			SELK multiprotein complex
EPHA8	3	7.25055	TRUE	GO:0000139	Golgi membrane	C9orf72-SMCR8-WDR41 complex
EPHA8	2	7.25055	TRUE	GO:0000139	Golgi membrane	C9orf72-SMCR8 complex
EPHA8	3	6.02816	TRUE	GO:0000139	Golgi membrane	WDR41-(C9orf72-SMCR8)-(FIP200-ULK1-ATG13-ATG101) complex
EPHA4	2	7.67301	TRUE	GO:0005783	Endoplasmic reticulum	SEC23-SEC24 adaptor complex
EGFR	2	6.42117	TRUE	GO:0005783	Endoplasmic reticulum	SEC23-SEC24 adaptor complex
EPHA8	2	6.66559	TRUE	GO:0005769	Early endosome	SIMPLE-HRS-STAM1 complex
FGFR1	3	5.10969	TRUE	GO:0015629	Actin cytoskeleton	Wave-2 complex
FGFR1	3	5.84666	TRUE	GO:0005634	Nucleus	RalBP1-CDC2-CCNB1 complex
FGFR1	4	5.52473	TRUE	GO:0005634	Nucleus	RalBP1-CCNB1-AP2A-NUMB-EPN1 complex
FGFR1	2		FALSE			Polycystin-1-E-cadherin-beta-catenin-Flotillin-2 complex
FGFR1	2		FALSE			Retromer complex (SNX1, SNX2, VPS35, VPS29, VPS26A)
FGFR1	2		FALSE	GO:0005856;GO:0005886	Cytoskeleton;Plasma membrane	C-CFTR-NHERF-ezrin complex
FGFR1	2		FALSE	GO:0005768	Endosome	SNX complex (SNX1, SNX6)
FGFR1	2		FALSE			Retromer complex (SNX1, SNX2, VPS35, VPS29, VPS26B)
FGFR1	2		FALSE			SNX complex (SNX1, SNX1a, SNX2, SNX4)
FGFR1	2		FALSE			SNX complex (SNX1, SNX1a, SNX2, SNX4, LEPR)
FGFR1	2	4.84666	TRUE			SNX complex (SNX1, SNX1a, SNX2, SNX4, INSR)
FGFR1	2		FALSE			SNX complex (SNX1, SNX1a, SNX2, SNX4, EGFR)
FGFR1	2		FALSE			SNX complex (SNX1, SNX1a, SNX2, SNX4, PDGFRA)
FGFR1	2		FALSE			SNX complex (SNX1, SNX1a, TFRC)
FGFR1	3	5.10969	TRUE			Septin complex
FGFR1	3	4.62426	TRUE			CIN85 complex (CIN85, CRK, BCAR1, CBL, PIK3R1, GRB2, SOS1)
FGFR1	3	4.62426	TRUE			LAT-PLC-gamma-1-p85-GRB2-CBL-VAV-SLP-76 signaling complex, C305 activated
FGFR1	3	5.10969	TRUE			LAT-PLC-gamma-1-p85-GRB2-SOS signaling complex, C305 activated
FGFR1	2	5.84666	TRUE			GRB2-SHP-2 complex, PDGF stimulated
FGFR1	2	5.26169	TRUE	GO:0005768	Endosome	RIN1-STAM2-HRS complex
FGFR1	2		FALSE			CTNNAL1-CTNNB1 complex
FGFR1	2	5.84666	TRUE			CTNNA1-CTNNB1 complex
FGFR1	3		FALSE			Polycystin-1 multiprotein complex (ACTN1, CDH1, SRC, JUP, VCL, CTNNB1, PXN, BCAR1, PKD1, PTK2, TLN1)
FGFR1	3	3.43162	TRUE			Kinase maturation complex 1
FGFR1	3	4.43162	TRUE			Kinase maturation complex 2
FGFR1	3	5.10969	TRUE			IKBKB-CDC37-KIAA1967-HSP90AB1-HSP90AA1 complex
FGFR1	3	3.62426	TRUE			TNF-alpha/NF-kappa B signaling complex 6
FGFR1	3	4.43162	TRUE			TNF-alpha/NF-kappa B signaling complex 7
FGFR1	3	4.84666	TRUE			TNF-alpha/NF-kappa B signaling complex 8
FGFR1	2	4.52473	TRUE			TNF-alpha/NF-kappa B signaling complex 9
FGFR1	3	4.10969	TRUE			TNF-alpha/NF-kappa B signaling complex 10
FGFR1	2	5.84666	TRUE			CCNB1-CDC2 complex
FGFR1	2		FALSE			CDC2-PCNA-CCNB1-GADD45A complex
FGFR1	2		FALSE			CDC2-PCNA-CCNB1-GADD45B complex
FGFR1	2		FALSE			CDC2-PCNA-CCNB1-GADD45G complex
FGFR1	2		FALSE			CDK1-CCNB1-CCNF complex
FGFR1	2		FALSE			CDC2-CCNB1-PTCH1 complex
FGFR1	2		FALSE			CDC2-CCNA2-CDK2 complex
FGFR1	2	5.26169	TRUE			HSP90-CDC37-LRRK2 complex
FGFR1	2		FALSE	GO:0005911	Cell-cell junction	DLG5-SORBS3-CTNNB1 complex
FGFR1	2		FALSE			BAX-DNAJA2-HSPA1B complex
FGFR1	5	4.36123	TRUE	GO:0030137	Copi-coated vesicle	TRAPP complex
FGFR1	2		FALSE			WASH complex
FGFR1	2	5.26169	TRUE			ILK-HSP90-CDC37 complex
FGFR1	5	4.36123	TRUE	GO:0005769	Early endosome	PI4K2A-WASH complex
FGFR1	2	5.26169	TRUE	GO:0030027	Lamellipodium	SCRIB-NOS1AP-VANGL1 complex
FGFR1	2		FALSE			NHERF1-NPT2A-EZR complex
FGFR1	2		FALSE			PDZK1-NHERF1-EZR complex
FGFR1	2	5.26169	TRUE	GO:0005634	Nucleus	CTNNB1-FERMT2-TCF7L2 complex
FGFR1	2	5.26169	TRUE	GO:0005634;GO:0005737	Cytoplasm;Nucleus	CTNNB1-FERMT2-YBX1 complex
FGFR1	2	5.26169	TRUE	GO:0000139	Golgi membrane	C9orf72-SMCR8-WDR41 complex
RYK	2	8.51803	TRUE	GO:0005783	Endoplasmic reticulum	SEC23-SEC24 adaptor complex
ROR2	2	7.1644	TRUE	GO:0005783	Endoplasmic reticulum	SEC23-SEC24 adaptor complex
STYK1	2	7.35406	TRUE	GO:0005783	Endoplasmic reticulum	SEC23-SEC24 adaptor complex
FGFR1	2	5.84666	TRUE	GO:0005739	Mitochondrion	3-Hydroxyacyl CoA dehydrogenase
FGFR1	2	5.26169	TRUE	GO:0005769	Early endosome	SIMPLE-HRS-STAM1 complex
FGFR1	2		FALSE			CTNNAL1-DNTA complex
FGFR1	2		FALSE	GO:0005634	Nucleus	CTNNB1-EPCAM-FHL2-LEF1 complex
FGFR1	2		FALSE			NCKAP1-WASF3 complex
FGFR1	2		FALSE			NCKAP1-WASF3-RAC1 complex
KDR	2		FALSE	GO:0005634	Nucleus	HuCHRAC complex
KDR	2	8.57248	TRUE	GO:0005694	Chromosome	WICH complex
KDR	3		FALSE	GO:0005634	Nucleus	Spliceosome
KDR	2	8.57248	TRUE	GO:0005634	Nucleus	SNF2H-BAZ1A complex
KDR	3		FALSE	GO:0005694	Chromosome	CEN complex
KDR	2	7.57248	TRUE	GO:0005634	Nucleus	MGC1-DNA-PKcs-Ku complex
KDR	2	8.57248	TRUE			Nucleolar remodeling complex (NoRC complex)
LMR3	2	7.79719	TRUE	GO:0005694	Chromosome	WICH complex
LMR3	3		FALSE	GO:0005694	Chromosome	CEN complex
LMR3	2		FALSE			Ubiquitin ligase (UBE2N, UBE2V2)
LMR3	2		FALSE			OTUB1-UBC13-MMS2 complex
RET	2	6.72217	TRUE	GO:0005768	Endosome	RIN1-STAM2-HRS complex
RET	2	6.72217	TRUE	GO:0000139	Golgi membrane	C9orf72-SMCR8-WDR41 complex
RET	2	7.30714	TRUE	GO:0000139	Golgi membrane	C9orf72-SMCR8 complex
NTRK1	2	6.73376	TRUE	GO:0005783	Endoplasmic reticulum	SEC23-SEC24 adaptor complex
EPHA8	2	7.25055	TRUE	GO:0005783	Endoplasmic reticulum	SEC23-SEC24 adaptor complex
FGFR1	2	5.84666	TRUE	GO:0005783	Endoplasmic reticulum	SEC23-SEC24 adaptor complex
FGFR4	2		FALSE	GO:0005886	Plasma membrane	SCRIB-VANGL2 complex
FGFR4	2		FALSE			SCRIB-APC complex
FGFR4	3	5.37105	TRUE			Septin complex
FGFR4	4	5.30066	TRUE			CIN85 complex (CIN85, CRK, BCAR1, CBL, PIK3R1, GRB2, SOS1)
FGFR4	4	5.30066	TRUE			LAT-PLC-gamma-1-p85-GRB2-CBL-VAV-SLP-76 signaling complex, C305 activated
FGFR4	2		FALSE			Cbl-SLP-76-Grb2 complex, Fc receptor gamma-R1 stimulated
FGFR4	3	5.69298	TRUE			SLP-76-Cbl-Grb2-Shc complex, Fc receptor gamma-R1 stimulated
FGFR4	2		FALSE			PLC-gamma-2-SLP-76-Lyn-Grb2 complex
FGFR4	2		FALSE	GO:0005768	Endosome	EGFR-CBL-GRB2 complex
FGFR4	2		FALSE			FGFR2-c-Cbl-Lyn-Fyn complex
FGFR4	2	6.10801	TRUE			SHC-GRB2 complex
FGFR4	3	5.37105	TRUE			LAT-PLC-gamma-1-p85-GRB2-SOS signaling complex, C305 activated
FGFR4	2		FALSE			PLC-gamma-1-LAT-c-CBL complex, OKT3 stimulated
FGFR4	2		FALSE			ITGA6-ITGB4-SHC1-GRB2 complex
FGFR4	2		FALSE	GO:0005886	Plasma membrane	Phosphatidylinositol 3-kinase (PIK3CA, PIK3R1)
FGFR4	2	6.10801	TRUE			GRB2-SHP-2 complex, PDGF stimulated
FGFR4	2	5.52305	TRUE	GO:0005768	Endosome	RIN1-STAM2-HRS complex
FGFR4	3	3.69298	TRUE			Kinase maturation complex 1
FGFR4	3	4.69298	TRUE			Kinase maturation complex 2
FGFR4	3	5.37105	TRUE			IKBKB-CDC37-KIAA1967-HSP90AB1-HSP90AA1 complex
FGFR4	3	3.88562	TRUE			TNF-alpha/NF-kappa B signaling complex 6
FGFR4	3	4.69298	TRUE			TNF-alpha/NF-kappa B signaling complex 7
FGFR4	3	5.10801	TRUE			TNF-alpha/NF-kappa B signaling complex 8
FGFR4	2	4.78609	TRUE			TNF-alpha/NF-kappa B signaling complex 9
FGFR4	3	4.37105	TRUE			TNF-alpha/NF-kappa B signaling complex 10
FGFR4	2	5.52305	TRUE			HSP90-CDC37-LRRK2 complex
FGFR4	2		FALSE			SPATA2-CYLD complex
FGFR4	2		FALSE			BAX-DNAJA2-HSPA1B complex
FGFR4	2		FALSE			DNAJC7-HSPA8-HSP90AA1 complex
FGFR4	2		FALSE	GO:0005789	Endoplasmic reticulum membrane	erlin1/2-RNF170 complex
FGFR4	2	5.52305	TRUE			ILK-HSP90-CDC37 complex
FGFR4	2		FALSE			CAP-cbl-flotilin complex
FGFR4	2		FALSE			GRASP1-GRIP1 complex
FGFR4	2	5.52305	TRUE	GO:0030027	Lamellipodium	SCRIB-NOS1AP-VANGL1 complex
FGFR4	2	5.52305	TRUE	GO:0000139	Golgi membrane	C9orf72-SMCR8-WDR41 complex
FGFR4	3	4.88562	TRUE	GO:0000139	Golgi membrane	WDR41-(C9orf72-SMCR8)-(FIP200-ULK1-ATG13-ATG101) complex
RET	2	7.30714	TRUE	GO:0005783	Endoplasmic reticulum	SEC23-SEC24 adaptor complex
FGFR4	2	6.10801	TRUE	GO:0005783	Endoplasmic reticulum	SEC23-SEC24 adaptor complex
PDGFRA	2	8.18546	TRUE	GO:0005783	Endoplasmic reticulum	SEC23-SEC24 adaptor complex
FGFR4	2	6.10801	TRUE	GO:0005739	Mitochondrion	3-Hydroxyacyl CoA dehydrogenase
FGFR4	2	5.52305	TRUE	GO:0005769	Early endosome	SIMPLE-HRS-STAM1 complex
CSF1R	2	9.1644	TRUE			Ubiquitin E3 ligase (SKP1A, BTRC, CUL1)
CSF1R	2	8.74936	TRUE			Ubiquitin E3 ligase (FBXW11, SKP1A, CUL1, RBX1)
CSF1R	3	9.01239	TRUE	GO:0005737	Cytoplasm	Ubiquitin E3 ligase (CDC34, NEDD8, BTRC, CUL1, SKP1A, RBX1)
CSF1R	2	8.42743	TRUE	GO:0005634;GO:0005737	Cytoplasm;Nucleus	Ubiquitin E3 ligase (SMAD3, BTRC, CUL1, SKP1A, RBX1)
CSF1R	2	8.74936	TRUE			Ubiquitin E3 ligase (NFKBIA, BTRC, CUL1, SKP1A)
CSF1R	2	8.74936	TRUE	GO:0005737	Cytoplasm	Ubiquitin E3 ligase (NFKBIA, FBXW11, CUL1, SKP1A)
CSF1R	2	9.1644	TRUE			Ubiquitin E3 ligase (FBXW11, SKP1, CUL1)
CSF1R	2	8.74936	TRUE			Ubiquitin E3 ligase (BTRC, CUL1, RBX1, SKP1)
PDGFRA	2	7.6005	TRUE			GNAS-GNB1-GNG2 complex
PDGFRA	3	6.96307	TRUE			LAT-PLC-gamma-1-p85-GRB2-CBL-VAV-SLP-76 signaling complex, C305 activated
PDGFRA	3	7.44849	TRUE			LAT-PLC-gamma-1-p85-GRB2-SOS signaling complex, C305 activated
PDGFRA	2	8.18546	TRUE			GRB2-SHP-2 complex, PDGF stimulated
PDGFRA	2	7.6005	TRUE	GO:0005768	Endosome	RIN1-STAM2-HRS complex
PDGFRA	2	7.6005	TRUE			GNAS-L-GNB1-GNG1 complex
MUSK	2	8.46557	TRUE	GO:0005783	Endoplasmic reticulum	SEC23-SEC24 adaptor complex
INSR	2	6.89788	TRUE	GO:0005783	Endoplasmic reticulum	SEC23-SEC24 adaptor complex
FLT4	2	6.52473	TRUE	GO:0005783	Endoplasmic reticulum	SEC23-SEC24 adaptor complex
PDGFRA	2	7.6005	TRUE			GNAS-L-GNB1-GNG3 complex
PDGFRA	2	7.6005	TRUE			GNAS-L-GNB1-GNG4 complex
PDGFRA	2	7.6005	TRUE			GNAS-L-GNB1-GNG5 complex
PDGFRA	2	7.6005	TRUE			GNAS-L-GNB1-GNG7 complex
PDGFRA	2	7.6005	TRUE			GNAS-L-GNB1-GNG8 complex
PDGFRA	2	7.6005	TRUE			GNAS-L-GNB1-GNG10 complex
PDGFRA	2	7.6005	TRUE			GNAS-L-GNB1-GNG11 complex
PDGFRA	2	7.6005	TRUE			GNAS-L-GNB1-GNG12 complex
PDGFRA	2	7.6005	TRUE			GNAS-L-GNB1-GNG13 complex
PDGFRA	2	7.6005	TRUE	GO:0005769	Early endosome	SIMPLE-HRS-STAM1 complex
IGF1R	2	5.52473	TRUE	GO:0005783	Endoplasmic reticulum	SEC23-SEC24-SCAP-SREBP1c complex
EPHA10	3	6.21403	TRUE			SELK multiprotein complex
ALK	2	6.1644	TRUE	GO:0005783	Endoplasmic reticulum	SEC23-SEC24-SCAP-SREBP1c complex
DDR2	2	6.53145	TRUE	GO:0005783	Endoplasmic reticulum	SEC23-SEC24-SCAP-SREBP1c complex
EPHA10	2	7.36603	TRUE			ADIPOQ-PLOD3-GLT25D1 complex
EPHA10	2	7.95099	TRUE			PLOD2-FKBP10 complex
ERBB3	6	6.45914	TRUE	GO:0005759	Mitochondrial matrix	28S ribosomal subunit, mitochondrial
ERBB3	7	5.30302	TRUE	GO:0005759	Mitochondrial matrix	55S ribosome, mitochondrial
NTRK2	2	7.1488	TRUE	GO:0030054	Cell junction	RICH1-PAR3-aPKC polarity complex
NTRK2	2		FALSE			KIF3A/B-PAR-3-aPKC-PAR-6 complex
NTRK2	2	7.1488	TRUE	GO:0030054	Cell junction	LLGL1-PAR-6B-PRKCI complex
NTRK2	3	6.51137	TRUE			LAT-PLC-gamma-1-p85-GRB2-CBL-VAV-SLP-76 signaling complex, C305 activated
NTRK2	3	6.9968	TRUE			LAT-PLC-gamma-1-p85-GRB2-SOS signaling complex, C305 activated
NTRK2	2	7.73376	TRUE			GRB2-SHP-2 complex, PDGF stimulated
NTRK2	2	7.1488	TRUE	GO:0005768	Endosome	RIN1-STAM2-HRS complex
NTRK2	2	7.1488	TRUE	GO:0030027	Lamellipodium	SCRIB-NOS1AP-VANGL1 complex
NTRK2	2		FALSE			HOOK2-PAR3-Par6alpha-PKCiota complex
EPHB2	2	6.33041	TRUE	GO:0005783	Endoplasmic reticulum	SEC23-SEC24-SCAP-SREBP1c complex
NTRK3	2	5.0441	TRUE	GO:0005783	Endoplasmic reticulum	SEC23-SEC24-SCAP-SREBP1c complex
EPHA7	2	6.25055	TRUE	GO:0005783	Endoplasmic reticulum	SEC23-SEC24-SCAP-SREBP1c complex
TYRO3	2	7.34218	TRUE			CTNNA1-CTNNB1 complex
TYRO3	3	4.92715	TRUE			Kinase maturation complex 1
TYRO3	3	5.92715	TRUE			Kinase maturation complex 2
TYRO3	3	6.60522	TRUE			IKBKB-CDC37-KIAA1967-HSP90AB1-HSP90AA1 complex
TYRO3	3	5.11979	TRUE			TNF-alpha/NF-kappa B signaling complex 6
TYRO3	3	5.92715	TRUE			TNF-alpha/NF-kappa B signaling complex 7
TYRO3	3	6.34218	TRUE			TNF-alpha/NF-kappa B signaling complex 8
TYRO3	2	6.02026	TRUE			TNF-alpha/NF-kappa B signaling complex 9
TYRO3	3	5.60522	TRUE			TNF-alpha/NF-kappa B signaling complex 10
TYRO3	2	6.75722	TRUE			HSP90-CDC37-LRRK2 complex
TYRO3	5	6.34218	TRUE			SELK multiprotein complex
TYRO3	2	6.75722	TRUE	GO:0005912	Adherens junction	DLL1-CTNNB1-CDH2 complex
TYRO3	2		FALSE			prohibitin 2 complex, mitochondrial
TYRO3	2	6.75722	TRUE			ILK-HSP90-CDC37 complex
EPHA5	2	6.42743	TRUE	GO:0005783	Endoplasmic reticulum	SEC23-SEC24-SCAP-SREBP1c complex
FGFR2	2	6.98752	TRUE	GO:0005634	Nucleus	DNA-PK-Ku complex
FGFR2	3		FALSE	GO:0005634	Nucleus	Spliceosome
FGFR2	2		FALSE	GO:0005634	Nucleus	FACT-NEK9 complex
FGFR2	2	7.57248	TRUE	GO:0005634	Nucleus	FACT complex
FGFR2	2		FALSE	GO:0005634	Nucleus	FACT complex, UV-activated
FGFR2	2	6.57248	TRUE	GO:0005694	Chromosome	Vigilin-DNA-PK-Ku antigen complex
FGFR2	3	6.35009	TRUE			LAT-PLC-gamma-1-p85-GRB2-CBL-VAV-SLP-76 signaling complex, C305 activated
FGFR2	3	6.83552	TRUE			LAT-PLC-gamma-1-p85-GRB2-SOS signaling complex, C305 activated
FGFR2	2	7.57248	TRUE			GRB2-SHP-2 complex, PDGF stimulated
FGFR2	2	6.98752	TRUE	GO:0005768	Endosome	RIN1-STAM2-HRS complex
FGFR2	2	6.57248	TRUE	GO:0005634	Nucleus	MGC1-DNA-PKcs-Ku complex
FGFR2	2	6.25055	TRUE	GO:0005634	Nucleus	NCOA6-DNA-PK-Ku-PARP1 complex
FGFR2	2	6.57248	TRUE			Dysbindin 1-A-DNA-PK-complex
FGFR2	2	7.57248	TRUE	GO:0005739	Mitochondrion	3-Hydroxyacyl CoA dehydrogenase
FGFR2	3	5.98752	TRUE	GO:0005634	Nucleus	HEXIM1-DNA-PK-paraspeckle components-ribonucleoprotein complex
FGFR2	2	6.98752	TRUE	GO:0005769	Early endosome	SIMPLE-HRS-STAM1 complex
EPHB4	3	4.457	TRUE	GO:0005634	Nucleus	Nop56p-associated pre-rRNA complex
RON	3	6.22853	TRUE			Prefoldin complex
RON	3	5.00613	TRUE			CCT-Prefoldin complex
RON	2	6.22853	TRUE	GO:0005694	Chromosome	Cohesin-SA1 complex
RON	2	6.22853	TRUE	GO:0005694	Chromosome	Cohesin-SA2 complex
RON	3	4.81349	TRUE	GO:0005694	Chromosome	SNF2h-cohesin-NuRD complex
RON	13	4.60704	TRUE	GO:0005737	Cytoplasm	Ribosome, cytoplasmic
RON	10	4.99587	TRUE	GO:0005737	Cytoplasm	60S ribosomal subunit, cytoplasmic
RON	3		FALSE	GO:0005737	Cytoplasm	40S ribosomal subunit, cytoplasmic
RON	3		FALSE	GO:0005634	Nucleus	Spliceosome
RON	3		FALSE	GO:0005634	Nucleus	CDC5L complex
RON	4	5.7691	TRUE	GO:0005634;GO:0005737	Cytoplasm;Nucleus	Multisynthetase complex
RON	17	4.61555	TRUE	GO:0005634	Nucleus	Nop56p-associated pre-rRNA complex
RON	3	5.00613	TRUE			CCT-Prefoldin complex, testis specific
RON	2		FALSE			EIF3 complex (EIF3A, EIF3B, EIF3G, EIF3I, EIF3C)
RON	2	5.9066	TRUE	GO:0005634	Nucleus	NCOA6-DNA-PK-Ku-PARP1 complex
RON	2	7.22853	TRUE	GO:0005634	Nucleus	SMC1-SMC3 complex
RON	3	5.00613	TRUE			TNF-alpha/NF-kappa B signaling complex 6
RON	5	4.9066	TRUE			TRBP containing complex (DICER, RPL7A, EIF6, MOV10 and subunits of the 60S ribosomal particle)
RON	2	6.22853	TRUE			DDX11-RAD21-SMC1A-SMC3 complex
RON	2		FALSE			Bag6-Ubl4A-Trc35 Complex
EPHA4	2	6.67301	TRUE	GO:0005783	Endoplasmic reticulum	SEC23-SEC24-SCAP-SREBP1c complex
INSR	2	6.89788	TRUE			ITGAV-ITGB1 complex
INSR	2		FALSE	GO:0005886	Plasma membrane	ITGAV-ITGB1-SPP1 complex
INSR	2	5.57595	TRUE			LAT-PLC-gamma-1-p85-GRB2-SOS signaling complex, C305 activated
INSR	2	6.89788	TRUE			GRB2-SHP-2 complex, PDGF stimulated
INSR	4	5.57595	TRUE			SELK multiprotein complex
INSR	2		FALSE			BAX-DNAJA2-HSPA1B complex
EGFR	2	5.42117	TRUE	GO:0005783	Endoplasmic reticulum	SEC23-SEC24-SCAP-SREBP1c complex
RYK	2	7.51803	TRUE	GO:0005783	Endoplasmic reticulum	SEC23-SEC24-SCAP-SREBP1c complex
ROR2	2	6.1644	TRUE	GO:0005783	Endoplasmic reticulum	SEC23-SEC24-SCAP-SREBP1c complex
STYK1	2	6.35406	TRUE	GO:0005783	Endoplasmic reticulum	SEC23-SEC24-SCAP-SREBP1c complex
NTRK1	2	5.73376	TRUE	GO:0005783	Endoplasmic reticulum	SEC23-SEC24-SCAP-SREBP1c complex
INSR	3	6.89788	TRUE			KNTC1-ZW10-ZWILCH complex
INSRR	3	6.68796	TRUE			Kinase maturation complex 1
INSRR	3	7.68796	TRUE			Kinase maturation complex 2
INSRR	3	8.36603	TRUE			IKBKB-CDC37-KIAA1967-HSP90AB1-HSP90AA1 complex
INSRR	3	6.8806	TRUE			TNF-alpha/NF-kappa B signaling complex 6
INSRR	3	7.68796	TRUE			TNF-alpha/NF-kappa B signaling complex 7
INSRR	3	8.103	TRUE			TNF-alpha/NF-kappa B signaling complex 8
INSRR	2	7.78107	TRUE			TNF-alpha/NF-kappa B signaling complex 9
INSRR	3	7.36603	TRUE			TNF-alpha/NF-kappa B signaling complex 10
INSRR	2	8.51803	TRUE			HSP90-CDC37-LRRK2 complex
INSRR	2	8.51803	TRUE			ILK-HSP90-CDC37 complex
EPHA6	2	8.78107	TRUE	GO:0005768	Endosome	RIN1-STAM2-HRS complex
EPHB6	3	6.30329	TRUE			Kinase maturation complex 1
EPHB6	3	7.30329	TRUE			Kinase maturation complex 2
EPHB6	3	7.98137	TRUE			IKBKB-CDC37-KIAA1967-HSP90AB1-HSP90AA1 complex
EPHB6	3	6.49594	TRUE			TNF-alpha/NF-kappa B signaling complex 6
EPHB6	4	7.71833	TRUE			TNF-alpha/NF-kappa B signaling complex 7
EPHB6	4	8.13337	TRUE			TNF-alpha/NF-kappa B signaling complex 8
EPHB6	3	7.98137	TRUE			TNF-alpha/NF-kappa B signaling complex 9
EPHB6	3	6.98137	TRUE			TNF-alpha/NF-kappa B signaling complex 10
EPHB6	2	8.13337	TRUE			HSP90-CDC37-LRRK2 complex
EPHB6	2	8.13337	TRUE			ILK-HSP90-CDC37 complex
FLT4	2	5.52473	TRUE	GO:0005694	Chromosome	Cohesin-SA1 complex
FLT4	2	5.52473	TRUE	GO:0005694	Chromosome	Cohesin-SA2 complex
FLT4	3	4.10969	TRUE	GO:0005694	Chromosome	SNF2h-cohesin-NuRD complex
FLT4	6	4.2028	TRUE	GO:0005759	Mitochondrial matrix	28S ribosomal subunit, mitochondrial
FLT4	8	3.23933	TRUE	GO:0005759	Mitochondrial matrix	55S ribosome, mitochondrial
FLT4	3		FALSE	GO:0005694	Chromosome	CEN complex
FLT4	3		FALSE	GO:0005634	Nucleus	CDC5L complex
FLT4	3	5.30234	TRUE	GO:0005634	Nucleus	H2AX complex I
FLT4	3	5.30234	TRUE			CIN85 complex (CIN85, CRK, BCAR1, CBL, PIK3R1, GRB2, SOS1)
FLT4	2	5.2028	TRUE			LAT-PLC-gamma-1-p85-GRB2-SOS signaling complex, C305 activated
FLT4	5	5.38722	TRUE	GO:0005634;GO:0005737	Cytoplasm;Nucleus	Multisynthetase complex
FLT4	3	5.10969	TRUE	GO:0005634	Nucleus	DNA-PK-Ku-eIF2-NF90-NF45 complex
FLT4	3	4.10969	TRUE			Kinase maturation complex 1
FLT4	3	5.10969	TRUE			Kinase maturation complex 2
FLT4	3	5.78776	TRUE			IKBKB-CDC37-KIAA1967-HSP90AB1-HSP90AA1 complex
FLT4	2	6.52473	TRUE	GO:0005634	Nucleus	SMC1-SMC3 complex
FLT4	3	4.30234	TRUE			TNF-alpha/NF-kappa B signaling complex 6
FLT4	3	5.10969	TRUE			TNF-alpha/NF-kappa B signaling complex 7
FLT4	3	5.52473	TRUE			TNF-alpha/NF-kappa B signaling complex 8
FLT4	2	5.2028	TRUE			TNF-alpha/NF-kappa B signaling complex 9
FLT4	3	4.78776	TRUE			TNF-alpha/NF-kappa B signaling complex 10
FLT4	2	5.93977	TRUE			HSP90-CDC37-LRRK2 complex
FLT4	2		FALSE			Dynein complex
FLT4	2		FALSE			Dynein-dynactin complex
FLT4	2	5.52473	TRUE			DDX11-RAD21-SMC1A-SMC3 complex
FLT4	2	5.93977	TRUE			ILK-HSP90-CDC37 complex
EPHA8	2	6.25055	TRUE	GO:0005783	Endoplasmic reticulum	SEC23-SEC24-SCAP-SREBP1c complex
FGFR1	2	4.84666	TRUE	GO:0005783	Endoplasmic reticulum	SEC23-SEC24-SCAP-SREBP1c complex
RET	2	6.30714	TRUE	GO:0005783	Endoplasmic reticulum	SEC23-SEC24-SCAP-SREBP1c complex
LMR1	2	6.56902	TRUE			Ubiquitin E3 ligase (SKP1A, BTRC, CUL1)
LMR1	2	7.15398	TRUE	GO:0005694	Chromosome	WICH complex
LMR1	2	6.56902	TRUE	GO:0005634	Nucleus	RalBP1-CDC2-CCNB1 complex
LMR1	2	5.83205	TRUE	GO:0005634	Nucleus	RalBP1-CCNB1-AP2A-NUMB-EPN1 complex
LMR1	2	6.15398	TRUE			Ubiquitin E3 ligase (FBXW11, SKP1A, CUL1, RBX1)
LMR1	2		FALSE	GO:0005634	Nucleus	Neddylin ligase (FBXO11, SKP1, CUL1, RBX1)
LMR1	2	5.83205	TRUE	GO:0005737	Cytoplasm	Ubiquitin E3 ligase (CDC34, NEDD8, BTRC, CUL1, SKP1A, RBX1)
LMR1	2	5.83205	TRUE	GO:0005634;GO:0005737	Cytoplasm;Nucleus	Ubiquitin E3 ligase (SMAD3, BTRC, CUL1, SKP1A, RBX1)
LMR1	2	6.15398	TRUE			Ubiquitin E3 ligase (NFKBIA, BTRC, CUL1, SKP1A)
LMR1	2	6.15398	TRUE	GO:0005737	Cytoplasm	Ubiquitin E3 ligase (NFKBIA, FBXW11, CUL1, SKP1A)
LMR1	2	6.56902	TRUE			TAK1 complex
LMR1	2	6.56902	TRUE			Ubiquitin E3 ligase (FBXW11, SKP1, CUL1)
LMR1	2	6.15398	TRUE			Ubiquitin E3 ligase (BTRC, CUL1, RBX1, SKP1)
LMR1	2	5.83205	TRUE			IKBKB-CDC37-KIAA1967-HSP90AB1-HSP90AA1 complex
LMR1	4	6.15398	TRUE			TNF-alpha/NF-kappa B signaling complex 7
LMR1	2		FALSE			Dynein-dynactin complex
LMR1	3		FALSE			TNF-R1-associated signaling complex
LMR1	4	5.34663	TRUE	GO:0030137	Copi-coated vesicle	TRAPP complex
LMR1	2		FALSE			WASH complex
LMR1	2	6.56902	TRUE			ILK-HSP90-CDC37 complex
LMR1	2		FALSE			CCDC22-COMMD8-CUL1 complex
LMR1	4	5.34663	TRUE	GO:0005769	Early endosome	PI4K2A-WASH complex
LMR1	3		FALSE	GO:0030014	Ccr4-not complex	CCR4-NOT complex
LMR1	3		FALSE	GO:0030014	Ccr4-not complex	CCR4-NOT-CNOT7-CNOT6 complex
LMR1	3		FALSE	GO:0030014	Ccr4-not complex	CCR4-NOT-CNOT7-CNOT6L complex
LMR1	3		FALSE	GO:0030014	Ccr4-not complex	CCR4-NOT-CNOT8-CNOT6 complex
LMR1	3		FALSE	GO:0030014	Ccr4-not complex	CCR4-NOT-CNOT8-CNOT6L complex
FGFR3	3	6.30329	TRUE	GO:0005694	Chromosome	Cohesin-SA1 complex
FGFR3	3	6.30329	TRUE	GO:0005694	Chromosome	Cohesin-SA2 complex
FGFR3	2		FALSE	GO:0005634	Nucleus	HuCHRAC complex
FGFR3	2	6.71833	TRUE	GO:0005694	Chromosome	WICH complex
FGFR3	5	5.04026	TRUE	GO:0005694	Chromosome	SNF2h-cohesin-NuRD complex
FGFR3	10	5.13337	TRUE	GO:0005759	Mitochondrial matrix	28S ribosomal subunit, mitochondrial
FGFR3	17	4.52039	TRUE	GO:0005759	Mitochondrial matrix	55S ribosome, mitochondrial
FGFR3	7	3.94072	TRUE	GO:0005759	Mitochondrial matrix	39S ribosomal subunit, mitochondrial
FGFR3	2	6.71833	TRUE	GO:0005743	Mitochondrial inner membrane	TIM (TIM9, TIM10) complex, mitochondrial
FGFR3	2	6.71833	TRUE	GO:0005634	Nucleus	SNF2H-BAZ1A complex
FGFR3	3	5.49594	TRUE			LAT-PLC-gamma-1-p85-GRB2-CBL-VAV-SLP-76 signaling complex, C305 activated
FGFR3	3	5.98137	TRUE			LAT-PLC-gamma-1-p85-GRB2-SOS signaling complex, C305 activated
FGFR3	5	5.58083	TRUE	GO:0005634;GO:0005737	Cytoplasm;Nucleus	Multisynthetase complex
FGFR3	2	6.71833	TRUE			GRB2-SHP-2 complex, PDGF stimulated
FGFR3	3	5.30329	TRUE	GO:0005634	Nucleus	DNA-PK-Ku-eIF2-NF90-NF45 complex
FGFR3	3	4.30329	TRUE			Kinase maturation complex 1
FGFR3	3	5.30329	TRUE			Kinase maturation complex 2
FGFR3	3	5.98137	TRUE			IKBKB-CDC37-KIAA1967-HSP90AB1-HSP90AA1 complex
FGFR3	2	6.71833	TRUE	GO:0005634	Nucleus	SMC1-SMC3 complex
FGFR3	3	4.49594	TRUE			TNF-alpha/NF-kappa B signaling complex 6
FGFR3	3	5.30329	TRUE			TNF-alpha/NF-kappa B signaling complex 7
FGFR3	3	5.71833	TRUE			TNF-alpha/NF-kappa B signaling complex 8
FGFR3	2	5.3964	TRUE			TNF-alpha/NF-kappa B signaling complex 9
FGFR3	3	4.98137	TRUE			TNF-alpha/NF-kappa B signaling complex 10
FGFR3	3	5.71833	TRUE	GO:0005634	Nucleus	Sororin-cohesin complex
FGFR3	3		FALSE	GO:0005634	Nucleus	Emerin complex 25
FGFR3	2	6.13337	TRUE			HSP90-CDC37-LRRK2 complex
FGFR3	2		FALSE			Dynein complex
FGFR3	2		FALSE			Dynein-dynactin complex
FGFR3	3	6.30329	TRUE			DDX11-RAD21-SMC1A-SMC3 complex
FGFR3	2	6.71833	TRUE	GO:0005758	Mitochondrial intermembrane space	TIMM8A-TIMM13 complex
FGFR3	2	6.13337	TRUE			ILK-HSP90-CDC37 complex
FGFR3	2		FALSE	GO:0005758	Mitochondrial intermembrane space	TIMM8A-TIMM13-TIMM23 complex
FGFR3	2	6.71833	TRUE	GO:0005739	Mitochondrion	3-Hydroxyacyl CoA dehydrogenase
FGFR3	2		FALSE	GO:0005634	Nucleus	KAT2A-Oxoglutarate dehydrogenase complex
FLT3	3	6.56326	TRUE	GO:0005694	Chromosome	Cohesin-SA1 complex
FLT3	3	6.56326	TRUE	GO:0005694	Chromosome	Cohesin-SA2 complex
FLT3	2		FALSE	GO:0005634	Nucleus	HuCHRAC complex
FLT3	2	6.9783	TRUE	GO:0005694	Chromosome	WICH complex
FLT3	5	5.30023	TRUE	GO:0005694	Chromosome	SNF2h-cohesin-NuRD complex
FLT3	2	6.9783	TRUE	GO:0005634	Nucleus	SNF2H-BAZ1A complex
FLT3	3		FALSE	GO:0005634	Nucleus	CDC5L complex
FLT3	8	6.51887	TRUE	GO:0005634;GO:0005737	Cytoplasm;Nucleus	Multisynthetase complex
FLT3	5	2.59979	TRUE	GO:0005634	Nucleus	Nop56p-associated pre-rRNA complex
FLT3	3	5.56326	TRUE	GO:0005634	Nucleus	DNA-PK-Ku-eIF2-NF90-NF45 complex
FLT3	2	6.9783	TRUE	GO:0005634	Nucleus	SMC1-SMC3 complex
FLT3	4	6.39334	TRUE	GO:0005634	Nucleus	Sororin-cohesin complex
FLT3	2		FALSE			Dynein complex
FLT3	2		FALSE			Dynein-dynactin complex
FLT3	3	6.56326	TRUE			DDX11-RAD21-SMC1A-SMC3 complex
ERBB2	3	6.19255	TRUE			CIN85 complex (CIN85, CRK, BCAR1, CBL, PIK3R1, GRB2, SOS1)
ERBB2	2	6.41494	TRUE			SLP-76-Cbl-Grb2-Shc complex, Fc receptor gamma-R1 stimulated
ERBB2	2	7.41494	TRUE			SHC-GRB2 complex
ERBB2	2	6.09301	TRUE			LAT-PLC-gamma-1-p85-GRB2-SOS signaling complex, C305 activated
ERBB2	2		FALSE			ITGA6-ITGB4-SHC1-GRB2 complex
ERBB2	2	6.82998	TRUE			HSP90-FKBP38-CAM-Ca(2+) complex
ERBB2	3	4.9999	TRUE			Kinase maturation complex 1
ERBB2	3	5.9999	TRUE			Kinase maturation complex 2
ERBB2	3	6.67797	TRUE			IKBKB-CDC37-KIAA1967-HSP90AB1-HSP90AA1 complex
ERBB2	3	5.19255	TRUE			TNF-alpha/NF-kappa B signaling complex 6
ERBB2	3	5.9999	TRUE			TNF-alpha/NF-kappa B signaling complex 7
ERBB2	3	6.41494	TRUE			TNF-alpha/NF-kappa B signaling complex 8
ERBB2	2	6.09301	TRUE			TNF-alpha/NF-kappa B signaling complex 9
ERBB2	3	5.67797	TRUE			TNF-alpha/NF-kappa B signaling complex 10
ERBB2	2	6.82998	TRUE			HSP90-CDC37-LRRK2 complex
ERBB2	2		FALSE			prohibitin 2 complex, mitochondrial
ERBB2	2		FALSE			BAX-DNAJA2-HSPA1B complex
ERBB2	2	6.82998	TRUE			ILK-HSP90-CDC37 complex
FLT1	2	6.26169	TRUE	GO:0005694	Chromosome	Cohesin-SA1 complex
FLT1	2	6.26169	TRUE	GO:0005694	Chromosome	Cohesin-SA2 complex
FLT1	2		FALSE	GO:0005634	Nucleus	HuCHRAC complex
FLT1	2	7.26169	TRUE	GO:0005694	Chromosome	WICH complex
FLT1	4	5.26169	TRUE	GO:0005694	Chromosome	SNF2h-cohesin-NuRD complex
FLT1	3	2.56125	TRUE	GO:0005759	Mitochondrial matrix	55S ribosome, mitochondrial
FLT1	2	7.26169	TRUE	GO:0005634	Nucleus	SNF2H-BAZ1A complex
FLT1	3		FALSE	GO:0005634	Nucleus	CDC5L complex
FLT1	4	5.80226	TRUE	GO:0005634;GO:0005737	Cytoplasm;Nucleus	Multisynthetase complex
FLT1	3	2.14622	TRUE	GO:0005634	Nucleus	Nop56p-associated pre-rRNA complex
FLT1	3	5.84666	TRUE	GO:0005634	Nucleus	DNA-PK-Ku-eIF2-NF90-NF45 complex
FLT1	2		FALSE			Dynein complex
FLT1	2		FALSE			Dynein-dynactin complex
FLT1	2	6.26169	TRUE			DDX11-RAD21-SMC1A-SMC3 complex
FLT1	3	5.0393	TRUE	GO:0005769	Early endosome	PI4K2A-WASH complex
AXL	2		FALSE	GO:0005634	Nucleus	Condensin II
AXL	3	6.3265	TRUE	GO:0005694	Chromosome	Cohesin-SA1 complex
AXL	3	6.3265	TRUE	GO:0005694	Chromosome	Cohesin-SA2 complex
AXL	2		FALSE	GO:0005634	Nucleus	HuCHRAC complex
AXL	2	6.74154	TRUE	GO:0005694	Chromosome	WICH complex
AXL	5	5.06347	TRUE	GO:0005694	Chromosome	SNF2h-cohesin-NuRD complex
AXL	6	4.41961	TRUE	GO:0005759	Mitochondrial matrix	28S ribosomal subunit, mitochondrial
AXL	7	3.26349	TRUE	GO:0005759	Mitochondrial matrix	55S ribosome, mitochondrial
FGFR4	2	5.10801	TRUE	GO:0005783	Endoplasmic reticulum	SEC23-SEC24-SCAP-SREBP1c complex
AXL	2	6.74154	TRUE	GO:0005634	Nucleus	SNF2H-BAZ1A complex
AXL	3		FALSE	GO:0005634	Nucleus	CDC5L complex
PDGFRA	2	7.18546	TRUE	GO:0005783	Endoplasmic reticulum	SEC23-SEC24-SCAP-SREBP1c complex
MUSK	2	7.46557	TRUE	GO:0005783	Endoplasmic reticulum	SEC23-SEC24-SCAP-SREBP1c complex
AXL	2	5.41961	TRUE			LAT-PLC-gamma-1-p85-GRB2-SOS signaling complex, C305 activated
AXL	8	6.28211	TRUE	GO:0005634;GO:0005737	Cytoplasm;Nucleus	Multisynthetase complex
AXL	4	2.0411	TRUE	GO:0005634	Nucleus	Nop56p-associated pre-rRNA complex
AXL	2	6.74154	TRUE			GRB2-SHP-2 complex, PDGF stimulated
AXL	3	5.3265	TRUE	GO:0005634	Nucleus	DNA-PK-Ku-eIF2-NF90-NF45 complex
AXL	2	6.74154	TRUE	GO:0005634	Nucleus	SMC1-SMC3 complex
AXL	3	5.74154	TRUE	GO:0005634	Nucleus	Sororin-cohesin complex
AXL	2		FALSE			Dynein complex
AXL	2		FALSE			Dynein-dynactin complex
AXL	4	5.41961	TRUE			SELK multiprotein complex
AXL	3	6.3265	TRUE			DDX11-RAD21-SMC1A-SMC3 complex
INSR	2	5.89788	TRUE	GO:0005783	Endoplasmic reticulum	SEC23-SEC24-SCAP-SREBP1c complex
FLT4	2	5.52473	TRUE	GO:0005783	Endoplasmic reticulum	SEC23-SEC24-SCAP-SREBP1c complex
