# Supplementary material for: Physical and functional interactome atlas of human receptor tyrosine kinases
Source: EMBO Rep. 2022 Apr 5;23(6):e54041. doi: 10.15252/embr.202154041 (PMC9171411; doi:10.15252/embr.202154041)
Supplement: Supplementary file 5 — Dataset EV3 [file EMBR-23-e54041-s003.zip › README_EV3.txt]

Dataset EV3: 
CORUM complexes identified in the data with their GOCC based localization annotation.
The enriched –column denotes whether the complex was detected as enriched with a q-value filter of 0.05 in any of the baits. Log2 fold change values are shown for enriched complexes only.
