# Supplementary material for: Physical and functional interactome atlas of human receptor tyrosine kinases
Source: EMBO Rep. 2022 Apr 5;23(6):e54041. doi: 10.15252/embr.202154041 (PMC9171411; doi:10.15252/embr.202154041)
Supplement: Supplementary file 6 — Dataset EV4 [file EMBR-23-e54041-s009.zip › Dataset EV4.xlsx]

## Sheet: EV4
Bait name	Bait uniprot	In Taipale et al	Client status	HSP90AA1 in HCIs	HSP90AB1 in HCIs	CDC37 in HCIs
EGFR	P00533	TRUE	Non	FALSE	FALSE	TRUE
EPHA10	Q5JZY3	TRUE	Non	FALSE	FALSE	FALSE
LMR2	Q8IWU2	TRUE	Non	FALSE	FALSE	FALSE
PDGFRA	P16234	TRUE	Non	FALSE	FALSE	TRUE
AXL	P30530	TRUE	Strong	FALSE	FALSE	TRUE
CSF1R	P07333	TRUE	Strong	FALSE	FALSE	TRUE
DDR2	Q16832	TRUE	Strong	TRUE	TRUE	TRUE
EPHB6	O15197	TRUE	Strong	TRUE	TRUE	TRUE
ERBB2	P04626	TRUE	Strong	TRUE	TRUE	TRUE
ERBB3	P21860	TRUE	Strong	FALSE	FALSE	TRUE
FGFR1	P11362	TRUE	Strong	TRUE	TRUE	TRUE
FGFR3	P22607	TRUE	Strong	TRUE	TRUE	TRUE
FLT4	P35916	TRUE	Strong	TRUE	TRUE	TRUE
INSRR	P14616	TRUE	Strong	TRUE	TRUE	TRUE
MER	Q12866	TRUE	Strong	FALSE	FALSE	TRUE
NTRK1	P04629	TRUE	Strong	TRUE	TRUE	TRUE
NTRK2	Q16620	TRUE	Strong	FALSE	FALSE	TRUE
NTRK3	Q16288	TRUE	Strong	FALSE	FALSE	TRUE
STYK1	Q6J9G0	TRUE	Strong	TRUE	TRUE	TRUE
ALK	Q9UM73	TRUE	Weak	FALSE	FALSE	TRUE
EPHA1	P21709	TRUE	Weak	FALSE	FALSE	TRUE
EPHA2	P29317	TRUE	Weak	FALSE	FALSE	TRUE
EPHA4	P54764	TRUE	Weak	FALSE	FALSE	TRUE
IGF1R	P08069	TRUE	Weak	FALSE	FALSE	TRUE
MUSK	O15146	TRUE	Weak	FALSE	FALSE	TRUE
PDGFRB	P09619	TRUE	Weak	FALSE	FALSE	TRUE
RET	P07949	TRUE	Weak	FALSE	FALSE	TRUE
ROR2	Q01974	TRUE	Weak	FALSE	FALSE	TRUE
TYRO3	Q06418	TRUE	Weak	TRUE	TRUE	TRUE
DDR1	Q08345	FALSE		FALSE	FALSE	TRUE
EPHA3	P29320	FALSE		FALSE	FALSE	TRUE
EPHA5	P54756	FALSE		FALSE	FALSE	TRUE
EPHA6	Q9UF33	FALSE		FALSE	FALSE	TRUE
EPHA7	Q15375	FALSE		FALSE	FALSE	TRUE
EPHA8	P29322	FALSE		FALSE	FALSE	TRUE
EPHB2	P29323	FALSE		FALSE	FALSE	TRUE
EPHB4	P54760	FALSE		FALSE	FALSE	TRUE
FGFR2	P21802	FALSE		FALSE	FALSE	TRUE
FGFR4	P22455	FALSE		TRUE	TRUE	TRUE
FLT1	P17948	FALSE		FALSE	FALSE	FALSE
FLT3	P36888	FALSE		FALSE	FALSE	FALSE
INSR	P06213	FALSE		FALSE	FALSE	TRUE
KDR	P35968	FALSE		FALSE	FALSE	FALSE
LMR1	Q6ZMQ8	FALSE		TRUE	FALSE	TRUE
LMR3	Q96Q04	FALSE		FALSE	FALSE	TRUE
LTK	P29376	FALSE		FALSE	FALSE	TRUE
MET	P08581	FALSE		FALSE	FALSE	TRUE
RON	Q04912	FALSE		FALSE	FALSE	TRUE
ROR1	Q01973	FALSE		FALSE	FALSE	TRUE
ROS1	P08922	FALSE		FALSE	FALSE	TRUE
RYK	P34925	FALSE		FALSE	FALSE	TRUE
TEK	Q02763	FALSE		FALSE	FALSE	TRUE
