# Supplementary material for: Physical and functional interactome atlas of human receptor tyrosine kinases
Source: EMBO Rep. 2022 Apr 5;23(6):e54041. doi: 10.15252/embr.202154041 (PMC9171411; doi:10.15252/embr.202154041)
Supplement: Supplementary file 6 — Dataset EV4 [file EMBR-23-e54041-s009.zip › README_EV4.txt]

Dataset EV4: 
RTK baits used in this study and their client status with HSP90 complex.
Data for client status was taken from a previous study (Taipale et al., 2012), in which 29 of the 52 RTKs were included. Identification of three HSP90 components in HCI proteins is shown. 
