# Supplementary material for: Physical and functional interactome atlas of human receptor tyrosine kinases
Source: EMBO Rep. 2022 Apr 5;23(6):e54041. doi: 10.15252/embr.202154041 (PMC9171411; doi:10.15252/embr.202154041)
Supplement: Supplementary file 7 — Dataset EV5 [file EMBR-23-e54041-s002.zip]

Archive with 2 entries (2 files):
- Dataset EV5.xlsx
- README_EV6.txt
