# Supplementary material for: Physical and functional interactome atlas of human receptor tyrosine kinases
Source: EMBO Rep. 2022 Apr 5;23(6):e54041. doi: 10.15252/embr.202154041 (PMC9171411; doi:10.15252/embr.202154041)
Supplement: Supplementary file 7 — Dataset EV5 [file EMBR-23-e54041-s002.zip › Dataset EV5.xlsx]

## Sheet: EV5
HCI uniprot A	HCI uniprot B	Found In	reactome same lowest level pathway	corum
A1L0T0	O00165	AP	FALSE	FALSE
A1L0T0	O95816	AP	FALSE	FALSE
A1L0T0	P05141	AP	FALSE	FALSE
A1L0T0	P52429	AP	FALSE	FALSE
A1L0T0	Q8WUY1	AP	FALSE	FALSE
O00165	A1L0T0	AP	FALSE	FALSE
O00165	O14980	AP	FALSE	FALSE
O00165	P00367	AP	FALSE	FALSE
O00165	P05141	AP	FALSE	TRUE
O00165	P06280	AP	FALSE	FALSE
O00165	P11021	AP	FALSE	FALSE
O00165	P13667	AP	FALSE	FALSE
O00165	P31689	AP	FALSE	FALSE
O00165	P50402	AP	FALSE	FALSE
O00165	P61619	AP	FALSE	FALSE
O00165	Q00325	AP	FALSE	FALSE
O00165	Q13308	AP	FALSE	FALSE
O00165	Q53GQ0	AP	FALSE	FALSE
O00165	Q9BUF5	AP	FALSE	FALSE
O00165	Q9H936	AP	FALSE	FALSE
O00165	Q9Y4W6	AP	FALSE	FALSE
O00264	P23786	AP	FALSE	FALSE
O00264	Q13451	AP	FALSE	FALSE
O14579	O43264	AP	TRUE	FALSE
O14579	P09936	AP	FALSE	FALSE
O14579	Q6NSI8	AP	FALSE	FALSE
O14672	P04843	AP	FALSE	FALSE
O14672	P04844	AP	FALSE	FALSE
O14672	P05556	AP	FALSE	FALSE
O14672	P06280	AP	TRUE	FALSE
O14672	P06756	AP	TRUE	FALSE
O14672	P07237	AP	TRUE	FALSE
O14672	P08237	AP	FALSE	FALSE
O14672	P14625	AP	TRUE	FALSE
O14672	P39656	AP	TRUE	FALSE
O14672	Q02809	AP	FALSE	FALSE
O14672	Q14697	AP	FALSE	FALSE
O14672	Q6ZRP7	AP	FALSE	FALSE
O14672	Q8IXB1	AP	FALSE	FALSE
O14672	Q8TEM1	AP	FALSE	FALSE
O14672	Q92820	AP	TRUE	FALSE
O14672	Q9BT09	AP	FALSE	FALSE
O14672	Q9NYU1	AP	FALSE	FALSE
O14672	Q9NYU2	AP	FALSE	FALSE
O14672	Q9UBV2	AP	FALSE	FALSE
O14672	Q9UHI8	AP	TRUE	FALSE
O14672	Q9ULG6	AP	FALSE	FALSE
O14939	O15357	AP	FALSE	FALSE
O14939	O95470	AP	FALSE	FALSE
O14939	O95714	AP	FALSE	FALSE
O14939	P11274	AP	FALSE	FALSE
O14939	P28288	AP	FALSE	FALSE
O14939	P85037	AP	FALSE	FALSE
O14939	Q01167	AP	FALSE	FALSE
O14939	Q08345	AP	FALSE	FALSE
O14939	Q13393	AP	TRUE	FALSE
O14939	Q16288	AP	FALSE	FALSE
O14939	Q96JN8	AP	FALSE	FALSE
O14939	Q9H792	AP	FALSE	FALSE
O14939	Q9HDC5	AP	FALSE	FALSE
O14939	Q9ULH1	AP	FALSE	FALSE
O14980	O00165	AP	FALSE	FALSE
O14980	O94822	AP	FALSE	FALSE
O14980	P05023	AP	FALSE	FALSE
O14980	P05141	AP	FALSE	FALSE
O14980	P16615	AP	FALSE	FALSE
O14980	P31689	AP	FALSE	FALSE
O14980	P36542	AP	FALSE	FALSE
O14980	Q53GQ0	AP	FALSE	FALSE
O14980	Q9BUF5	AP	TRUE	FALSE
O15357	O14939	AP	FALSE	FALSE
O15357	O95470	AP	FALSE	FALSE
O15357	O95714	AP	FALSE	FALSE
O15357	P11274	AP	FALSE	FALSE
O15357	P28288	AP	FALSE	FALSE
O15357	P85037	AP	FALSE	FALSE
O15357	Q01167	AP	FALSE	FALSE
O15357	Q08345	AP	FALSE	FALSE
O15357	Q13393	AP	FALSE	FALSE
O15357	Q16288	AP	FALSE	FALSE
O15357	Q96JN8	AP	FALSE	FALSE
O15357	Q9H792	AP	FALSE	FALSE
O15357	Q9HDC5	AP	FALSE	FALSE
O15357	Q9ULH1	AP	FALSE	FALSE
O43264	O14579	AP	TRUE	FALSE
O43264	O75410	AP	FALSE	FALSE
O43264	O95757	AP	FALSE	FALSE
O43264	P35606	AP	TRUE	FALSE
O43264	P51648	AP	FALSE	FALSE
O43264	P53618	AP	TRUE	FALSE
O43264	P53621	AP	TRUE	FALSE
O43264	Q13586	AP	FALSE	FALSE
O43264	Q14696	AP	FALSE	FALSE
O43264	Q6NSI8	AP	FALSE	FALSE
O43264	Q6ZTW0	AP	FALSE	FALSE
O43264	Q8IUZ0	AP	FALSE	FALSE
O43264	Q96S66	AP	FALSE	FALSE
O43264	Q9BSJ8	AP	FALSE	FALSE
O43264	Q9BZF1	AP	FALSE	FALSE
O43264	Q9P0L0	AP	FALSE	FALSE
O43592	O94822	AP	FALSE	FALSE
O43592	P16615	AP	FALSE	FALSE
O43592	P19022	AP	FALSE	FALSE
O43592	P35613	AP	FALSE	FALSE
O43592	P46977	AP	FALSE	FALSE
O43592	P54709	AP	FALSE	FALSE
O43592	Q8WVX9	AP	FALSE	FALSE
O43592	Q9NWW5	AP	FALSE	FALSE
O43819	P00367	AP	FALSE	FALSE
O43819	Q9H936	AP	FALSE	FALSE
O43819	Q9Y4W6	AP	FALSE	FALSE
O43852	P01023	AP	TRUE	FALSE
O43852	P06756	AP	FALSE	FALSE
O43852	Q96D53	AP	FALSE	FALSE
O43852	Q9NYU1	AP	FALSE	FALSE
O60884	Q96EY1	AP	FALSE	FALSE
O60884	Q9H936	AP	FALSE	FALSE
O60884	Q9Y4W6	AP	FALSE	FALSE
O75367	Q15181	AP	FALSE	FALSE
O75367	Q96Q04	AP	FALSE	FALSE
O75410	O43264	AP	FALSE	FALSE
O75410	P09936	AP	FALSE	FALSE
O75410	Q6NSI8	AP	FALSE	FALSE
O75592	P0C2W1	AP	FALSE	FALSE
O75592	P52799	AP	FALSE	FALSE
O75592	P54753	AP	FALSE	FALSE
O75592	P78406	AP	FALSE	FALSE
O75592	Q8IZ69	AP	FALSE	FALSE
O75976	P06280	AP	FALSE	FALSE
O75976	P08581	AP	FALSE	FALSE
O75976	P19022	AP	FALSE	FALSE
O75976	P39656	AP	FALSE	FALSE
O75976	Q14574	AP	FALSE	FALSE
O75976	Q6ZRP7	AP	FALSE	FALSE
O75976	Q8TCJ2	AP	FALSE	FALSE
O75976	Q9H0U3	AP	FALSE	FALSE
O76061	P05556	AP	FALSE	FALSE
O76061	P06756	AP	FALSE	FALSE
O76061	P07237	AP	TRUE	FALSE
O76061	Q02809	AP	FALSE	FALSE
O76061	Q14697	AP	FALSE	FALSE
O76061	Q6ZRP7	AP	FALSE	FALSE
O76061	Q8TEM1	AP	FALSE	FALSE
O76061	Q9NYU1	AP	FALSE	FALSE
O94822	O14980	AP	FALSE	FALSE
O94822	O43592	AP	FALSE	FALSE
O94822	P16615	AP	FALSE	FALSE
O94822	Q53GQ0	AP	FALSE	FALSE
O94822	Q6ZNB6	AP	FALSE	FALSE
O94822	Q7Z3U7	AP	FALSE	FALSE
O94822	Q9NVI1	AP	FALSE	FALSE
O94822	Q9NWW5	AP	FALSE	FALSE
O94973	P53680	AP	TRUE	FALSE
O94973	P55060	AP	FALSE	FALSE
O94973	Q14257	AP	FALSE	FALSE
O95292	Q6NSI8	AP	FALSE	FALSE
O95470	O14939	AP	FALSE	FALSE
O95470	O15357	AP	FALSE	FALSE
O95470	O95714	AP	FALSE	FALSE
O95470	P11274	AP	FALSE	FALSE
O95470	P28288	AP	FALSE	FALSE
O95470	P85037	AP	FALSE	FALSE
O95470	Q01167	AP	FALSE	FALSE
O95470	Q08345	AP	FALSE	FALSE
O95470	Q13393	AP	FALSE	FALSE
O95470	Q16288	AP	FALSE	FALSE
O95470	Q96JN8	AP	FALSE	FALSE
O95470	Q9H792	AP	FALSE	FALSE
O95470	Q9HDC5	AP	FALSE	FALSE
O95470	Q9ULH1	AP	FALSE	FALSE
O95573	P04629	AP	FALSE	FALSE
O95573	P16885	AP	FALSE	FALSE
O95573	P40616	AP	FALSE	FALSE
O95573	P54709	AP	FALSE	FALSE
O95573	P62829	AP	FALSE	FALSE
O95573	Q71UM5	AP	FALSE	FALSE
O95573	Q8WUY1	AP	FALSE	FALSE
O95573	Q9UNH6	AP	FALSE	FALSE
O95714	O14939	AP	FALSE	FALSE
O95714	O15357	AP	FALSE	FALSE
O95714	O95470	AP	FALSE	FALSE
O95714	P11274	AP	FALSE	FALSE
O95714	P28288	AP	FALSE	FALSE
O95714	P85037	AP	FALSE	FALSE
O95714	Q01167	AP	FALSE	FALSE
O95714	Q08345	AP	FALSE	FALSE
O95714	Q13393	AP	FALSE	FALSE
O95714	Q16288	AP	FALSE	FALSE
O95714	Q96JN8	AP	FALSE	TRUE
O95714	Q9H792	AP	FALSE	FALSE
O95714	Q9HDC5	AP	FALSE	FALSE
O95714	Q9ULH1	AP	FALSE	FALSE
O95757	O43264	AP	FALSE	FALSE
O95782	P53680	AP	TRUE	FALSE
O95782	P55060	AP	FALSE	FALSE
O95782	Q14257	AP	FALSE	FALSE
O95793	Q15181	AP	FALSE	FALSE
O95793	Q96Q04	AP	FALSE	FALSE
O95816	A1L0T0	AP	FALSE	FALSE
O95816	P27708	AP	FALSE	FALSE
O95816	P31948	AP	FALSE	FALSE
O95816	P52569	AP	FALSE	FALSE
O95816	Q6P4A7	AP	FALSE	FALSE
P00367	O00165	AP	FALSE	FALSE
P00367	O43819	AP	FALSE	FALSE
P00367	Q00325	AP	FALSE	FALSE
P00367	Q96EY1	AP	FALSE	FALSE
P00519	P08195	AP	FALSE	FALSE
P00519	P35222	AP	TRUE	FALSE
P00519	Q8IYB8	AP	FALSE	FALSE
P00519	Q8TCS8	AP	FALSE	FALSE
P00519	Q9H4P4	AP	FALSE	FALSE
P00519	Q9HD45	AP	FALSE	FALSE
P01023	O43852	AP	TRUE	FALSE
P01023	Q92616	AP	FALSE	FALSE
P01023	Q96D53	AP	FALSE	FALSE
P02042	P02768	AP	FALSE	FALSE
P02042	P69905	AP	FALSE	FALSE
P02042	Q9Y5A9	AP	FALSE	FALSE
P02647	P02763	AP	TRUE	FALSE
P02647	P02787	AP	TRUE	FALSE
P02647	P10745	AP	FALSE	FALSE
P02647	P22455	AP	FALSE	FALSE
P02647	P36955	AP	FALSE	FALSE
P02647	P41222	AP	FALSE	FALSE
P02647	Q9H3P7	AP	FALSE	FALSE
P02647	Q9UHL9	AP	FALSE	FALSE
P02647	Q9UM73	AP	FALSE	FALSE
P02763	P02647	AP	TRUE	FALSE
P02763	P02787	AP	TRUE	FALSE
P02763	P10745	AP	FALSE	FALSE
P02763	P22455	AP	FALSE	FALSE
P02763	P36955	AP	FALSE	FALSE
P02763	P41222	AP	FALSE	FALSE
P02763	Q9H3P7	AP	FALSE	FALSE
P02763	Q9UHL9	AP	FALSE	FALSE
P02763	Q9UM73	AP	FALSE	FALSE
P02768	P02042	AP	FALSE	FALSE
P02768	P69905	AP	TRUE	FALSE
P02768	Q9Y5A9	AP	FALSE	FALSE
P02786	P19022	AP	FALSE	FALSE
P02786	P35221	AP	FALSE	FALSE
P02787	P02647	AP	TRUE	FALSE
P02787	P02763	AP	TRUE	FALSE
P02787	P10745	AP	FALSE	FALSE
P02787	P22455	AP	FALSE	FALSE
P02787	P36955	AP	FALSE	FALSE
P02787	P41222	AP	FALSE	FALSE
P02787	Q9H3P7	AP	FALSE	FALSE
P02787	Q9UHL9	AP	FALSE	FALSE
P02787	Q9UM73	AP	FALSE	FALSE
P04629	O95573	AP	FALSE	FALSE
P04629	P16885	AP	FALSE	FALSE
P04629	P18085	AP	FALSE	FALSE
P04629	P40616	AP	FALSE	FALSE
P04629	P46977	AP	FALSE	FALSE
P04629	P62829	AP	FALSE	FALSE
P04629	Q06124	AP	FALSE	FALSE
P04629	Q16620	AP	TRUE	FALSE
P04629	Q71UM5	AP	FALSE	FALSE
P04629	Q92598	AP	FALSE	FALSE
P04629	Q9ULG6	AP	FALSE	FALSE
P04629	Q9UNH6	AP	FALSE	FALSE
P04629	Q9Y2G8	AP	FALSE	FALSE
P04843	O14672	AP	FALSE	FALSE
P04843	P06280	AP	FALSE	FALSE
P04843	P39656	AP	TRUE	TRUE
P04843	Q14574	AP	FALSE	FALSE
P04843	Q6ZRP7	AP	FALSE	FALSE
P04843	Q8TCJ2	AP	FALSE	TRUE
P04843	Q92820	AP	FALSE	FALSE
P04843	Q9H0U3	AP	TRUE	TRUE
P04843	Q9UHI8	AP	FALSE	FALSE
P04844	O14672	AP	FALSE	FALSE
P04844	P06280	AP	FALSE	FALSE
P04844	P39656	AP	TRUE	TRUE
P04844	Q14574	AP	FALSE	FALSE
P04844	Q6ZRP7	AP	FALSE	FALSE
P04844	Q8TCJ2	AP	FALSE	TRUE
P04844	Q92820	AP	FALSE	FALSE
P04844	Q9H0U3	AP	TRUE	TRUE
P04844	Q9UHI8	AP	FALSE	FALSE
P05023	O14980	AP	FALSE	FALSE
P05023	P05141	AP	FALSE	FALSE
P05023	P12236	AP	FALSE	FALSE
P05023	P20020	AP	TRUE	FALSE
P05023	P36542	AP	FALSE	FALSE
P05023	Q5XKP0	AP	FALSE	FALSE
P05023	Q92569	AP	FALSE	FALSE
P05141	A1L0T0	AP	FALSE	FALSE
P05141	O00165	AP	FALSE	TRUE
P05141	O14980	AP	FALSE	FALSE
P05141	P05023	AP	FALSE	FALSE
P05141	P16615	AP	FALSE	FALSE
P05141	P31689	AP	FALSE	FALSE
P05141	P52429	AP	FALSE	FALSE
P05141	P54709	AP	FALSE	FALSE
P05141	Q15072	AP	FALSE	FALSE
P05141	Q53GQ0	AP	FALSE	FALSE
P05141	Q9BUF5	AP	FALSE	FALSE
P05141	Q9H936	AP	FALSE	FALSE
P05141	Q9NWW5	AP	FALSE	FALSE
P05141	Q9Y4W6	AP	FALSE	FALSE
P05556	O14672	AP	FALSE	FALSE
P05556	O76061	AP	FALSE	FALSE
P05556	P06756	AP	TRUE	TRUE
P05556	P07237	AP	FALSE	FALSE
P05556	P14616	AP	FALSE	FALSE
P05556	P14625	AP	TRUE	FALSE
P05556	P50454	AP	FALSE	FALSE
P05556	P50748	AP	TRUE	FALSE
P05556	Q02809	AP	FALSE	FALSE
P05556	Q13438	AP	FALSE	FALSE
P05556	Q14697	AP	FALSE	FALSE
P05556	Q15084	AP	FALSE	FALSE
P05556	Q92820	AP	FALSE	FALSE
P05556	Q9H900	AP	TRUE	FALSE
P05556	Q9NYU1	AP	FALSE	FALSE
P05556	Q9NYU2	AP	FALSE	FALSE
P05556	Q9UHI8	AP	FALSE	FALSE
P06280	O00165	AP	FALSE	FALSE
P06280	O14672	AP	TRUE	FALSE
P06280	O75976	AP	FALSE	FALSE
P06280	P04843	AP	FALSE	FALSE
P06280	P04844	AP	FALSE	FALSE
P06280	P08195	AP	FALSE	FALSE
P06280	P08581	AP	FALSE	FALSE
P06280	P14625	AP	FALSE	FALSE
P06280	P31689	AP	FALSE	FALSE
P06280	P35222	AP	FALSE	FALSE
P06280	P39656	AP	TRUE	FALSE
P06280	P46977	AP	FALSE	FALSE
P06280	Q13217	AP	TRUE	FALSE
P06280	Q14574	AP	FALSE	FALSE
P06280	Q6ZRP7	AP	FALSE	FALSE
P06280	Q8IXB1	AP	FALSE	FALSE
P06280	Q92820	AP	TRUE	FALSE
P06280	Q9NYU2	AP	FALSE	FALSE
P06280	Q9UBV2	AP	FALSE	FALSE
P06280	Q9UHI8	AP	FALSE	FALSE
P06280	Q9ULG6	AP	FALSE	FALSE
P06702	P13010	AP	TRUE	FALSE
P06702	Q15375	AP	FALSE	FALSE
P06702	Q8IWK6	AP	FALSE	FALSE
P06756	O14672	AP	TRUE	FALSE
P06756	O43852	AP	FALSE	FALSE
P06756	O76061	AP	FALSE	FALSE
P06756	P05556	AP	TRUE	TRUE
P06756	P07237	AP	FALSE	FALSE
P06756	P14625	AP	FALSE	FALSE
P06756	Q02809	AP	FALSE	FALSE
P06756	Q13438	AP	FALSE	FALSE
P06756	Q14697	AP	FALSE	FALSE
P06756	Q92616	AP	FALSE	FALSE
P06756	Q92820	AP	TRUE	FALSE
P06756	Q96D53	AP	FALSE	FALSE
P06756	Q9NYU1	AP	FALSE	FALSE
P06756	Q9NYU2	AP	FALSE	FALSE
P06756	Q9UHI8	AP	FALSE	FALSE
P07237	O14672	AP	TRUE	FALSE
P07237	O76061	AP	TRUE	FALSE
P07237	P05556	AP	FALSE	FALSE
P07237	P06756	AP	FALSE	FALSE
P07237	P50748	AP	FALSE	FALSE
P07237	Q13438	AP	TRUE	FALSE
P07237	Q92820	AP	FALSE	FALSE
P07237	Q9H900	AP	FALSE	FALSE
P07237	Q9NYU1	AP	FALSE	FALSE
P07237	Q9UHI8	AP	FALSE	FALSE
P08195	P00519	AP	FALSE	FALSE
P08195	P06280	AP	FALSE	FALSE
P08195	P08581	AP	FALSE	FALSE
P08195	P19022	AP	FALSE	FALSE
P08195	P35613	AP	TRUE	FALSE
P08195	P46977	AP	FALSE	FALSE
P08195	P54709	AP	TRUE	FALSE
P08195	Q8TCS8	AP	FALSE	FALSE
P08195	Q9H4P4	AP	FALSE	FALSE
P08195	Q9NWW5	AP	FALSE	FALSE
P08237	O14672	AP	FALSE	FALSE
P08237	P14616	AP	FALSE	FALSE
P08237	P14625	AP	FALSE	FALSE
P08237	P50454	AP	FALSE	FALSE
P08237	P50748	AP	FALSE	FALSE
P08237	Q15084	AP	FALSE	FALSE
P08237	Q8IXB1	AP	FALSE	FALSE
P08237	Q92820	AP	FALSE	FALSE
P08237	Q9H900	AP	FALSE	FALSE
P08237	Q9H936	AP	FALSE	FALSE
P08237	Q9NYU2	AP	FALSE	FALSE
P08237	Q9UBV2	AP	FALSE	FALSE
P08237	Q9UHI8	AP	FALSE	FALSE
P08237	Q9ULG6	AP	FALSE	FALSE
P08237	Q9Y4W6	AP	FALSE	FALSE
P08581	O75976	AP	FALSE	FALSE
P08581	P06280	AP	FALSE	FALSE
P08581	P08195	AP	FALSE	FALSE
P08581	P35222	AP	FALSE	FALSE
P08581	P46977	AP	FALSE	FALSE
P08581	Q6ZRP7	AP	FALSE	FALSE
P09038	P11362	AP	TRUE	FALSE
P09038	P55084	AP	FALSE	FALSE
P09874	Q15181	AP	FALSE	FALSE
P09874	Q96Q04	AP	FALSE	FALSE
P09936	O14579	AP	FALSE	FALSE
P09936	O75410	AP	FALSE	FALSE
P09936	P30086	AP	FALSE	FALSE
P09936	P35606	AP	FALSE	FALSE
P09936	P51648	AP	FALSE	FALSE
P09936	P53618	AP	FALSE	FALSE
P09936	P53621	AP	FALSE	FALSE
P09936	Q13586	AP	FALSE	FALSE
P09936	Q14696	AP	FALSE	FALSE
P09936	Q6NSI8	AP	FALSE	FALSE
P09936	Q6ZTW0	AP	FALSE	FALSE
P09936	Q8IUZ0	AP	FALSE	FALSE
P09936	Q96S66	AP	FALSE	FALSE
P09936	Q9BSJ8	AP	FALSE	FALSE
P09936	Q9BZF1	AP	FALSE	FALSE
P09936	Q9P0L0	AP	FALSE	FALSE
P0C2W1	O75592	AP	FALSE	FALSE
P0C2W1	P52799	AP	FALSE	FALSE
P0C2W1	P54753	AP	FALSE	FALSE
P0C2W1	P78406	AP	FALSE	FALSE
P0C2W1	Q8IZ69	AP	FALSE	FALSE
P10745	P02647	AP	FALSE	FALSE
P10745	P02763	AP	FALSE	FALSE
P10745	P02787	AP	FALSE	FALSE
P10745	P22455	AP	FALSE	FALSE
P10745	P36955	AP	FALSE	FALSE
P10745	P41222	AP	FALSE	FALSE
P10745	Q9H3P7	AP	FALSE	FALSE
P10745	Q9UHL9	AP	FALSE	FALSE
P10745	Q9UM73	AP	FALSE	FALSE
P10909	P19022	AP	FALSE	FALSE
P11021	O00165	AP	FALSE	FALSE
P11021	P54709	AP	FALSE	FALSE
P11021	Q8WUY1	AP	FALSE	FALSE
P11274	O14939	AP	FALSE	FALSE
P11274	O15357	AP	FALSE	FALSE
P11274	O95470	AP	FALSE	FALSE
P11274	O95714	AP	FALSE	FALSE
P11274	P85037	AP	FALSE	FALSE
P11274	Q01167	AP	FALSE	FALSE
P11274	Q08345	AP	FALSE	FALSE
P11274	Q13393	AP	FALSE	FALSE
P11274	Q16288	AP	FALSE	FALSE
P11274	Q96JN8	AP	FALSE	FALSE
P11362	P09038	AP	TRUE	FALSE
P12236	P05023	AP	FALSE	FALSE
P12236	P20020	AP	FALSE	FALSE
P12236	P27708	AP	FALSE	FALSE
P12236	P31948	AP	FALSE	FALSE
P12236	P52569	AP	FALSE	FALSE
P12236	Q6P4A7	AP	FALSE	FALSE
P12236	Q9NWW5	AP	FALSE	FALSE
P12694	P54756	AP	FALSE	FALSE
P13010	P06702	AP	TRUE	FALSE
P13010	Q15375	AP	FALSE	FALSE
P13010	Q8IWK6	AP	FALSE	FALSE
P13667	O00165	AP	FALSE	FALSE
P13674	Q58FF8	AP	FALSE	FALSE
P13674	Q9UKB1	AP	FALSE	FALSE
P14314	Q9BYJ9	AP	FALSE	FALSE
P14616	P05556	AP	FALSE	FALSE
P14616	P08237	AP	FALSE	FALSE
P14616	P50748	AP	FALSE	FALSE
P14616	Q9H900	AP	FALSE	FALSE
P14625	O14672	AP	TRUE	FALSE
P14625	P05556	AP	TRUE	FALSE
P14625	P06280	AP	FALSE	FALSE
P14625	P06756	AP	FALSE	FALSE
P14625	P08237	AP	FALSE	FALSE
P14625	P39656	AP	FALSE	FALSE
P14625	Q6ZRP7	AP	FALSE	FALSE
P14625	Q92820	AP	FALSE	FALSE
P14625	Q9NYU1	AP	FALSE	FALSE
P14625	Q9UBV2	AP	FALSE	TRUE
P14625	Q9UHI8	AP	FALSE	FALSE
P14625	Q9ULG6	AP	FALSE	FALSE
P14923	P29966	AP	FALSE	FALSE
P14923	P80723	AP	FALSE	FALSE
P14923	Q12866	AP	FALSE	FALSE
P16615	O14980	AP	FALSE	FALSE
P16615	O43592	AP	FALSE	FALSE
P16615	O94822	AP	FALSE	FALSE
P16615	P05141	AP	FALSE	FALSE
P16615	P52429	AP	FALSE	FALSE
P16615	Q6ZNB6	AP	FALSE	FALSE
P16615	Q8WVX9	AP	FALSE	FALSE
P16615	Q9NWW5	AP	FALSE	FALSE
P16885	O95573	AP	FALSE	FALSE
P16885	P04629	AP	FALSE	FALSE
P16885	P18085	AP	FALSE	FALSE
P16885	P40616	AP	FALSE	FALSE
P16885	P46977	AP	FALSE	FALSE
P16885	P62829	AP	FALSE	FALSE
P16885	Q06124	AP	TRUE	FALSE
P16885	Q16620	AP	FALSE	FALSE
P16885	Q71UM5	AP	FALSE	FALSE
P16885	Q92598	AP	FALSE	FALSE
P16885	Q9ULG6	AP	FALSE	FALSE
P16885	Q9UNH6	AP	FALSE	FALSE
P16885	Q9Y2G8	AP	FALSE	FALSE
P18085	P04629	AP	FALSE	FALSE
P18085	P16885	AP	FALSE	FALSE
P18085	P40616	AP	FALSE	FALSE
P18085	P46977	AP	FALSE	FALSE
P18085	P62829	AP	FALSE	FALSE
P18085	Q71UM5	AP	FALSE	FALSE
P18085	Q9ULG6	AP	FALSE	FALSE
P18085	Q9UNH6	AP	FALSE	FALSE
P18085	Q9Y2G8	AP	FALSE	FALSE
P19022	O43592	AP	FALSE	FALSE
P19022	O75976	AP	FALSE	FALSE
P19022	P02786	AP	FALSE	FALSE
P19022	P08195	AP	FALSE	FALSE
P19022	P10909	AP	FALSE	FALSE
P19022	P35221	AP	TRUE	FALSE
P19022	P35222	AP	TRUE	TRUE
P19022	P35613	AP	FALSE	FALSE
P19022	P46977	AP	FALSE	FALSE
P19022	Q8TCJ2	AP	FALSE	FALSE
P19022	Q9H0U3	AP	FALSE	FALSE
P20020	P05023	AP	TRUE	FALSE
P20020	P12236	AP	FALSE	FALSE
P20020	P27708	AP	FALSE	FALSE
P20020	P52569	AP	FALSE	FALSE
P20020	Q6P4A7	AP	FALSE	FALSE
P20020	Q9NWW5	AP	FALSE	FALSE
P20042	Q15181	AP	FALSE	FALSE
P20042	Q96Q04	AP	FALSE	FALSE
P22455	P02647	AP	FALSE	FALSE
P22455	P02763	AP	FALSE	FALSE
P22455	P02787	AP	FALSE	FALSE
P22455	P10745	AP	FALSE	FALSE
P22455	P36955	AP	FALSE	FALSE
P22455	P41222	AP	FALSE	FALSE
P22455	Q9H3P7	AP	FALSE	FALSE
P22455	Q9UHL9	AP	FALSE	FALSE
P22455	Q9UM73	AP	FALSE	FALSE
P23786	O00264	AP	FALSE	FALSE
P23786	Q13451	AP	FALSE	FALSE
P27708	O95816	AP	FALSE	FALSE
P27708	P12236	AP	FALSE	FALSE
P27708	P20020	AP	FALSE	FALSE
P27708	P31948	AP	FALSE	FALSE
P27708	P52429	AP	FALSE	FALSE
P27708	P52569	AP	FALSE	FALSE
P27708	Q8NF37	AP	FALSE	FALSE
P27708	Q9UL15	AP	FALSE	FALSE
P28288	O14939	AP	FALSE	FALSE
P28288	O15357	AP	FALSE	FALSE
P28288	O95470	AP	FALSE	FALSE
P28288	O95714	AP	FALSE	FALSE
P28288	P85037	AP	FALSE	FALSE
P28288	Q01167	AP	FALSE	FALSE
P28288	Q08345	AP	FALSE	FALSE
P28288	Q13393	AP	FALSE	FALSE
P28288	Q16288	AP	FALSE	FALSE
P28288	Q96JN8	AP	FALSE	FALSE
P29320	Q9BVA1	AP	FALSE	FALSE
P29966	P14923	AP	FALSE	FALSE
P29966	P80723	AP	FALSE	FALSE
P29966	Q12866	AP	FALSE	FALSE
P29966	Q13480	AP	FALSE	FALSE
P29966	Q14141	AP	FALSE	FALSE
P29966	Q15436	AP	FALSE	FALSE
P29966	Q3V6T2	AP	FALSE	FALSE
P29966	Q7Z2K8	AP	FALSE	FALSE
P29966	Q92599	AP	FALSE	FALSE
P29966	Q92738	AP	FALSE	FALSE
P29966	Q96HN2	AP	FALSE	FALSE
P29966	Q96RT1	AP	FALSE	FALSE
P29966	Q99618	AP	FALSE	FALSE
P29966	Q9H4G0	AP	FALSE	FALSE
P29966	Q9HB21	AP	FALSE	FALSE
P30086	P09936	AP	FALSE	FALSE
P31689	O00165	AP	FALSE	FALSE
P31689	O14980	AP	FALSE	FALSE
P31689	P05141	AP	FALSE	FALSE
P31689	P06280	AP	FALSE	FALSE
P31689	Q9H936	AP	FALSE	FALSE
P31689	Q9Y4W6	AP	FALSE	FALSE
P31948	O95816	AP	FALSE	FALSE
P31948	P12236	AP	FALSE	FALSE
P31948	P27708	AP	FALSE	FALSE
P31948	P52429	AP	FALSE	FALSE
P31948	P52569	AP	FALSE	FALSE
P31948	Q8NF37	AP	FALSE	FALSE
P31948	Q9UL15	AP	FALSE	FALSE
P35221	P02786	AP	FALSE	FALSE
P35221	P19022	AP	TRUE	FALSE
P35221	Q14574	AP	FALSE	FALSE
P35222	P00519	AP	TRUE	FALSE
P35222	P06280	AP	FALSE	FALSE
P35222	P08581	AP	FALSE	FALSE
P35222	P19022	AP	TRUE	TRUE
P35222	P35613	AP	FALSE	FALSE
P35222	P46977	AP	FALSE	FALSE
P35222	P54709	AP	FALSE	FALSE
P35222	Q8TCS8	AP	FALSE	FALSE
P35222	Q9H4P4	AP	FALSE	FALSE
P35222	Q9NWW5	AP	FALSE	FALSE
P35241	P36873	AP	FALSE	FALSE
P35241	P62140	AP	FALSE	FALSE
P35241	Q13616	AP	FALSE	FALSE
P35241	Q709F0	AP	FALSE	FALSE
P35241	Q9Y297	AP	FALSE	FALSE
P35606	O43264	AP	TRUE	FALSE
P35606	P09936	AP	FALSE	FALSE
P35606	Q6NSI8	AP	FALSE	FALSE
P35613	O43592	AP	FALSE	FALSE
P35613	P08195	AP	TRUE	FALSE
P35613	P19022	AP	FALSE	FALSE
P35613	P35222	AP	FALSE	FALSE
P35613	P46977	AP	FALSE	FALSE
P35613	P54709	AP	TRUE	FALSE
P35613	Q9NWW5	AP	FALSE	FALSE
P36542	O14980	AP	FALSE	FALSE
P36542	P05023	AP	FALSE	FALSE
P36873	P35241	AP	FALSE	FALSE
P36873	P62140	AP	TRUE	FALSE
P36873	Q13616	AP	TRUE	FALSE
P36873	Q709F0	AP	FALSE	FALSE
P36873	Q9Y297	AP	TRUE	FALSE
P36955	P02647	AP	FALSE	FALSE
P36955	P02763	AP	FALSE	FALSE
P36955	P02787	AP	FALSE	FALSE
P36955	P10745	AP	FALSE	FALSE
P36955	P22455	AP	FALSE	FALSE
P36955	P41222	AP	FALSE	FALSE
P36955	Q9H3P7	AP	FALSE	FALSE
P36955	Q9UHL9	AP	FALSE	FALSE
P36955	Q9UM73	AP	FALSE	FALSE
P39656	O14672	AP	TRUE	FALSE
P39656	O75976	AP	FALSE	FALSE
P39656	P04843	AP	TRUE	TRUE
P39656	P04844	AP	TRUE	TRUE
P39656	P06280	AP	TRUE	FALSE
P39656	P14625	AP	FALSE	FALSE
P39656	Q14574	AP	FALSE	FALSE
P39656	Q6ZRP7	AP	FALSE	FALSE
P39656	Q8TCJ2	AP	FALSE	TRUE
P39656	Q92820	AP	TRUE	FALSE
P39656	Q9H0U3	AP	TRUE	TRUE
P39656	Q9NYU2	AP	FALSE	FALSE
P39656	Q9UHI8	AP	FALSE	FALSE
P40616	O95573	AP	FALSE	FALSE
P40616	P04629	AP	FALSE	FALSE
P40616	P16885	AP	FALSE	FALSE
P40616	P18085	AP	FALSE	FALSE
P40616	P46977	AP	FALSE	FALSE
P40616	P62829	AP	FALSE	FALSE
P40616	Q06124	AP	FALSE	FALSE
P40616	Q16620	AP	FALSE	FALSE
P40616	Q71UM5	AP	FALSE	FALSE
P40616	Q92598	AP	FALSE	FALSE
P40616	Q9ULG6	AP	FALSE	FALSE
P40616	Q9UNH6	AP	FALSE	FALSE
P40616	Q9Y2G8	AP	FALSE	FALSE
P41222	P02647	AP	FALSE	FALSE
P41222	P02763	AP	FALSE	FALSE
P41222	P02787	AP	FALSE	FALSE
P41222	P10745	AP	FALSE	FALSE
P41222	P22455	AP	FALSE	FALSE
P41222	P36955	AP	FALSE	FALSE
P41222	Q9H3P7	AP	FALSE	FALSE
P41222	Q9UHL9	AP	FALSE	FALSE
P41222	Q9UM73	AP	FALSE	FALSE
P46977	O43592	AP	FALSE	FALSE
P46977	P04629	AP	FALSE	FALSE
P46977	P06280	AP	FALSE	FALSE
P46977	P08195	AP	FALSE	FALSE
P46977	P08581	AP	FALSE	FALSE
P46977	P16885	AP	FALSE	FALSE
P46977	P18085	AP	FALSE	FALSE
P46977	P19022	AP	FALSE	FALSE
P46977	P35222	AP	FALSE	FALSE
P46977	P35613	AP	FALSE	FALSE
P46977	P40616	AP	FALSE	FALSE
P46977	P54709	AP	FALSE	FALSE
P46977	P62829	AP	FALSE	FALSE
P46977	Q16620	AP	FALSE	FALSE
P46977	Q71UM5	AP	FALSE	FALSE
P46977	Q9NWW5	AP	FALSE	FALSE
P46977	Q9UNH6	AP	FALSE	FALSE
P47914	P52630	AP	FALSE	FALSE
P47914	P54762	AP	FALSE	FALSE
P47914	Q9UF33	AP	FALSE	FALSE
P47914	Q9Y277	AP	FALSE	FALSE
P50402	O00165	AP	FALSE	FALSE
P50402	Q00325	AP	FALSE	FALSE
P50454	P05556	AP	FALSE	FALSE
P50454	P08237	AP	FALSE	FALSE
P50454	P50748	AP	FALSE	FALSE
P50454	Q9H900	AP	FALSE	FALSE
P50748	P05556	AP	TRUE	FALSE
P50748	P07237	AP	FALSE	FALSE
P50748	P08237	AP	FALSE	FALSE
P50748	P14616	AP	FALSE	FALSE
P50748	P50454	AP	FALSE	FALSE
P50748	Q14697	AP	FALSE	FALSE
P50748	Q15084	AP	FALSE	FALSE
P50748	Q9H900	AP	TRUE	TRUE
P51648	O43264	AP	FALSE	FALSE
P51648	P09936	AP	FALSE	FALSE
P51648	Q6NSI8	AP	FALSE	FALSE
P51991	Q96Q04	AP	FALSE	FALSE
P52429	A1L0T0	AP	FALSE	FALSE
P52429	P05141	AP	FALSE	FALSE
P52429	P16615	AP	FALSE	FALSE
P52429	P27708	AP	FALSE	FALSE
P52429	P31948	AP	FALSE	FALSE
P52429	P52569	AP	FALSE	FALSE
P52429	Q6ZNB6	AP	FALSE	FALSE
P52429	Q9NWW5	AP	FALSE	FALSE
P52569	O95816	AP	FALSE	FALSE
P52569	P12236	AP	FALSE	FALSE
P52569	P20020	AP	FALSE	FALSE
P52569	P27708	AP	FALSE	FALSE
P52569	P31948	AP	FALSE	FALSE
P52569	P52429	AP	FALSE	FALSE
P52569	Q8NF37	AP	FALSE	FALSE
P52569	Q9UL15	AP	FALSE	FALSE
P52630	P47914	AP	FALSE	FALSE
P52630	P54762	AP	FALSE	FALSE
P52630	Q9UF33	AP	FALSE	FALSE
P52630	Q9Y277	AP	FALSE	FALSE
P52799	O75592	AP	FALSE	FALSE
P52799	P0C2W1	AP	FALSE	FALSE
P52799	P54753	AP	TRUE	FALSE
P52799	P54762	AP	TRUE	FALSE
P52799	P78406	AP	FALSE	FALSE
P52799	Q8IZ69	AP	FALSE	FALSE
P52803	P54756	AP	TRUE	FALSE
P52926	Q00059	AP	FALSE	FALSE
P53618	O43264	AP	TRUE	FALSE
P53618	P09936	AP	FALSE	FALSE
P53618	Q6NSI8	AP	FALSE	FALSE
P53621	O43264	AP	TRUE	FALSE
P53621	P09936	AP	FALSE	FALSE
P53621	Q6NSI8	AP	FALSE	FALSE
P53680	O94973	AP	TRUE	FALSE
P53680	O95782	AP	TRUE	FALSE
P53680	P55060	AP	FALSE	FALSE
P53680	P63010	AP	TRUE	FALSE
P53680	Q10567	AP	TRUE	FALSE
P53680	Q14257	AP	FALSE	FALSE
P53680	Q96CW1	AP	TRUE	FALSE
P54709	O43592	AP	FALSE	FALSE
P54709	O95573	AP	FALSE	FALSE
P54709	P05141	AP	FALSE	FALSE
P54709	P08195	AP	TRUE	FALSE
P54709	P11021	AP	FALSE	FALSE
P54709	P35222	AP	FALSE	FALSE
P54709	P35613	AP	TRUE	FALSE
P54709	P46977	AP	FALSE	FALSE
P54753	O75592	AP	FALSE	FALSE
P54753	P0C2W1	AP	FALSE	FALSE
P54753	P52799	AP	TRUE	FALSE
P54753	P78406	AP	FALSE	FALSE
P54753	Q8IZ69	AP	FALSE	FALSE
P54756	P12694	AP	FALSE	FALSE
P54756	P52803	AP	TRUE	FALSE
P54762	P47914	AP	FALSE	FALSE
P54762	P52630	AP	FALSE	FALSE
P54762	P52799	AP	TRUE	FALSE
P54762	Q9UF33	AP	TRUE	FALSE
P54762	Q9Y277	AP	FALSE	FALSE
P55060	O94973	AP	FALSE	FALSE
P55060	O95782	AP	FALSE	FALSE
P55060	P53680	AP	FALSE	FALSE
P55060	P63010	AP	FALSE	FALSE
P55060	Q10567	AP	FALSE	FALSE
P55060	Q14257	AP	FALSE	FALSE
P55060	Q96CW1	AP	FALSE	FALSE
P55084	P09038	AP	FALSE	FALSE
P61619	O00165	AP	FALSE	FALSE
P61619	P78527	AP	FALSE	FALSE
P61619	Q53GQ0	AP	FALSE	FALSE
P62140	P35241	AP	FALSE	FALSE
P62140	P36873	AP	TRUE	FALSE
P62140	Q13616	AP	TRUE	FALSE
P62140	Q709F0	AP	FALSE	FALSE
P62140	Q9Y297	AP	TRUE	FALSE
P62829	O95573	AP	FALSE	FALSE
P62829	P04629	AP	FALSE	FALSE
P62829	P16885	AP	FALSE	FALSE
P62829	P18085	AP	FALSE	FALSE
P62829	P40616	AP	FALSE	FALSE
P62829	P46977	AP	FALSE	FALSE
P62829	Q06124	AP	FALSE	FALSE
P62829	Q16620	AP	FALSE	FALSE
P62829	Q71UM5	AP	TRUE	FALSE
P62829	Q92598	AP	FALSE	FALSE
P62829	Q9ULG6	AP	FALSE	FALSE
P62829	Q9UNH6	AP	FALSE	FALSE
P62829	Q9Y2G8	AP	FALSE	FALSE
P63010	P53680	AP	TRUE	FALSE
P63010	P55060	AP	FALSE	FALSE
P63010	Q14257	AP	FALSE	FALSE
P63244	Q15181	AP	FALSE	FALSE
P63244	Q96Q04	AP	FALSE	FALSE
P69905	P02042	AP	FALSE	FALSE
P69905	P02768	AP	TRUE	FALSE
P69905	Q9Y5A9	AP	FALSE	FALSE
P78406	O75592	AP	FALSE	FALSE
P78406	P0C2W1	AP	FALSE	FALSE
P78406	P52799	AP	FALSE	FALSE
P78406	P54753	AP	FALSE	FALSE
P78406	Q8IZ69	AP	FALSE	FALSE
P78527	P61619	AP	FALSE	FALSE
P80723	P14923	AP	FALSE	FALSE
P80723	P29966	AP	FALSE	FALSE
P80723	Q12866	AP	FALSE	FALSE
P80723	Q13480	AP	FALSE	FALSE
P80723	Q14141	AP	FALSE	FALSE
P80723	Q15436	AP	FALSE	FALSE
P80723	Q3V6T2	AP	FALSE	FALSE
P80723	Q7Z2K8	AP	FALSE	FALSE
P80723	Q92599	AP	FALSE	FALSE
P80723	Q92738	AP	FALSE	FALSE
P80723	Q96HN2	AP	FALSE	FALSE
P80723	Q96RT1	AP	FALSE	FALSE
P80723	Q99618	AP	FALSE	FALSE
P80723	Q9H4G0	AP	FALSE	FALSE
P80723	Q9HB21	AP	FALSE	FALSE
P85037	O14939	AP	FALSE	FALSE
P85037	O15357	AP	FALSE	FALSE
P85037	O95470	AP	FALSE	FALSE
P85037	O95714	AP	FALSE	FALSE
P85037	P11274	AP	FALSE	FALSE
P85037	P28288	AP	FALSE	FALSE
P85037	Q01167	AP	TRUE	FALSE
P85037	Q08345	AP	FALSE	FALSE
P85037	Q13393	AP	FALSE	FALSE
P85037	Q16288	AP	FALSE	FALSE
P85037	Q96JN8	AP	FALSE	FALSE
P85037	Q9H792	AP	FALSE	FALSE
P85037	Q9HDC5	AP	FALSE	FALSE
P85037	Q9ULH1	AP	FALSE	FALSE
Q00059	P52926	AP	FALSE	FALSE
Q00325	O00165	AP	FALSE	FALSE
Q00325	P00367	AP	FALSE	FALSE
Q00325	P50402	AP	FALSE	FALSE
Q00325	Q13308	AP	FALSE	FALSE
Q00325	Q96EY1	AP	FALSE	FALSE
Q01167	O14939	AP	FALSE	FALSE
Q01167	O15357	AP	FALSE	FALSE
Q01167	O95470	AP	FALSE	FALSE
Q01167	O95714	AP	FALSE	FALSE
Q01167	P11274	AP	FALSE	FALSE
Q01167	P28288	AP	FALSE	FALSE
Q01167	P85037	AP	TRUE	FALSE
Q01167	Q08345	AP	FALSE	FALSE
Q01167	Q13393	AP	FALSE	FALSE
Q01167	Q16288	AP	FALSE	FALSE
Q01167	Q96JN8	AP	FALSE	FALSE
Q01167	Q9H792	AP	FALSE	FALSE
Q01167	Q9HDC5	AP	FALSE	FALSE
Q01167	Q9ULH1	AP	FALSE	FALSE
Q02809	O14672	AP	FALSE	FALSE
Q02809	O76061	AP	FALSE	FALSE
Q02809	P05556	AP	FALSE	FALSE
Q02809	P06756	AP	FALSE	FALSE
Q02809	Q13438	AP	FALSE	FALSE
Q02809	Q92820	AP	FALSE	FALSE
Q02809	Q96D53	AP	FALSE	FALSE
Q02809	Q9NYU1	AP	FALSE	FALSE
Q02809	Q9UHI8	AP	FALSE	FALSE
Q04721	Q15181	AP	FALSE	FALSE
Q04721	Q96Q04	AP	FALSE	FALSE
Q06124	P04629	AP	FALSE	FALSE
Q06124	P16885	AP	TRUE	FALSE
Q06124	P40616	AP	FALSE	FALSE
Q06124	P62829	AP	FALSE	FALSE
Q06124	Q71UM5	AP	FALSE	FALSE
Q06124	Q9UNH6	AP	FALSE	FALSE
Q08211	Q15181	AP	FALSE	FALSE
Q08211	Q96Q04	AP	FALSE	FALSE
Q08345	O14939	AP	FALSE	FALSE
Q08345	O15357	AP	FALSE	FALSE
Q08345	O95470	AP	FALSE	FALSE
Q08345	O95714	AP	FALSE	FALSE
Q08345	P11274	AP	FALSE	FALSE
Q08345	P28288	AP	FALSE	FALSE
Q08345	P85037	AP	FALSE	FALSE
Q08345	Q01167	AP	FALSE	FALSE
Q08345	Q13393	AP	FALSE	FALSE
Q08345	Q16288	AP	FALSE	FALSE
Q08345	Q96JN8	AP	FALSE	FALSE
Q08345	Q9H792	AP	FALSE	FALSE
Q08345	Q9HDC5	AP	FALSE	FALSE
Q08345	Q9ULH1	AP	FALSE	FALSE
Q08945	Q13242	AP	FALSE	FALSE
Q08J23	Q15181	AP	FALSE	FALSE
Q08J23	Q96Q04	AP	FALSE	FALSE
Q10567	P53680	AP	TRUE	FALSE
Q10567	P55060	AP	FALSE	FALSE
Q10567	Q14257	AP	FALSE	FALSE
Q12866	P14923	AP	FALSE	FALSE
Q12866	P29966	AP	FALSE	FALSE
Q12866	P80723	AP	FALSE	FALSE
Q12866	Q13480	AP	FALSE	FALSE
Q12866	Q14141	AP	FALSE	FALSE
Q12866	Q15436	AP	FALSE	FALSE
Q12866	Q3V6T2	AP	FALSE	FALSE
Q12866	Q7Z2K8	AP	FALSE	FALSE
Q12866	Q92599	AP	FALSE	FALSE
Q12866	Q92738	AP	FALSE	FALSE
Q12866	Q96HN2	AP	FALSE	FALSE
Q12866	Q96RT1	AP	FALSE	FALSE
Q12866	Q99618	AP	FALSE	FALSE
Q12866	Q9H4G0	AP	FALSE	FALSE
Q12866	Q9HB21	AP	FALSE	FALSE
Q13217	P06280	AP	TRUE	FALSE
Q13217	Q14574	AP	FALSE	FALSE
Q13242	Q08945	AP	FALSE	FALSE
Q13242	Q13838	AP	TRUE	TRUE
Q13242	Q96PK6	AP	FALSE	FALSE
Q13242	Q9Y5B9	AP	FALSE	FALSE
Q13308	O00165	AP	FALSE	FALSE
Q13308	Q00325	AP	FALSE	FALSE
Q13393	O14939	AP	TRUE	FALSE
Q13393	O15357	AP	FALSE	FALSE
Q13393	O95470	AP	FALSE	FALSE
Q13393	O95714	AP	FALSE	FALSE
Q13393	P11274	AP	FALSE	FALSE
Q13393	P28288	AP	FALSE	FALSE
Q13393	P85037	AP	FALSE	FALSE
Q13393	Q01167	AP	FALSE	FALSE
Q13393	Q08345	AP	FALSE	FALSE
Q13393	Q16288	AP	FALSE	FALSE
Q13393	Q96JN8	AP	FALSE	FALSE
Q13393	Q9H792	AP	FALSE	FALSE
Q13393	Q9HDC5	AP	FALSE	FALSE
Q13393	Q9ULH1	AP	FALSE	FALSE
Q13438	P05556	AP	FALSE	FALSE
Q13438	P06756	AP	FALSE	FALSE
Q13438	P07237	AP	TRUE	FALSE
Q13438	Q02809	AP	FALSE	FALSE
Q13438	Q14257	AP	FALSE	FALSE
Q13438	Q14697	AP	FALSE	FALSE
Q13438	Q8TEM1	AP	FALSE	FALSE
Q13438	Q9NYU1	AP	TRUE	FALSE
Q13438	Q9UBV2	AP	TRUE	TRUE
Q13451	O00264	AP	FALSE	FALSE
Q13451	P23786	AP	FALSE	FALSE
Q13480	P29966	AP	FALSE	FALSE
Q13480	P80723	AP	FALSE	FALSE
Q13480	Q12866	AP	FALSE	FALSE
Q13586	O43264	AP	FALSE	FALSE
Q13586	P09936	AP	FALSE	FALSE
Q13586	Q6NSI8	AP	FALSE	FALSE
Q13616	P35241	AP	FALSE	FALSE
Q13616	P36873	AP	TRUE	FALSE
Q13616	P62140	AP	TRUE	FALSE
Q13616	Q709F0	AP	FALSE	FALSE
Q13616	Q9Y297	AP	TRUE	TRUE
Q13838	Q13242	AP	TRUE	TRUE
Q13885	Q8WVX9	AP	FALSE	FALSE
Q14126	Q96Q04	AP	FALSE	FALSE
Q14141	P29966	AP	FALSE	FALSE
Q14141	P80723	AP	FALSE	FALSE
Q14141	Q12866	AP	FALSE	FALSE
Q14151	Q15181	AP	FALSE	FALSE
Q14151	Q96Q04	AP	FALSE	FALSE
Q14257	O94973	AP	FALSE	FALSE
Q14257	O95782	AP	FALSE	FALSE
Q14257	P53680	AP	FALSE	FALSE
Q14257	P55060	AP	FALSE	FALSE
Q14257	P63010	AP	FALSE	FALSE
Q14257	Q10567	AP	FALSE	FALSE
Q14257	Q13438	AP	FALSE	FALSE
Q14257	Q96CW1	AP	FALSE	FALSE
Q14574	O75976	AP	FALSE	FALSE
Q14574	P04843	AP	FALSE	FALSE
Q14574	P04844	AP	FALSE	FALSE
Q14574	P06280	AP	FALSE	FALSE
Q14574	P35221	AP	FALSE	FALSE
Q14574	P39656	AP	FALSE	FALSE
Q14574	Q13217	AP	FALSE	FALSE
Q14574	Q8TCJ2	AP	FALSE	FALSE
Q14696	O43264	AP	FALSE	FALSE
Q14696	P09936	AP	FALSE	FALSE
Q14696	Q6NSI8	AP	FALSE	FALSE
Q14697	O14672	AP	FALSE	FALSE
Q14697	O76061	AP	FALSE	FALSE
Q14697	P05556	AP	FALSE	FALSE
Q14697	P06756	AP	FALSE	FALSE
Q14697	P50748	AP	FALSE	FALSE
Q14697	Q13438	AP	FALSE	FALSE
Q14697	Q92820	AP	FALSE	FALSE
Q14697	Q9H900	AP	FALSE	FALSE
Q14697	Q9NYU1	AP	FALSE	FALSE
Q14697	Q9UHI8	AP	FALSE	FALSE
Q15072	P05141	AP	FALSE	FALSE
Q15084	P05556	AP	FALSE	FALSE
Q15084	P08237	AP	FALSE	FALSE
Q15084	P50748	AP	FALSE	FALSE
Q15084	Q9H900	AP	FALSE	FALSE
Q15181	O75367	AP	FALSE	FALSE
Q15181	O95793	AP	FALSE	FALSE
Q15181	P09874	AP	FALSE	FALSE
Q15181	P20042	AP	FALSE	FALSE
Q15181	P63244	AP	FALSE	FALSE
Q15181	Q04721	AP	FALSE	FALSE
Q15181	Q08211	AP	FALSE	FALSE
Q15181	Q08J23	AP	FALSE	FALSE
Q15181	Q14151	AP	FALSE	FALSE
Q15181	Q96GQ7	AP	FALSE	FALSE
Q15181	Q96Q04	AP	FALSE	FALSE
Q15303	Q9UJM3	AP	FALSE	FALSE
Q15375	P06702	AP	FALSE	FALSE
Q15375	P13010	AP	FALSE	FALSE
Q15375	Q8IWK6	AP	FALSE	FALSE
Q15436	P29966	AP	FALSE	FALSE
Q15436	P80723	AP	FALSE	FALSE
Q15436	Q12866	AP	FALSE	FALSE
Q16288	O14939	AP	FALSE	FALSE
Q16288	O15357	AP	FALSE	FALSE
Q16288	O95470	AP	FALSE	FALSE
Q16288	O95714	AP	FALSE	FALSE
Q16288	P11274	AP	FALSE	FALSE
Q16288	P28288	AP	FALSE	FALSE
Q16288	P85037	AP	FALSE	FALSE
Q16288	Q01167	AP	FALSE	FALSE
Q16288	Q08345	AP	FALSE	FALSE
Q16288	Q13393	AP	FALSE	FALSE
Q16288	Q96JN8	AP	FALSE	FALSE
Q16288	Q9H792	AP	FALSE	FALSE
Q16288	Q9ULH1	AP	FALSE	FALSE
Q16620	P04629	AP	TRUE	FALSE
Q16620	P16885	AP	FALSE	FALSE
Q16620	P40616	AP	FALSE	FALSE
Q16620	P46977	AP	FALSE	FALSE
Q16620	P62829	AP	FALSE	FALSE
Q16620	Q71UM5	AP	FALSE	FALSE
Q16620	Q9ULG6	AP	FALSE	FALSE
Q16620	Q9UNH6	AP	FALSE	FALSE
Q16620	Q9Y2G8	AP	FALSE	FALSE
Q3V6T2	P29966	AP	FALSE	FALSE
Q3V6T2	P80723	AP	FALSE	FALSE
Q3V6T2	Q12866	AP	FALSE	FALSE
Q53GQ0	O00165	AP	FALSE	FALSE
Q53GQ0	O14980	AP	FALSE	FALSE
Q53GQ0	O94822	AP	FALSE	FALSE
Q53GQ0	P05141	AP	FALSE	FALSE
Q53GQ0	P61619	AP	FALSE	FALSE
Q53GQ0	Q9BUF5	AP	FALSE	FALSE
Q58FF8	P13674	AP	FALSE	FALSE
Q58FF8	Q8WUY1	AP	FALSE	FALSE
Q5VV42	Q6NSI8	AP	FALSE	FALSE
Q5XKP0	P05023	AP	FALSE	FALSE
Q5XKP0	Q92569	AP	FALSE	FALSE
Q5XKP0	Q9NNW5	AP	FALSE	FALSE
Q6NSI8	O14579	AP	FALSE	FALSE
Q6NSI8	O43264	AP	FALSE	FALSE
Q6NSI8	O75410	AP	FALSE	FALSE
Q6NSI8	O95292	AP	FALSE	FALSE
Q6NSI8	P09936	AP	FALSE	FALSE
Q6NSI8	P35606	AP	FALSE	FALSE
Q6NSI8	P51648	AP	FALSE	FALSE
Q6NSI8	P53618	AP	FALSE	FALSE
Q6NSI8	P53621	AP	FALSE	FALSE
Q6NSI8	Q13586	AP	FALSE	FALSE
Q6NSI8	Q14696	AP	FALSE	FALSE
Q6NSI8	Q5VV42	AP	FALSE	FALSE
Q6NSI8	Q6ZTW0	AP	FALSE	FALSE
Q6NSI8	Q8IUZ0	AP	FALSE	FALSE
Q6NSI8	Q96CP6	AP	FALSE	FALSE
Q6NSI8	Q96S66	AP	FALSE	FALSE
Q6NSI8	Q9BSJ8	AP	FALSE	FALSE
Q6NSI8	Q9BZF1	AP	FALSE	FALSE
Q6NSI8	Q9P0L0	AP	FALSE	FALSE
Q6P4A7	O95816	AP	FALSE	FALSE
Q6P4A7	P12236	AP	FALSE	FALSE
Q6P4A7	P20020	AP	FALSE	FALSE
Q6ZNB6	O94822	AP	FALSE	FALSE
Q6ZNB6	P16615	AP	FALSE	FALSE
Q6ZNB6	P52429	AP	FALSE	FALSE
Q6ZRP7	O14672	AP	FALSE	FALSE
Q6ZRP7	O75976	AP	FALSE	FALSE
Q6ZRP7	O76061	AP	FALSE	FALSE
Q6ZRP7	P04843	AP	FALSE	FALSE
Q6ZRP7	P04844	AP	FALSE	FALSE
Q6ZRP7	P06280	AP	FALSE	FALSE
Q6ZRP7	P08581	AP	FALSE	FALSE
Q6ZRP7	P14625	AP	FALSE	FALSE
Q6ZRP7	P39656	AP	FALSE	FALSE
Q6ZRP7	Q8TEM1	AP	FALSE	FALSE
Q6ZRP7	Q92820	AP	FALSE	FALSE
Q6ZRP7	Q9NYU2	AP	FALSE	FALSE
Q6ZRP7	Q9UHI8	AP	FALSE	FALSE
Q6ZTW0	O43264	AP	FALSE	FALSE
Q6ZTW0	P09936	AP	FALSE	FALSE
Q6ZTW0	Q6NSI8	AP	FALSE	FALSE
Q709F0	P35241	AP	FALSE	FALSE
Q709F0	P36873	AP	FALSE	FALSE
Q709F0	P62140	AP	FALSE	FALSE
Q709F0	Q13616	AP	FALSE	FALSE
Q709F0	Q9Y297	AP	FALSE	FALSE
Q71UM5	O95573	AP	FALSE	FALSE
Q71UM5	P04629	AP	FALSE	FALSE
Q71UM5	P16885	AP	FALSE	FALSE
Q71UM5	P18085	AP	FALSE	FALSE
Q71UM5	P40616	AP	FALSE	FALSE
Q71UM5	P46977	AP	FALSE	FALSE
Q71UM5	P62829	AP	TRUE	FALSE
Q71UM5	Q06124	AP	FALSE	FALSE
Q71UM5	Q16620	AP	FALSE	FALSE
Q71UM5	Q92598	AP	FALSE	FALSE
Q71UM5	Q9ULG6	AP	FALSE	FALSE
Q71UM5	Q9UNH6	AP	FALSE	FALSE
Q71UM5	Q9Y2G8	AP	FALSE	FALSE
Q7Z2K8	P29966	AP	FALSE	FALSE
Q7Z2K8	P80723	AP	FALSE	FALSE
Q7Z2K8	Q12866	AP	FALSE	FALSE
Q7Z3U7	O94822	AP	FALSE	FALSE
Q7Z3U7	Q9NVI1	AP	FALSE	FALSE
Q7Z739	Q9BYJ9	AP	FALSE	FALSE
Q86TJ2	Q9H0I3	AP	FALSE	FALSE
Q86TJ2	Q9Y283	AP	FALSE	FALSE
Q8IUZ0	O43264	AP	FALSE	FALSE
Q8IUZ0	P09936	AP	FALSE	FALSE
Q8IUZ0	Q6NSI8	AP	FALSE	FALSE
Q8IWK6	P06702	AP	FALSE	FALSE
Q8IWK6	P13010	AP	FALSE	FALSE
Q8IWK6	Q15375	AP	FALSE	FALSE
Q8IXB1	O14672	AP	FALSE	FALSE
Q8IXB1	P06280	AP	FALSE	FALSE
Q8IXB1	P08237	AP	FALSE	FALSE
Q8IXB1	Q92820	AP	FALSE	FALSE
Q8IXB1	Q9HCN8	AP	FALSE	FALSE
Q8IXB1	Q9UBV2	AP	FALSE	FALSE
Q8IXB1	Q9UHI8	AP	FALSE	FALSE
Q8IXB1	Q9ULG6	AP	FALSE	FALSE
Q8IYB8	P00519	AP	FALSE	FALSE
Q8IYB8	Q8TCS8	AP	FALSE	FALSE
Q8IYB8	Q9H4P4	AP	FALSE	FALSE
Q8IYB8	Q9HD45	AP	FALSE	FALSE
Q8IZ69	O75592	AP	FALSE	FALSE
Q8IZ69	P0C2W1	AP	FALSE	FALSE
Q8IZ69	P52799	AP	FALSE	FALSE
Q8IZ69	P54753	AP	FALSE	FALSE
Q8IZ69	P78406	AP	FALSE	FALSE
Q8NF37	P27708	AP	FALSE	FALSE
Q8NF37	P31948	AP	FALSE	FALSE
Q8NF37	P52569	AP	FALSE	FALSE
Q8NF37	Q9H6R6	AP	FALSE	FALSE
Q8NF37	Q9NU22	AP	FALSE	FALSE
Q8TCJ2	O75976	AP	FALSE	FALSE
Q8TCJ2	P04843	AP	FALSE	TRUE
Q8TCJ2	P04844	AP	FALSE	TRUE
Q8TCJ2	P19022	AP	FALSE	FALSE
Q8TCJ2	P39656	AP	FALSE	TRUE
Q8TCJ2	Q14574	AP	FALSE	FALSE
Q8TCJ2	Q9H0U3	AP	FALSE	TRUE
Q8TCS8	P00519	AP	FALSE	FALSE
Q8TCS8	P08195	AP	FALSE	FALSE
Q8TCS8	P35222	AP	FALSE	FALSE
Q8TCS8	Q8IYB8	AP	FALSE	FALSE
Q8TCS8	Q9H4P4	AP	FALSE	FALSE
Q8TCS8	Q9HD45	AP	FALSE	FALSE
Q8TEM1	O14672	AP	FALSE	FALSE
Q8TEM1	O76061	AP	FALSE	FALSE
Q8TEM1	Q13438	AP	FALSE	FALSE
Q8TEM1	Q6ZRP7	AP	FALSE	FALSE
Q8TEM1	Q92820	AP	FALSE	FALSE
Q8TEM1	Q9UBV2	AP	FALSE	FALSE
Q8TEM1	Q9UHI8	AP	FALSE	FALSE
Q8WUY1	A1L0T0	AP	FALSE	FALSE
Q8WUY1	O95573	AP	FALSE	FALSE
Q8WUY1	P11021	AP	FALSE	FALSE
Q8WUY1	Q58FF8	AP	FALSE	FALSE
Q8WVX9	O43592	AP	FALSE	FALSE
Q8WVX9	P16615	AP	FALSE	FALSE
Q8WVX9	Q13885	AP	FALSE	FALSE
Q8WVX9	Q9Y287	AP	FALSE	FALSE
Q92569	P05023	AP	FALSE	FALSE
Q92569	Q5XKP0	AP	FALSE	FALSE
Q92598	P04629	AP	FALSE	FALSE
Q92598	P16885	AP	FALSE	FALSE
Q92598	P40616	AP	FALSE	FALSE
Q92598	P62829	AP	FALSE	FALSE
Q92598	Q71UM5	AP	FALSE	FALSE
Q92598	Q9UNH6	AP	FALSE	FALSE
Q92599	P29966	AP	FALSE	FALSE
Q92599	P80723	AP	FALSE	FALSE
Q92599	Q12866	AP	FALSE	FALSE
Q92616	P01023	AP	FALSE	FALSE
Q92616	P06756	AP	FALSE	FALSE
Q92616	Q96D53	AP	FALSE	FALSE
Q92616	Q9NYU1	AP	FALSE	FALSE
Q92738	P29966	AP	FALSE	FALSE
Q92738	P80723	AP	FALSE	FALSE
Q92738	Q12866	AP	FALSE	FALSE
Q92820	O14672	AP	TRUE	FALSE
Q92820	P04843	AP	FALSE	FALSE
Q92820	P04844	AP	FALSE	FALSE
Q92820	P05556	AP	FALSE	FALSE
Q92820	P06280	AP	TRUE	FALSE
Q92820	P06756	AP	TRUE	FALSE
Q92820	P07237	AP	FALSE	FALSE
Q92820	P08237	AP	FALSE	FALSE
Q92820	P14625	AP	FALSE	FALSE
Q92820	P39656	AP	TRUE	FALSE
Q92820	Q02809	AP	FALSE	FALSE
Q92820	Q14697	AP	FALSE	FALSE
Q92820	Q6ZRP7	AP	FALSE	FALSE
Q92820	Q8IXB1	AP	FALSE	FALSE
Q92820	Q8TEM1	AP	FALSE	FALSE
Q92820	Q9BT09	AP	FALSE	FALSE
Q92820	Q9NYU1	AP	FALSE	FALSE
Q92820	Q9NYU2	AP	FALSE	FALSE
Q92820	Q9UBV2	AP	FALSE	FALSE
Q92820	Q9UHI8	AP	FALSE	FALSE
Q92820	Q9ULG6	AP	FALSE	FALSE
Q96CP6	Q6NSI8	AP	FALSE	FALSE
Q96CW1	P53680	AP	TRUE	FALSE
Q96CW1	P55060	AP	FALSE	FALSE
Q96CW1	Q14257	AP	FALSE	FALSE
Q96D53	O43852	AP	FALSE	FALSE
Q96D53	P01023	AP	FALSE	FALSE
Q96D53	P06756	AP	FALSE	FALSE
Q96D53	Q02809	AP	FALSE	FALSE
Q96D53	Q92616	AP	FALSE	FALSE
Q96D53	Q9BT09	AP	FALSE	FALSE
Q96D53	Q9NYU1	AP	FALSE	FALSE
Q96EY1	O60884	AP	FALSE	FALSE
Q96EY1	P00367	AP	FALSE	FALSE
Q96EY1	Q00325	AP	FALSE	FALSE
Q96GQ7	Q15181	AP	FALSE	FALSE
Q96GQ7	Q96Q04	AP	FALSE	FALSE
Q96HN2	P29966	AP	FALSE	FALSE
Q96HN2	P80723	AP	FALSE	FALSE
Q96HN2	Q12866	AP	FALSE	FALSE
Q96JN8	O14939	AP	FALSE	FALSE
Q96JN8	O15357	AP	FALSE	FALSE
Q96JN8	O95470	AP	FALSE	FALSE
Q96JN8	O95714	AP	FALSE	TRUE
Q96JN8	P11274	AP	FALSE	FALSE
Q96JN8	P28288	AP	FALSE	FALSE
Q96JN8	P85037	AP	FALSE	FALSE
Q96JN8	Q01167	AP	FALSE	FALSE
Q96JN8	Q08345	AP	FALSE	FALSE
Q96JN8	Q13393	AP	FALSE	FALSE
Q96JN8	Q16288	AP	FALSE	FALSE
Q96JN8	Q9H792	AP	FALSE	FALSE
Q96JN8	Q9HDC5	AP	FALSE	FALSE
Q96JN8	Q9ULH1	AP	FALSE	FALSE
Q96PK6	Q13242	AP	FALSE	FALSE
Q96Q04	O75367	AP	FALSE	FALSE
Q96Q04	O95793	AP	FALSE	FALSE
Q96Q04	P09874	AP	FALSE	FALSE
Q96Q04	P20042	AP	FALSE	FALSE
Q96Q04	P51991	AP	FALSE	FALSE
Q96Q04	P63244	AP	FALSE	FALSE
Q96Q04	Q04721	AP	FALSE	FALSE
Q96Q04	Q08211	AP	FALSE	FALSE
Q96Q04	Q08J23	AP	FALSE	FALSE
Q96Q04	Q14126	AP	FALSE	FALSE
Q96Q04	Q14151	AP	FALSE	FALSE
Q96Q04	Q15181	AP	FALSE	FALSE
Q96Q04	Q96GQ7	AP	FALSE	FALSE
Q96RT1	P29966	AP	FALSE	FALSE
Q96RT1	P80723	AP	FALSE	FALSE
Q96RT1	Q12866	AP	FALSE	FALSE
Q96S66	O43264	AP	FALSE	FALSE
Q96S66	P09936	AP	FALSE	FALSE
Q96S66	Q6NSI8	AP	FALSE	FALSE
Q99618	P29966	AP	FALSE	FALSE
Q99618	P80723	AP	FALSE	FALSE
Q99618	Q12866	AP	FALSE	FALSE
Q9BSJ8	O43264	AP	FALSE	FALSE
Q9BSJ8	P09936	AP	FALSE	FALSE
Q9BSJ8	Q6NSI8	AP	FALSE	FALSE
Q9BT09	O14672	AP	FALSE	FALSE
Q9BT09	Q92820	AP	FALSE	FALSE
Q9BT09	Q96D53	AP	FALSE	FALSE
Q9BT09	Q9UHI8	AP	FALSE	FALSE
Q9BUF5	O00165	AP	FALSE	FALSE
Q9BUF5	O14980	AP	TRUE	FALSE
Q9BUF5	P05141	AP	FALSE	FALSE
Q9BUF5	Q53GQ0	AP	FALSE	FALSE
Q9BVA1	P29320	AP	FALSE	FALSE
Q9BYJ9	P14314	AP	FALSE	FALSE
Q9BYJ9	Q7Z739	AP	FALSE	FALSE
Q9BZF1	O43264	AP	FALSE	FALSE
Q9BZF1	P09936	AP	FALSE	FALSE
Q9BZF1	Q6NSI8	AP	FALSE	FALSE
Q9H0I3	Q86TJ2	AP	FALSE	FALSE
Q9H0I3	Q9Y283	AP	FALSE	FALSE
Q9H0U3	O75976	AP	FALSE	FALSE
Q9H0U3	P04843	AP	TRUE	TRUE
Q9H0U3	P04844	AP	TRUE	TRUE
Q9H0U3	P19022	AP	FALSE	FALSE
Q9H0U3	P39656	AP	TRUE	TRUE
Q9H0U3	Q8TCJ2	AP	FALSE	TRUE
Q9H3P7	P02647	AP	FALSE	FALSE
Q9H3P7	P02763	AP	FALSE	FALSE
Q9H3P7	P02787	AP	FALSE	FALSE
Q9H3P7	P10745	AP	FALSE	FALSE
Q9H3P7	P22455	AP	FALSE	FALSE
Q9H3P7	P36955	AP	FALSE	FALSE
Q9H3P7	P41222	AP	FALSE	FALSE
Q9H4G0	P29966	AP	FALSE	FALSE
Q9H4G0	P80723	AP	FALSE	FALSE
Q9H4G0	Q12866	AP	FALSE	FALSE
Q9H4P4	P00519	AP	FALSE	FALSE
Q9H4P4	P08195	AP	FALSE	FALSE
Q9H4P4	P35222	AP	FALSE	FALSE
Q9H4P4	Q8IYB8	AP	FALSE	FALSE
Q9H4P4	Q8TCS8	AP	FALSE	FALSE
Q9H4P4	Q9HD45	AP	FALSE	FALSE
Q9H6R6	Q8NF37	AP	FALSE	FALSE
Q9H792	O14939	AP	FALSE	FALSE
Q9H792	O15357	AP	FALSE	FALSE
Q9H792	O95470	AP	FALSE	FALSE
Q9H792	O95714	AP	FALSE	FALSE
Q9H792	P85037	AP	FALSE	FALSE
Q9H792	Q01167	AP	FALSE	FALSE
Q9H792	Q08345	AP	FALSE	FALSE
Q9H792	Q13393	AP	FALSE	FALSE
Q9H792	Q16288	AP	FALSE	FALSE
Q9H792	Q96JN8	AP	FALSE	FALSE
Q9H900	P05556	AP	TRUE	FALSE
Q9H900	P07237	AP	FALSE	FALSE
Q9H900	P08237	AP	FALSE	FALSE
Q9H900	P14616	AP	FALSE	FALSE
Q9H900	P50454	AP	FALSE	FALSE
Q9H900	P50748	AP	TRUE	TRUE
Q9H900	Q14697	AP	FALSE	FALSE
Q9H900	Q15084	AP	FALSE	FALSE
Q9H936	O00165	AP	FALSE	FALSE
Q9H936	O43819	AP	FALSE	FALSE
Q9H936	O60884	AP	FALSE	FALSE
Q9H936	P05141	AP	FALSE	FALSE
Q9H936	P08237	AP	FALSE	FALSE
Q9H936	P31689	AP	FALSE	FALSE
Q9H936	Q9ULG6	AP	FALSE	FALSE
Q9H936	Q9Y4W6	AP	FALSE	FALSE
Q9HB21	P29966	AP	FALSE	FALSE
Q9HB21	P80723	AP	FALSE	FALSE
Q9HB21	Q12866	AP	FALSE	FALSE
Q9HCN8	Q8IXB1	AP	FALSE	FALSE
Q9HD45	P00519	AP	FALSE	FALSE
Q9HD45	Q8IYB8	AP	FALSE	FALSE
Q9HD45	Q8TCS8	AP	FALSE	FALSE
Q9HD45	Q9H4P4	AP	FALSE	FALSE
Q9HDC5	O14939	AP	FALSE	FALSE
Q9HDC5	O15357	AP	FALSE	FALSE
Q9HDC5	O95470	AP	FALSE	FALSE
Q9HDC5	O95714	AP	FALSE	FALSE
Q9HDC5	P85037	AP	FALSE	FALSE
Q9HDC5	Q01167	AP	FALSE	FALSE
Q9HDC5	Q08345	AP	FALSE	FALSE
Q9HDC5	Q13393	AP	FALSE	FALSE
Q9HDC5	Q96JN8	AP	FALSE	FALSE
Q9NNW5	Q5XKP0	AP	FALSE	FALSE
Q9NQH7	Q9Y4K3	AP	FALSE	FALSE
Q9NU22	Q8NF37	AP	FALSE	FALSE
Q9NVI1	O94822	AP	FALSE	FALSE
Q9NVI1	Q7Z3U7	AP	FALSE	FALSE
Q9NWW5	O43592	AP	FALSE	FALSE
Q9NWW5	O94822	AP	FALSE	FALSE
Q9NWW5	P05141	AP	FALSE	FALSE
Q9NWW5	P08195	AP	FALSE	FALSE
Q9NWW5	P12236	AP	FALSE	FALSE
Q9NWW5	P16615	AP	FALSE	FALSE
Q9NWW5	P20020	AP	FALSE	FALSE
Q9NWW5	P35222	AP	FALSE	FALSE
Q9NWW5	P35613	AP	FALSE	FALSE
Q9NWW5	P46977	AP	FALSE	FALSE
Q9NWW5	P52429	AP	FALSE	FALSE
Q9NYU1	O14672	AP	FALSE	FALSE
Q9NYU1	O43852	AP	FALSE	FALSE
Q9NYU1	O76061	AP	FALSE	FALSE
Q9NYU1	P05556	AP	FALSE	FALSE
Q9NYU1	P06756	AP	FALSE	FALSE
Q9NYU1	P07237	AP	FALSE	FALSE
Q9NYU1	P14625	AP	FALSE	FALSE
Q9NYU1	Q02809	AP	FALSE	FALSE
Q9NYU1	Q13438	AP	TRUE	FALSE
Q9NYU1	Q14697	AP	FALSE	FALSE
Q9NYU1	Q92616	AP	FALSE	FALSE
Q9NYU1	Q92820	AP	FALSE	FALSE
Q9NYU1	Q96D53	AP	FALSE	FALSE
Q9NYU1	Q9NYU2	AP	TRUE	FALSE
Q9NYU1	Q9UHI8	AP	FALSE	FALSE
Q9NYU2	O14672	AP	FALSE	FALSE
Q9NYU2	P05556	AP	FALSE	FALSE
Q9NYU2	P06280	AP	FALSE	FALSE
Q9NYU2	P06756	AP	FALSE	FALSE
Q9NYU2	P08237	AP	FALSE	FALSE
Q9NYU2	P39656	AP	FALSE	FALSE
Q9NYU2	Q6ZRP7	AP	FALSE	FALSE
Q9NYU2	Q92820	AP	FALSE	FALSE
Q9NYU2	Q9NYU1	AP	TRUE	FALSE
Q9NYU2	Q9UBV2	AP	TRUE	FALSE
Q9NYU2	Q9UHI8	AP	FALSE	FALSE
Q9NYU2	Q9ULG6	AP	FALSE	FALSE
Q9P0L0	O43264	AP	FALSE	FALSE
Q9P0L0	P09936	AP	FALSE	FALSE
Q9P0L0	Q6NSI8	AP	FALSE	FALSE
Q9UBV2	O14672	AP	FALSE	FALSE
Q9UBV2	P06280	AP	FALSE	FALSE
Q9UBV2	P08237	AP	FALSE	FALSE
Q9UBV2	P14625	AP	FALSE	TRUE
Q9UBV2	Q13438	AP	TRUE	TRUE
Q9UBV2	Q8IXB1	AP	FALSE	FALSE
Q9UBV2	Q8TEM1	AP	FALSE	FALSE
Q9UBV2	Q92820	AP	FALSE	FALSE
Q9UBV2	Q9NYU2	AP	TRUE	FALSE
Q9UBV2	Q9UHI8	AP	FALSE	FALSE
Q9UBV2	Q9ULG6	AP	FALSE	FALSE
Q9UF33	P47914	AP	FALSE	FALSE
Q9UF33	P52630	AP	FALSE	FALSE
Q9UF33	P54762	AP	TRUE	FALSE
Q9UF33	Q9Y277	AP	FALSE	FALSE
Q9UHI8	O14672	AP	TRUE	FALSE
Q9UHI8	P04843	AP	FALSE	FALSE
Q9UHI8	P04844	AP	FALSE	FALSE
Q9UHI8	P05556	AP	FALSE	FALSE
Q9UHI8	P06280	AP	FALSE	FALSE
Q9UHI8	P06756	AP	FALSE	FALSE
Q9UHI8	P07237	AP	FALSE	FALSE
Q9UHI8	P08237	AP	FALSE	FALSE
Q9UHI8	P14625	AP	FALSE	FALSE
Q9UHI8	P39656	AP	FALSE	FALSE
Q9UHI8	Q02809	AP	FALSE	FALSE
Q9UHI8	Q14697	AP	FALSE	FALSE
Q9UHI8	Q6ZRP7	AP	FALSE	FALSE
Q9UHI8	Q8IXB1	AP	FALSE	FALSE
Q9UHI8	Q8TEM1	AP	FALSE	FALSE
Q9UHI8	Q92820	AP	FALSE	FALSE
Q9UHI8	Q9BT09	AP	FALSE	FALSE
Q9UHI8	Q9NYU1	AP	FALSE	FALSE
Q9UHI8	Q9NYU2	AP	FALSE	FALSE
Q9UHI8	Q9UBV2	AP	FALSE	FALSE
Q9UHI8	Q9ULG6	AP	FALSE	FALSE
Q9UHL9	P02647	AP	FALSE	FALSE
Q9UHL9	P02763	AP	FALSE	FALSE
Q9UHL9	P02787	AP	FALSE	FALSE
Q9UHL9	P10745	AP	FALSE	FALSE
Q9UHL9	P22455	AP	FALSE	FALSE
Q9UHL9	P36955	AP	FALSE	FALSE
Q9UHL9	P41222	AP	FALSE	FALSE
Q9UJM3	Q15303	AP	FALSE	FALSE
Q9UKB1	P13674	AP	FALSE	FALSE
Q9UL15	P27708	AP	FALSE	FALSE
Q9UL15	P31948	AP	FALSE	FALSE
Q9UL15	P52569	AP	FALSE	FALSE
Q9ULG6	O14672	AP	FALSE	FALSE
Q9ULG6	P04629	AP	FALSE	FALSE
Q9ULG6	P06280	AP	FALSE	FALSE
Q9ULG6	P08237	AP	FALSE	FALSE
Q9ULG6	P14625	AP	FALSE	FALSE
Q9ULG6	P16885	AP	FALSE	FALSE
Q9ULG6	P18085	AP	FALSE	FALSE
Q9ULG6	P40616	AP	FALSE	FALSE
Q9ULG6	P62829	AP	FALSE	FALSE
Q9ULG6	Q16620	AP	FALSE	FALSE
Q9ULG6	Q71UM5	AP	FALSE	FALSE
Q9ULG6	Q8IXB1	AP	FALSE	FALSE
Q9ULG6	Q92820	AP	FALSE	FALSE
Q9ULG6	Q9H936	AP	FALSE	FALSE
Q9ULG6	Q9NYU2	AP	FALSE	FALSE
Q9ULG6	Q9UBV2	AP	FALSE	FALSE
Q9ULG6	Q9UHI8	AP	FALSE	FALSE
Q9ULG6	Q9UNH6	AP	FALSE	FALSE
Q9ULG6	Q9Y4W6	AP	FALSE	FALSE
Q9ULH1	O14939	AP	FALSE	FALSE
Q9ULH1	O15357	AP	FALSE	FALSE
Q9ULH1	O95470	AP	FALSE	FALSE
Q9ULH1	O95714	AP	FALSE	FALSE
Q9ULH1	P85037	AP	FALSE	FALSE
Q9ULH1	Q01167	AP	FALSE	FALSE
Q9ULH1	Q08345	AP	FALSE	FALSE
Q9ULH1	Q13393	AP	FALSE	FALSE
Q9ULH1	Q16288	AP	FALSE	FALSE
Q9ULH1	Q96JN8	AP	FALSE	FALSE
Q9UM73	P02647	AP	FALSE	FALSE
Q9UM73	P02763	AP	FALSE	FALSE
Q9UM73	P02787	AP	FALSE	FALSE
Q9UM73	P10745	AP	FALSE	FALSE
Q9UM73	P22455	AP	FALSE	FALSE
Q9UM73	P36955	AP	FALSE	FALSE
Q9UM73	P41222	AP	FALSE	FALSE
Q9UNE7	Q9Y5L4	AP	FALSE	FALSE
Q9UNH6	O95573	AP	FALSE	FALSE
Q9UNH6	P04629	AP	FALSE	FALSE
Q9UNH6	P16885	AP	FALSE	FALSE
Q9UNH6	P18085	AP	FALSE	FALSE
Q9UNH6	P40616	AP	FALSE	FALSE
Q9UNH6	P46977	AP	FALSE	FALSE
Q9UNH6	P62829	AP	FALSE	FALSE
Q9UNH6	Q06124	AP	FALSE	FALSE
Q9UNH6	Q16620	AP	FALSE	FALSE
Q9UNH6	Q71UM5	AP	FALSE	FALSE
Q9UNH6	Q92598	AP	FALSE	FALSE
Q9UNH6	Q9ULG6	AP	FALSE	FALSE
Q9UNH6	Q9Y2G8	AP	FALSE	FALSE
Q9Y277	P47914	AP	FALSE	FALSE
Q9Y277	P52630	AP	FALSE	FALSE
Q9Y277	P54762	AP	FALSE	FALSE
Q9Y277	Q9UF33	AP	FALSE	FALSE
Q9Y283	Q86TJ2	AP	FALSE	FALSE
Q9Y283	Q9H0I3	AP	FALSE	FALSE
Q9Y287	Q8WVX9	AP	FALSE	FALSE
Q9Y297	P35241	AP	FALSE	FALSE
Q9Y297	P36873	AP	TRUE	FALSE
Q9Y297	P62140	AP	TRUE	FALSE
Q9Y297	Q13616	AP	TRUE	TRUE
Q9Y297	Q709F0	AP	FALSE	FALSE
Q9Y2G8	P04629	AP	FALSE	FALSE
Q9Y2G8	P16885	AP	FALSE	FALSE
Q9Y2G8	P18085	AP	FALSE	FALSE
Q9Y2G8	P40616	AP	FALSE	FALSE
Q9Y2G8	P62829	AP	FALSE	FALSE
Q9Y2G8	Q16620	AP	FALSE	FALSE
Q9Y2G8	Q71UM5	AP	FALSE	FALSE
Q9Y2G8	Q9UNH6	AP	FALSE	FALSE
Q9Y4K3	Q9NQH7	AP	FALSE	FALSE
Q9Y4W6	O00165	AP	FALSE	FALSE
Q9Y4W6	O43819	AP	FALSE	FALSE
Q9Y4W6	O60884	AP	FALSE	FALSE
Q9Y4W6	P05141	AP	FALSE	FALSE
Q9Y4W6	P08237	AP	FALSE	FALSE
Q9Y4W6	P31689	AP	FALSE	FALSE
Q9Y4W6	Q9H936	AP	FALSE	FALSE
Q9Y4W6	Q9ULG6	AP	FALSE	FALSE
Q9Y5A9	P02042	AP	FALSE	FALSE
Q9Y5A9	P02768	AP	FALSE	FALSE
Q9Y5A9	P69905	AP	FALSE	FALSE
Q9Y5B9	Q13242	AP	FALSE	FALSE
Q9Y5L4	Q9UNE7	AP	FALSE	FALSE
O14579	O75410	both	FALSE	FALSE
O14579	P35606	both	TRUE	FALSE
O14579	P51648	both	FALSE	FALSE
O14579	P53618	both	TRUE	FALSE
O14579	P53621	both	TRUE	FALSE
O14579	Q13586	both	FALSE	FALSE
O14579	Q14696	both	FALSE	FALSE
O14579	Q6ZTW0	both	FALSE	FALSE
O14579	Q8IUZ0	both	FALSE	FALSE
O14579	Q96S66	both	FALSE	FALSE
O14579	Q9BSJ8	both	FALSE	FALSE
O14579	Q9BZF1	both	FALSE	FALSE
O14579	Q9P0L0	both	FALSE	FALSE
O14964	Q7Z406	both	FALSE	FALSE
O43852	Q92616	both	FALSE	FALSE
O75367	O95793	both	FALSE	FALSE
O75367	P09874	both	FALSE	FALSE
O75367	P20042	both	FALSE	FALSE
O75367	P63244	both	FALSE	FALSE
O75367	Q04721	both	FALSE	FALSE
O75367	Q08211	both	FALSE	FALSE
O75367	Q08J23	both	FALSE	FALSE
O75367	Q14151	both	FALSE	FALSE
O75367	Q96GQ7	both	FALSE	FALSE
O75410	O14579	both	FALSE	FALSE
O75410	P35606	both	FALSE	FALSE
O75410	P51648	both	FALSE	FALSE
O75410	P53618	both	FALSE	FALSE
O75410	P53621	both	FALSE	FALSE
O75410	Q13586	both	FALSE	FALSE
O75410	Q14696	both	FALSE	FALSE
O75410	Q6ZTW0	both	FALSE	FALSE
O75410	Q8IUZ0	both	FALSE	FALSE
O75410	Q96S66	both	FALSE	FALSE
O75410	Q9BSJ8	both	FALSE	FALSE
O75410	Q9BZF1	both	FALSE	FALSE
O75410	Q9P0L0	both	FALSE	FALSE
O94973	Q10567	both	TRUE	FALSE
O94973	Q96CW1	both	TRUE	FALSE
O95782	Q10567	both	TRUE	FALSE
O95782	Q96CW1	both	TRUE	FALSE
O95793	O75367	both	FALSE	FALSE
O95793	P09874	both	FALSE	FALSE
O95793	P20042	both	FALSE	FALSE
O95793	P63244	both	FALSE	FALSE
O95793	Q04721	both	FALSE	FALSE
O95793	Q08211	both	FALSE	TRUE
O95793	Q08J23	both	FALSE	FALSE
O95793	Q14151	both	FALSE	FALSE
O95793	Q96GQ7	both	FALSE	FALSE
P09874	O75367	both	FALSE	FALSE
P09874	O95793	both	FALSE	FALSE
P09874	P20042	both	FALSE	FALSE
P09874	P63244	both	FALSE	FALSE
P09874	Q04721	both	FALSE	FALSE
P09874	Q08211	both	FALSE	FALSE
P09874	Q08J23	both	FALSE	FALSE
P09874	Q14151	both	FALSE	FALSE
P09874	Q96GQ7	both	FALSE	FALSE
P11274	P28288	both	FALSE	FALSE
P11274	Q9H792	both	FALSE	FALSE
P11274	Q9ULH1	both	FALSE	FALSE
P14616	P50454	both	FALSE	FALSE
P14616	Q15084	both	FALSE	FALSE
P14923	Q13480	both	FALSE	FALSE
P14923	Q14141	both	FALSE	FALSE
P14923	Q15436	both	FALSE	FALSE
P14923	Q3V6T2	both	FALSE	FALSE
P14923	Q7Z2K8	both	FALSE	FALSE
P14923	Q92599	both	FALSE	FALSE
P14923	Q92738	both	FALSE	FALSE
P14923	Q96HN2	both	FALSE	FALSE
P14923	Q99618	both	FALSE	FALSE
P14923	Q9H4G0	both	FALSE	FALSE
P14923	Q9HB21	both	FALSE	FALSE
P18085	Q16620	both	FALSE	FALSE
P20042	O75367	both	FALSE	FALSE
P20042	O95793	both	FALSE	FALSE
P20042	P09874	both	FALSE	FALSE
P20042	P63244	both	FALSE	FALSE
P20042	Q04721	both	FALSE	FALSE
P20042	Q08211	both	FALSE	FALSE
P20042	Q08J23	both	FALSE	FALSE
P20042	Q14151	both	FALSE	FALSE
P20042	Q96GQ7	both	FALSE	FALSE
P28288	P11274	both	FALSE	FALSE
P28288	Q9H792	both	FALSE	FALSE
P28288	Q9ULH1	both	FALSE	FALSE
P35606	O14579	both	TRUE	FALSE
P35606	O75410	both	FALSE	FALSE
P35606	P51648	both	FALSE	FALSE
P35606	P53618	both	TRUE	FALSE
P35606	P53621	both	TRUE	FALSE
P35606	Q13586	both	FALSE	FALSE
P35606	Q14696	both	FALSE	FALSE
P35606	Q6ZTW0	both	FALSE	FALSE
P35606	Q8IUZ0	both	FALSE	FALSE
P35606	Q96S66	both	FALSE	FALSE
P35606	Q9BSJ8	both	FALSE	FALSE
P35606	Q9BZF1	both	FALSE	FALSE
P35606	Q9P0L0	both	FALSE	FALSE
P50454	P14616	both	FALSE	FALSE
P50454	Q15084	both	FALSE	FALSE
P51648	O14579	both	FALSE	FALSE
P51648	O75410	both	FALSE	FALSE
P51648	P35606	both	FALSE	FALSE
P51648	P53618	both	FALSE	FALSE
P51648	P53621	both	FALSE	FALSE
P51648	Q13586	both	FALSE	FALSE
P51648	Q14696	both	FALSE	FALSE
P51648	Q6ZTW0	both	FALSE	FALSE
P51648	Q8IUZ0	both	FALSE	FALSE
P51648	Q96S66	both	FALSE	FALSE
P51648	Q9BSJ8	both	FALSE	FALSE
P51648	Q9BZF1	both	FALSE	FALSE
P51648	Q9P0L0	both	FALSE	FALSE
P53618	O14579	both	TRUE	FALSE
P53618	O75410	both	FALSE	FALSE
P53618	P35606	both	TRUE	FALSE
P53618	P51648	both	FALSE	FALSE
P53618	P53621	both	TRUE	FALSE
P53618	Q13586	both	FALSE	FALSE
P53618	Q14696	both	FALSE	FALSE
P53618	Q6ZTW0	both	FALSE	FALSE
P53618	Q8IUZ0	both	FALSE	FALSE
P53618	Q96S66	both	FALSE	FALSE
P53618	Q9BSJ8	both	FALSE	FALSE
P53618	Q9BZF1	both	FALSE	FALSE
P53618	Q9P0L0	both	TRUE	FALSE
P53621	O14579	both	TRUE	FALSE
P53621	O75410	both	FALSE	FALSE
P53621	P35606	both	TRUE	FALSE
P53621	P51648	both	FALSE	FALSE
P53621	P53618	both	TRUE	FALSE
P53621	Q13586	both	FALSE	FALSE
P53621	Q14696	both	FALSE	FALSE
P53621	Q6ZTW0	both	FALSE	FALSE
P53621	Q8IUZ0	both	FALSE	FALSE
P53621	Q96S66	both	FALSE	FALSE
P53621	Q9BSJ8	both	FALSE	FALSE
P53621	Q9BZF1	both	FALSE	FALSE
P53621	Q9P0L0	both	FALSE	FALSE
P63010	Q10567	both	TRUE	FALSE
P63010	Q96CW1	both	TRUE	FALSE
P63244	O75367	both	FALSE	FALSE
P63244	O95793	both	FALSE	FALSE
P63244	P09874	both	FALSE	FALSE
P63244	P20042	both	FALSE	FALSE
P63244	Q04721	both	FALSE	FALSE
P63244	Q08211	both	FALSE	FALSE
P63244	Q08J23	both	FALSE	FALSE
P63244	Q14151	both	FALSE	FALSE
P63244	Q96GQ7	both	FALSE	FALSE
Q04721	O75367	both	FALSE	FALSE
Q04721	O95793	both	FALSE	FALSE
Q04721	P09874	both	FALSE	FALSE
Q04721	P20042	both	FALSE	FALSE
Q04721	P63244	both	FALSE	FALSE
Q04721	Q08211	both	FALSE	FALSE
Q04721	Q08J23	both	FALSE	FALSE
Q04721	Q14151	both	FALSE	FALSE
Q04721	Q96GQ7	both	FALSE	FALSE
Q08211	O75367	both	FALSE	FALSE
Q08211	O95793	both	FALSE	TRUE
Q08211	P09874	both	FALSE	FALSE
Q08211	P20042	both	FALSE	FALSE
Q08211	P63244	both	FALSE	FALSE
Q08211	Q04721	both	FALSE	FALSE
Q08211	Q08J23	both	FALSE	FALSE
Q08211	Q14151	both	FALSE	FALSE
Q08211	Q96GQ7	both	FALSE	FALSE
Q08J23	O75367	both	FALSE	FALSE
Q08J23	O95793	both	FALSE	FALSE
Q08J23	P09874	both	FALSE	FALSE
Q08J23	P20042	both	FALSE	FALSE
Q08J23	P63244	both	FALSE	FALSE
Q08J23	Q04721	both	FALSE	FALSE
Q08J23	Q08211	both	FALSE	FALSE
Q08J23	Q14151	both	FALSE	FALSE
Q08J23	Q96GQ7	both	FALSE	FALSE
Q10567	O94973	both	TRUE	FALSE
Q10567	O95782	both	TRUE	FALSE
Q10567	P63010	both	TRUE	FALSE
Q10567	Q96CW1	both	TRUE	FALSE
Q13480	P14923	both	FALSE	FALSE
Q13480	Q14141	both	FALSE	FALSE
Q13480	Q15436	both	FALSE	FALSE
Q13480	Q3V6T2	both	FALSE	FALSE
Q13480	Q7Z2K8	both	FALSE	FALSE
Q13480	Q92599	both	FALSE	FALSE
Q13480	Q92738	both	FALSE	FALSE
Q13480	Q96HN2	both	FALSE	FALSE
Q13480	Q99618	both	FALSE	FALSE
Q13480	Q9H4G0	both	FALSE	FALSE
Q13480	Q9HB21	both	FALSE	FALSE
Q13586	O14579	both	FALSE	FALSE
Q13586	O75410	both	FALSE	FALSE
Q13586	P35606	both	FALSE	FALSE
Q13586	P51648	both	FALSE	FALSE
Q13586	P53618	both	FALSE	FALSE
Q13586	P53621	both	FALSE	FALSE
Q13586	Q14696	both	FALSE	FALSE
Q13586	Q6ZTW0	both	FALSE	FALSE
Q13586	Q8IUZ0	both	FALSE	FALSE
Q13586	Q96S66	both	FALSE	FALSE
Q13586	Q9BSJ8	both	FALSE	FALSE
Q13586	Q9BZF1	both	FALSE	FALSE
Q13586	Q9P0L0	both	FALSE	FALSE
Q14141	P14923	both	FALSE	FALSE
Q14141	Q13480	both	FALSE	FALSE
Q14141	Q15436	both	FALSE	FALSE
Q14141	Q3V6T2	both	FALSE	FALSE
Q14141	Q7Z2K8	both	FALSE	FALSE
Q14141	Q92599	both	FALSE	FALSE
Q14141	Q92738	both	FALSE	FALSE
Q14141	Q96HN2	both	FALSE	FALSE
Q14141	Q99618	both	FALSE	FALSE
Q14141	Q9H4G0	both	FALSE	FALSE
Q14141	Q9HB21	both	FALSE	FALSE
Q14151	O75367	both	FALSE	FALSE
Q14151	O95793	both	FALSE	FALSE
Q14151	P09874	both	FALSE	FALSE
Q14151	P20042	both	FALSE	FALSE
Q14151	P63244	both	FALSE	FALSE
Q14151	Q04721	both	FALSE	FALSE
Q14151	Q08211	both	FALSE	FALSE
Q14151	Q08J23	both	FALSE	FALSE
Q14151	Q96GQ7	both	FALSE	FALSE
Q14696	O14579	both	FALSE	FALSE
Q14696	O75410	both	FALSE	FALSE
Q14696	P35606	both	FALSE	FALSE
Q14696	P51648	both	FALSE	FALSE
Q14696	P53618	both	FALSE	FALSE
Q14696	P53621	both	FALSE	FALSE
Q14696	Q13586	both	FALSE	FALSE
Q14696	Q6ZTW0	both	FALSE	FALSE
Q14696	Q8IUZ0	both	FALSE	FALSE
Q14696	Q96S66	both	FALSE	FALSE
Q14696	Q9BSJ8	both	FALSE	FALSE
Q14696	Q9BZF1	both	FALSE	FALSE
Q14696	Q9P0L0	both	FALSE	FALSE
Q15084	P14616	both	FALSE	FALSE
Q15084	P50454	both	FALSE	FALSE
Q15436	P14923	both	FALSE	FALSE
Q15436	Q13480	both	FALSE	FALSE
Q15436	Q14141	both	FALSE	FALSE
Q15436	Q3V6T2	both	FALSE	FALSE
Q15436	Q7Z2K8	both	FALSE	FALSE
Q15436	Q92599	both	FALSE	FALSE
Q15436	Q92738	both	FALSE	FALSE
Q15436	Q96HN2	both	FALSE	FALSE
Q15436	Q99618	both	FALSE	FALSE
Q15436	Q9H4G0	both	FALSE	FALSE
Q15436	Q9HB21	both	FALSE	FALSE
Q16620	P18085	both	FALSE	FALSE
Q3V6T2	P14923	both	FALSE	FALSE
Q3V6T2	Q13480	both	FALSE	FALSE
Q3V6T2	Q14141	both	FALSE	FALSE
Q3V6T2	Q15436	both	FALSE	FALSE
Q3V6T2	Q7Z2K8	both	FALSE	FALSE
Q3V6T2	Q92599	both	FALSE	FALSE
Q3V6T2	Q92738	both	FALSE	FALSE
Q3V6T2	Q96HN2	both	FALSE	FALSE
Q3V6T2	Q96RT1	both	FALSE	FALSE
Q3V6T2	Q99618	both	FALSE	FALSE
Q3V6T2	Q9H4G0	both	FALSE	FALSE
Q3V6T2	Q9HB21	both	FALSE	FALSE
Q6ZTW0	O14579	both	FALSE	FALSE
Q6ZTW0	O75410	both	FALSE	FALSE
Q6ZTW0	P35606	both	FALSE	FALSE
Q6ZTW0	P51648	both	FALSE	FALSE
Q6ZTW0	P53618	both	FALSE	FALSE
Q6ZTW0	P53621	both	FALSE	FALSE
Q6ZTW0	Q13586	both	FALSE	FALSE
Q6ZTW0	Q14696	both	FALSE	FALSE
Q6ZTW0	Q8IUZ0	both	TRUE	FALSE
Q6ZTW0	Q96S66	both	FALSE	FALSE
Q6ZTW0	Q9BSJ8	both	FALSE	FALSE
Q6ZTW0	Q9BZF1	both	FALSE	FALSE
Q6ZTW0	Q9P0L0	both	FALSE	FALSE
Q7Z2K8	P14923	both	FALSE	FALSE
Q7Z2K8	Q13480	both	FALSE	FALSE
Q7Z2K8	Q14141	both	FALSE	FALSE
Q7Z2K8	Q15436	both	FALSE	FALSE
Q7Z2K8	Q3V6T2	both	FALSE	FALSE
Q7Z2K8	Q92599	both	FALSE	FALSE
Q7Z2K8	Q92738	both	FALSE	FALSE
Q7Z2K8	Q96HN2	both	FALSE	FALSE
Q7Z2K8	Q96RT1	both	FALSE	FALSE
Q7Z2K8	Q99618	both	FALSE	FALSE
Q7Z2K8	Q9H4G0	both	FALSE	FALSE
Q7Z2K8	Q9HB21	both	FALSE	FALSE
Q7Z406	O14964	both	FALSE	FALSE
Q8IUZ0	O14579	both	FALSE	FALSE
Q8IUZ0	O75410	both	FALSE	FALSE
Q8IUZ0	P35606	both	FALSE	FALSE
Q8IUZ0	P51648	both	FALSE	FALSE
Q8IUZ0	P53618	both	FALSE	FALSE
Q8IUZ0	P53621	both	FALSE	FALSE
Q8IUZ0	Q13586	both	FALSE	FALSE
Q8IUZ0	Q14696	both	FALSE	FALSE
Q8IUZ0	Q6ZTW0	both	TRUE	FALSE
Q8IUZ0	Q96S66	both	FALSE	FALSE
Q8IUZ0	Q9BSJ8	both	FALSE	FALSE
Q8IUZ0	Q9BZF1	both	FALSE	FALSE
Q8IUZ0	Q9P0L0	both	FALSE	FALSE
Q92599	P14923	both	FALSE	FALSE
Q92599	Q13480	both	FALSE	FALSE
Q92599	Q14141	both	FALSE	FALSE
Q92599	Q15436	both	FALSE	FALSE
Q92599	Q3V6T2	both	FALSE	FALSE
Q92599	Q7Z2K8	both	FALSE	FALSE
Q92599	Q92738	both	FALSE	FALSE
Q92599	Q96HN2	both	FALSE	FALSE
Q92599	Q99618	both	FALSE	FALSE
Q92599	Q9H4G0	both	FALSE	FALSE
Q92599	Q9HB21	both	FALSE	FALSE
Q92616	O43852	both	FALSE	FALSE
Q92738	P14923	both	FALSE	FALSE
Q92738	Q13480	both	FALSE	FALSE
Q92738	Q14141	both	FALSE	FALSE
Q92738	Q15436	both	FALSE	FALSE
Q92738	Q3V6T2	both	FALSE	FALSE
Q92738	Q7Z2K8	both	FALSE	FALSE
Q92738	Q92599	both	FALSE	FALSE
Q92738	Q96HN2	both	FALSE	FALSE
Q92738	Q99618	both	FALSE	FALSE
Q92738	Q9H4G0	both	FALSE	FALSE
Q92738	Q9HB21	both	FALSE	FALSE
Q96CW1	O94973	both	TRUE	FALSE
Q96CW1	O95782	both	TRUE	FALSE
Q96CW1	P63010	both	TRUE	FALSE
Q96CW1	Q10567	both	TRUE	FALSE
Q96GQ7	O75367	both	FALSE	FALSE
Q96GQ7	O95793	both	FALSE	FALSE
Q96GQ7	P09874	both	FALSE	FALSE
Q96GQ7	P20042	both	FALSE	FALSE
Q96GQ7	P63244	both	FALSE	FALSE
Q96GQ7	Q04721	both	FALSE	FALSE
Q96GQ7	Q08211	both	FALSE	FALSE
Q96GQ7	Q08J23	both	FALSE	FALSE
Q96GQ7	Q14151	both	FALSE	FALSE
Q96HN2	P14923	both	FALSE	FALSE
Q96HN2	Q13480	both	FALSE	FALSE
Q96HN2	Q14141	both	FALSE	FALSE
Q96HN2	Q15436	both	FALSE	FALSE
Q96HN2	Q3V6T2	both	FALSE	FALSE
Q96HN2	Q7Z2K8	both	FALSE	FALSE
Q96HN2	Q92599	both	FALSE	FALSE
Q96HN2	Q92738	both	FALSE	FALSE
Q96HN2	Q99618	both	FALSE	FALSE
Q96HN2	Q9H4G0	both	FALSE	FALSE
Q96HN2	Q9HB21	both	FALSE	FALSE
Q96RT1	Q3V6T2	both	FALSE	FALSE
Q96RT1	Q7Z2K8	both	FALSE	FALSE
Q96S66	O14579	both	FALSE	FALSE
Q96S66	O75410	both	FALSE	FALSE
Q96S66	P35606	both	FALSE	FALSE
Q96S66	P51648	both	FALSE	FALSE
Q96S66	P53618	both	FALSE	FALSE
Q96S66	P53621	both	FALSE	FALSE
Q96S66	Q13586	both	FALSE	FALSE
Q96S66	Q14696	both	FALSE	FALSE
Q96S66	Q6ZTW0	both	FALSE	FALSE
Q96S66	Q8IUZ0	both	FALSE	FALSE
Q96S66	Q9BSJ8	both	FALSE	FALSE
Q96S66	Q9BZF1	both	FALSE	FALSE
Q96S66	Q9P0L0	both	FALSE	FALSE
Q99618	P14923	both	FALSE	FALSE
Q99618	Q13480	both	FALSE	FALSE
Q99618	Q14141	both	FALSE	FALSE
Q99618	Q15436	both	FALSE	FALSE
Q99618	Q3V6T2	both	FALSE	FALSE
Q99618	Q7Z2K8	both	FALSE	FALSE
Q99618	Q92599	both	FALSE	FALSE
Q99618	Q92738	both	FALSE	FALSE
Q99618	Q96HN2	both	FALSE	FALSE
Q99618	Q9H4G0	both	FALSE	FALSE
Q99618	Q9HB21	both	FALSE	FALSE
Q9BSJ8	O14579	both	FALSE	FALSE
Q9BSJ8	O75410	both	FALSE	FALSE
Q9BSJ8	P35606	both	FALSE	FALSE
Q9BSJ8	P51648	both	FALSE	FALSE
Q9BSJ8	P53618	both	FALSE	FALSE
Q9BSJ8	P53621	both	FALSE	FALSE
Q9BSJ8	Q13586	both	FALSE	FALSE
Q9BSJ8	Q14696	both	FALSE	FALSE
Q9BSJ8	Q6ZTW0	both	FALSE	FALSE
Q9BSJ8	Q8IUZ0	both	FALSE	FALSE
Q9BSJ8	Q96S66	both	FALSE	FALSE
Q9BSJ8	Q9BZF1	both	FALSE	FALSE
Q9BSJ8	Q9P0L0	both	FALSE	FALSE
Q9BZF1	O14579	both	FALSE	FALSE
Q9BZF1	O75410	both	FALSE	FALSE
Q9BZF1	P35606	both	FALSE	FALSE
Q9BZF1	P51648	both	FALSE	FALSE
Q9BZF1	P53618	both	FALSE	FALSE
Q9BZF1	P53621	both	FALSE	FALSE
Q9BZF1	Q13586	both	FALSE	FALSE
Q9BZF1	Q14696	both	FALSE	FALSE
Q9BZF1	Q6ZTW0	both	FALSE	FALSE
Q9BZF1	Q8IUZ0	both	FALSE	FALSE
Q9BZF1	Q96S66	both	FALSE	FALSE
Q9BZF1	Q9BSJ8	both	FALSE	FALSE
Q9BZF1	Q9P0L0	both	FALSE	FALSE
Q9H4G0	P14923	both	FALSE	FALSE
Q9H4G0	Q13480	both	FALSE	FALSE
Q9H4G0	Q14141	both	FALSE	FALSE
Q9H4G0	Q15436	both	FALSE	FALSE
Q9H4G0	Q3V6T2	both	FALSE	FALSE
Q9H4G0	Q7Z2K8	both	FALSE	FALSE
Q9H4G0	Q92599	both	FALSE	FALSE
Q9H4G0	Q92738	both	FALSE	FALSE
Q9H4G0	Q96HN2	both	FALSE	FALSE
Q9H4G0	Q99618	both	FALSE	FALSE
Q9H4G0	Q9HB21	both	FALSE	FALSE
Q9H792	P11274	both	FALSE	FALSE
Q9H792	P28288	both	FALSE	FALSE
Q9H792	Q9ULH1	both	FALSE	FALSE
Q9HB21	P14923	both	FALSE	FALSE
Q9HB21	Q13480	both	FALSE	FALSE
Q9HB21	Q14141	both	FALSE	FALSE
Q9HB21	Q15436	both	FALSE	FALSE
Q9HB21	Q3V6T2	both	FALSE	FALSE
Q9HB21	Q7Z2K8	both	FALSE	FALSE
Q9HB21	Q92599	both	FALSE	FALSE
Q9HB21	Q92738	both	FALSE	FALSE
Q9HB21	Q96HN2	both	FALSE	FALSE
Q9HB21	Q99618	both	FALSE	FALSE
Q9HB21	Q9H4G0	both	FALSE	FALSE
Q9P0L0	O14579	both	FALSE	FALSE
Q9P0L0	O75410	both	FALSE	FALSE
Q9P0L0	P35606	both	FALSE	FALSE
Q9P0L0	P51648	both	FALSE	FALSE
Q9P0L0	P53618	both	TRUE	FALSE
Q9P0L0	P53621	both	FALSE	FALSE
Q9P0L0	Q13586	both	FALSE	FALSE
Q9P0L0	Q14696	both	FALSE	FALSE
Q9P0L0	Q6ZTW0	both	FALSE	FALSE
Q9P0L0	Q8IUZ0	both	FALSE	FALSE
Q9P0L0	Q96S66	both	FALSE	FALSE
Q9P0L0	Q9BSJ8	both	FALSE	FALSE
Q9P0L0	Q9BZF1	both	FALSE	FALSE
Q9UHL9	Q9UM73	both	FALSE	FALSE
Q9ULH1	P11274	both	FALSE	FALSE
Q9ULH1	P28288	both	FALSE	FALSE
Q9ULH1	Q9H792	both	FALSE	FALSE
Q9UM73	Q9UHL9	both	FALSE	FALSE
A0MZ66	B1ANS9	BIOID	FALSE	FALSE
A0MZ66	B7ZW38	BIOID	FALSE	FALSE
A0MZ66	O14641	BIOID	FALSE	FALSE
A0MZ66	O76094	BIOID	FALSE	FALSE
A0MZ66	O95239	BIOID	TRUE	FALSE
A0MZ66	O96006	BIOID	FALSE	FALSE
A0MZ66	P06753	BIOID	FALSE	FALSE
A0MZ66	P09884	BIOID	FALSE	FALSE
A0MZ66	P20810	BIOID	FALSE	FALSE
A0MZ66	P22102	BIOID	FALSE	FALSE
A0MZ66	P35268	BIOID	FALSE	FALSE
A0MZ66	P42574	BIOID	FALSE	FALSE
A0MZ66	P42766	BIOID	FALSE	FALSE
[truncated: 13,641 more rows]
