# Supplementary material for: Physical and functional interactome atlas of human receptor tyrosine kinases
Source: EMBO Rep. 2022 Apr 5;23(6):e54041. doi: 10.15252/embr.202154041 (PMC9171411; doi:10.15252/embr.202154041)
Supplement: Supplementary file 7 — Dataset EV5 [file EMBR-23-e54041-s002.zip › README_EV6.txt]

Dataset EV6
Enrichment of Reactome pathways in the cross-correlation clusters.
Pathways were filtered based on q-value (q < 0.05), and all proteins with the pathway annotation are identified. 
