# Supplementary material for: Physical and functional interactome atlas of human receptor tyrosine kinases
Source: EMBO Rep. 2022 Apr 5;23(6):e54041. doi: 10.15252/embr.202154041 (PMC9171411; doi:10.15252/embr.202154041)
Supplement: Supplementary file 8 — Dataset EV6 [file EMBR-23-e54041-s012.zip › Dataset EV6.xlsx]

## Sheet: EV6
Database	AP-MS or BioID	Cluster	Pathway name	log2 Fold Change	Cluster protein names	qvalue
Reactome	AP	Cluster 1	Hemostasis	1.56155	ACSL3;ADAM10;ADAMTS1;AFG3L2;ARF4;ATP1A1;ATP1B3;ATP2A2;ATP2B1;ATP5F1C;BAG2;BSG;CALU;CANX;CCPG1;CDH2;CLGN;CLN6;CLU;CNPY3;CPD;CTNNA1;CTNNB1;DDOST;DGKE;DNAJA1;DNAJA2;DNAJA3;DNAJC10;DNAJC3;DSC3;EMD;FANCI;FAR1;FBXW11;GANAB;GCN1;GGH;GLA;GLUD1;HAX1;HSD17B12;HSP90AB2P;HSP90B1;HSPA4L;HSPA5;HSPH1;ILVBL;INSRR;ITGAV;ITGB1;ITM2B;KNTC1;LTN1;MAGT1;MET;MICOS13;MON2;NFXL1;NTRK1;NTRK2;NUP210;OS9;P4HA1;P4HB;PDIA4;PD…	0.000155041
Reactome	AP	Cluster 1	Adaptive Immune System	0.735272	ACSL3;ADAM10;ADAMTS1;AFG3L2;ARF4;ATP1A1;ATP1B3;ATP2A2;ATP2B1;ATP5F1C;BAG2;BSG;CALU;CANX;CCPG1;CDH2;CLGN;CLN6;CLU;CNPY3;CPD;CTNNA1;CTNNB1;DDOST;DGKE;DNAJA1;DNAJA2;DNAJA3;DNAJC10;DNAJC3;DSC3;EMD;FANCI;FAR1;FBXW11;GANAB;GCN1;GGH;GLA;GLUD1;HAX1;HSD17B12;HSP90AB2P;HSP90B1;HSPA4L;HSPA5;HSPH1;ILVBL;INSRR;ITGAV;ITGB1;ITM2B;KNTC1;LTN1;MAGT1;MET;MICOS13;MON2;NFXL1;NTRK1;NTRK2;NUP210;OS9;P4HA1;P4HB;PDIA4;PD…	0.0402421
Reactome	AP	Cluster 1	Disease	1.00123	ACSL3;ADAM10;ADAMTS1;AFG3L2;ARF4;ATP1A1;ATP1B3;ATP2A2;ATP2B1;ATP5F1C;BAG2;BSG;CALU;CANX;CCPG1;CDH2;CLGN;CLN6;CLU;CNPY3;CPD;CTNNA1;CTNNB1;DDOST;DGKE;DNAJA1;DNAJA2;DNAJA3;DNAJC10;DNAJC3;DSC3;EMD;FANCI;FAR1;FBXW11;GANAB;GCN1;GGH;GLA;GLUD1;HAX1;HSD17B12;HSP90AB2P;HSP90B1;HSPA4L;HSPA5;HSPH1;ILVBL;INSRR;ITGAV;ITGB1;ITM2B;KNTC1;LTN1;MAGT1;MET;MICOS13;MON2;NFXL1;NTRK1;NTRK2;NUP210;OS9;P4HA1;P4HB;PDIA4;PD…	0.000249583
Reactome	AP	Cluster 1	Innate Immune System	0.752734	ACSL3;ADAM10;ADAMTS1;AFG3L2;ARF4;ATP1A1;ATP1B3;ATP2A2;ATP2B1;ATP5F1C;BAG2;BSG;CALU;CANX;CCPG1;CDH2;CLGN;CLN6;CLU;CNPY3;CPD;CTNNA1;CTNNB1;DDOST;DGKE;DNAJA1;DNAJA2;DNAJA3;DNAJC10;DNAJC3;DSC3;EMD;FANCI;FAR1;FBXW11;GANAB;GCN1;GGH;GLA;GLUD1;HAX1;HSD17B12;HSP90AB2P;HSP90B1;HSPA4L;HSPA5;HSPH1;ILVBL;INSRR;ITGAV;ITGB1;ITM2B;KNTC1;LTN1;MAGT1;MET;MICOS13;MON2;NFXL1;NTRK1;NTRK2;NUP210;OS9;P4HA1;P4HB;PDIA4;PD…	0.0237255
Reactome	AP	Cluster 1	Immune System	0.574724	ACSL3;ADAM10;ADAMTS1;AFG3L2;ARF4;ATP1A1;ATP1B3;ATP2A2;ATP2B1;ATP5F1C;BAG2;BSG;CALU;CANX;CCPG1;CDH2;CLGN;CLN6;CLU;CNPY3;CPD;CTNNA1;CTNNB1;DDOST;DGKE;DNAJA1;DNAJA2;DNAJA3;DNAJC10;DNAJC3;DSC3;EMD;FANCI;FAR1;FBXW11;GANAB;GCN1;GGH;GLA;GLUD1;HAX1;HSD17B12;HSP90AB2P;HSP90B1;HSPA4L;HSPA5;HSPH1;ILVBL;INSRR;ITGAV;ITGB1;ITM2B;KNTC1;LTN1;MAGT1;MET;MICOS13;MON2;NFXL1;NTRK1;NTRK2;NUP210;OS9;P4HA1;P4HB;PDIA4;PD…	0.0161423
Reactome	AP	Cluster 1	Cell surface interactions at the vascular wall	1.80093	ACSL3;ADAM10;ADAMTS1;AFG3L2;ARF4;ATP1A1;ATP1B3;ATP2A2;ATP2B1;ATP5F1C;BAG2;BSG;CALU;CANX;CCPG1;CDH2;CLGN;CLN6;CLU;CNPY3;CPD;CTNNA1;CTNNB1;DDOST;DGKE;DNAJA1;DNAJA2;DNAJA3;DNAJC10;DNAJC3;DSC3;EMD;FANCI;FAR1;FBXW11;GANAB;GCN1;GGH;GLA;GLUD1;HAX1;HSD17B12;HSP90AB2P;HSP90B1;HSPA4L;HSPA5;HSPH1;ILVBL;INSRR;ITGAV;ITGB1;ITM2B;KNTC1;LTN1;MAGT1;MET;MICOS13;MON2;NFXL1;NTRK1;NTRK2;NUP210;OS9;P4HA1;P4HB;PDIA4;PD…	0.00347372
Reactome	AP	Cluster 1	Infectious disease	1.1994	ACSL3;ADAM10;ADAMTS1;AFG3L2;ARF4;ATP1A1;ATP1B3;ATP2A2;ATP2B1;ATP5F1C;BAG2;BSG;CALU;CANX;CCPG1;CDH2;CLGN;CLN6;CLU;CNPY3;CPD;CTNNA1;CTNNB1;DDOST;DGKE;DNAJA1;DNAJA2;DNAJA3;DNAJC10;DNAJC3;DSC3;EMD;FANCI;FAR1;FBXW11;GANAB;GCN1;GGH;GLA;GLUD1;HAX1;HSD17B12;HSP90AB2P;HSP90B1;HSPA4L;HSPA5;HSPH1;ILVBL;INSRR;ITGAV;ITGB1;ITM2B;KNTC1;LTN1;MAGT1;MET;MICOS13;MON2;NFXL1;NTRK1;NTRK2;NUP210;OS9;P4HA1;P4HB;PDIA4;PD…	0.000461159
Reactome	AP	Cluster 1	Costimulation by the CD28 family	1.69905	ACSL3;ADAM10;ADAMTS1;AFG3L2;ARF4;ATP1A1;ATP1B3;ATP2A2;ATP2B1;ATP5F1C;BAG2;BSG;CALU;CANX;CCPG1;CDH2;CLGN;CLN6;CLU;CNPY3;CPD;CTNNA1;CTNNB1;DDOST;DGKE;DNAJA1;DNAJA2;DNAJA3;DNAJC10;DNAJC3;DSC3;EMD;FANCI;FAR1;FBXW11;GANAB;GCN1;GGH;GLA;GLUD1;HAX1;HSD17B12;HSP90AB2P;HSP90B1;HSPA4L;HSPA5;HSPH1;ILVBL;INSRR;ITGAV;ITGB1;ITM2B;KNTC1;LTN1;MAGT1;MET;MICOS13;MON2;NFXL1;NTRK1;NTRK2;NUP210;OS9;P4HA1;P4HB;PDIA4;PD…	0.0321833
Reactome	AP	Cluster 1	Organelle biogenesis and maintenance	1.52428	ACSL3;ADAM10;ADAMTS1;AFG3L2;ARF4;ATP1A1;ATP1B3;ATP2A2;ATP2B1;ATP5F1C;BAG2;BSG;CALU;CANX;CCPG1;CDH2;CLGN;CLN6;CLU;CNPY3;CPD;CTNNA1;CTNNB1;DDOST;DGKE;DNAJA1;DNAJA2;DNAJA3;DNAJC10;DNAJC3;DSC3;EMD;FANCI;FAR1;FBXW11;GANAB;GCN1;GGH;GLA;GLUD1;HAX1;HSD17B12;HSP90AB2P;HSP90B1;HSPA4L;HSPA5;HSPH1;ILVBL;INSRR;ITGAV;ITGB1;ITM2B;KNTC1;LTN1;MAGT1;MET;MICOS13;MON2;NFXL1;NTRK1;NTRK2;NUP210;OS9;P4HA1;P4HB;PDIA4;PD…	0.00831868
Reactome	AP	Cluster 1	Intraflagellar transport	2.4036	ACSL3;ADAM10;ADAMTS1;AFG3L2;ARF4;ATP1A1;ATP1B3;ATP2A2;ATP2B1;ATP5F1C;BAG2;BSG;CALU;CANX;CCPG1;CDH2;CLGN;CLN6;CLU;CNPY3;CPD;CTNNA1;CTNNB1;DDOST;DGKE;DNAJA1;DNAJA2;DNAJA3;DNAJC10;DNAJC3;DSC3;EMD;FANCI;FAR1;FBXW11;GANAB;GCN1;GGH;GLA;GLUD1;HAX1;HSD17B12;HSP90AB2P;HSP90B1;HSPA4L;HSPA5;HSPH1;ILVBL;INSRR;ITGAV;ITGB1;ITM2B;KNTC1;LTN1;MAGT1;MET;MICOS13;MON2;NFXL1;NTRK1;NTRK2;NUP210;OS9;P4HA1;P4HB;PDIA4;PD…	0.0104939
Reactome	AP	Cluster 1	Metabolism of proteins	1.08953	ACSL3;ADAM10;ADAMTS1;AFG3L2;ARF4;ATP1A1;ATP1B3;ATP2A2;ATP2B1;ATP5F1C;BAG2;BSG;CALU;CANX;CCPG1;CDH2;CLGN;CLN6;CLU;CNPY3;CPD;CTNNA1;CTNNB1;DDOST;DGKE;DNAJA1;DNAJA2;DNAJA3;DNAJC10;DNAJC3;DSC3;EMD;FANCI;FAR1;FBXW11;GANAB;GCN1;GGH;GLA;GLUD1;HAX1;HSD17B12;HSP90AB2P;HSP90B1;HSPA4L;HSPA5;HSPH1;ILVBL;INSRR;ITGAV;ITGB1;ITM2B;KNTC1;LTN1;MAGT1;MET;MICOS13;MON2;NFXL1;NTRK1;NTRK2;NUP210;OS9;P4HA1;P4HB;PDIA4;PD…	3.79e-05
Reactome	AP	Cluster 1	Post-translational protein modification	1.38826	ACSL3;ADAM10;ADAMTS1;AFG3L2;ARF4;ATP1A1;ATP1B3;ATP2A2;ATP2B1;ATP5F1C;BAG2;BSG;CALU;CANX;CCPG1;CDH2;CLGN;CLN6;CLU;CNPY3;CPD;CTNNA1;CTNNB1;DDOST;DGKE;DNAJA1;DNAJA2;DNAJA3;DNAJC10;DNAJC3;DSC3;EMD;FANCI;FAR1;FBXW11;GANAB;GCN1;GGH;GLA;GLUD1;HAX1;HSD17B12;HSP90AB2P;HSP90B1;HSPA4L;HSPA5;HSPH1;ILVBL;INSRR;ITGAV;ITGB1;ITM2B;KNTC1;LTN1;MAGT1;MET;MICOS13;MON2;NFXL1;NTRK1;NTRK2;NUP210;OS9;P4HA1;P4HB;PDIA4;PD…	5.66e-06
Reactome	AP	Cluster 1	Class I MHC mediated antigen processing & presentation	0.958811	ACSL3;ADAM10;ADAMTS1;AFG3L2;ARF4;ATP1A1;ATP1B3;ATP2A2;ATP2B1;ATP5F1C;BAG2;BSG;CALU;CANX;CCPG1;CDH2;CLGN;CLN6;CLU;CNPY3;CPD;CTNNA1;CTNNB1;DDOST;DGKE;DNAJA1;DNAJA2;DNAJA3;DNAJC10;DNAJC3;DSC3;EMD;FANCI;FAR1;FBXW11;GANAB;GCN1;GGH;GLA;GLUD1;HAX1;HSD17B12;HSP90AB2P;HSP90B1;HSPA4L;HSPA5;HSPH1;ILVBL;INSRR;ITGAV;ITGB1;ITM2B;KNTC1;LTN1;MAGT1;MET;MICOS13;MON2;NFXL1;NTRK1;NTRK2;NUP210;OS9;P4HA1;P4HB;PDIA4;PD…	0.0446706
Reactome	AP	Cluster 1	L1CAM interactions	2.23962	ACSL3;ADAM10;ADAMTS1;AFG3L2;ARF4;ATP1A1;ATP1B3;ATP2A2;ATP2B1;ATP5F1C;BAG2;BSG;CALU;CANX;CCPG1;CDH2;CLGN;CLN6;CLU;CNPY3;CPD;CTNNA1;CTNNB1;DDOST;DGKE;DNAJA1;DNAJA2;DNAJA3;DNAJC10;DNAJC3;DSC3;EMD;FANCI;FAR1;FBXW11;GANAB;GCN1;GGH;GLA;GLUD1;HAX1;HSD17B12;HSP90AB2P;HSP90B1;HSPA4L;HSPA5;HSPH1;ILVBL;INSRR;ITGAV;ITGB1;ITM2B;KNTC1;LTN1;MAGT1;MET;MICOS13;MON2;NFXL1;NTRK1;NTRK2;NUP210;OS9;P4HA1;P4HB;PDIA4;PD…	0.00333088
Reactome	AP	Cluster 1	Axon guidance	1.03436	ACSL3;ADAM10;ADAMTS1;AFG3L2;ARF4;ATP1A1;ATP1B3;ATP2A2;ATP2B1;ATP5F1C;BAG2;BSG;CALU;CANX;CCPG1;CDH2;CLGN;CLN6;CLU;CNPY3;CPD;CTNNA1;CTNNB1;DDOST;DGKE;DNAJA1;DNAJA2;DNAJA3;DNAJC10;DNAJC3;DSC3;EMD;FANCI;FAR1;FBXW11;GANAB;GCN1;GGH;GLA;GLUD1;HAX1;HSD17B12;HSP90AB2P;HSP90B1;HSPA4L;HSPA5;HSPH1;ILVBL;INSRR;ITGAV;ITGB1;ITM2B;KNTC1;LTN1;MAGT1;MET;MICOS13;MON2;NFXL1;NTRK1;NTRK2;NUP210;OS9;P4HA1;P4HB;PDIA4;PD…	0.0224544
Reactome	AP	Cluster 1	Recycling pathway of L1	2.54377	ACSL3;ADAM10;ADAMTS1;AFG3L2;ARF4;ATP1A1;ATP1B3;ATP2A2;ATP2B1;ATP5F1C;BAG2;BSG;CALU;CANX;CCPG1;CDH2;CLGN;CLN6;CLU;CNPY3;CPD;CTNNA1;CTNNB1;DDOST;DGKE;DNAJA1;DNAJA2;DNAJA3;DNAJC10;DNAJC3;DSC3;EMD;FANCI;FAR1;FBXW11;GANAB;GCN1;GGH;GLA;GLUD1;HAX1;HSD17B12;HSP90AB2P;HSP90B1;HSPA4L;HSPA5;HSPH1;ILVBL;INSRR;ITGAV;ITGB1;ITM2B;KNTC1;LTN1;MAGT1;MET;MICOS13;MON2;NFXL1;NTRK1;NTRK2;NUP210;OS9;P4HA1;P4HB;PDIA4;PD…	0.00837257
Reactome	AP	Cluster 1	Nervous system development	0.968659	ACSL3;ADAM10;ADAMTS1;AFG3L2;ARF4;ATP1A1;ATP1B3;ATP2A2;ATP2B1;ATP5F1C;BAG2;BSG;CALU;CANX;CCPG1;CDH2;CLGN;CLN6;CLU;CNPY3;CPD;CTNNA1;CTNNB1;DDOST;DGKE;DNAJA1;DNAJA2;DNAJA3;DNAJC10;DNAJC3;DSC3;EMD;FANCI;FAR1;FBXW11;GANAB;GCN1;GGH;GLA;GLUD1;HAX1;HSD17B12;HSP90AB2P;HSP90B1;HSPA4L;HSPA5;HSPH1;ILVBL;INSRR;ITGAV;ITGB1;ITM2B;KNTC1;LTN1;MAGT1;MET;MICOS13;MON2;NFXL1;NTRK1;NTRK2;NUP210;OS9;P4HA1;P4HB;PDIA4;PD…	0.0282934
Reactome	AP	Cluster 1	Transport of small molecules	1.55165	ACSL3;ADAM10;ADAMTS1;AFG3L2;ARF4;ATP1A1;ATP1B3;ATP2A2;ATP2B1;ATP5F1C;BAG2;BSG;CALU;CANX;CCPG1;CDH2;CLGN;CLN6;CLU;CNPY3;CPD;CTNNA1;CTNNB1;DDOST;DGKE;DNAJA1;DNAJA2;DNAJA3;DNAJC10;DNAJC3;DSC3;EMD;FANCI;FAR1;FBXW11;GANAB;GCN1;GGH;GLA;GLUD1;HAX1;HSD17B12;HSP90AB2P;HSP90B1;HSPA4L;HSPA5;HSPH1;ILVBL;INSRR;ITGAV;ITGB1;ITM2B;KNTC1;LTN1;MAGT1;MET;MICOS13;MON2;NFXL1;NTRK1;NTRK2;NUP210;OS9;P4HA1;P4HB;PDIA4;PD…	0.000164259
Reactome	AP	Cluster 1	SLC-mediated transmembrane transport	1.50887	ACSL3;ADAM10;ADAMTS1;AFG3L2;ARF4;ATP1A1;ATP1B3;ATP2A2;ATP2B1;ATP5F1C;BAG2;BSG;CALU;CANX;CCPG1;CDH2;CLGN;CLN6;CLU;CNPY3;CPD;CTNNA1;CTNNB1;DDOST;DGKE;DNAJA1;DNAJA2;DNAJA3;DNAJC10;DNAJC3;DSC3;EMD;FANCI;FAR1;FBXW11;GANAB;GCN1;GGH;GLA;GLUD1;HAX1;HSD17B12;HSP90AB2P;HSP90B1;HSPA4L;HSPA5;HSPH1;ILVBL;INSRR;ITGAV;ITGB1;ITM2B;KNTC1;LTN1;MAGT1;MET;MICOS13;MON2;NFXL1;NTRK1;NTRK2;NUP210;OS9;P4HA1;P4HB;PDIA4;PD…	0.0130421
Reactome	AP	Cluster 1	Signaling by Rho GTPases	1.42377	ACSL3;ADAM10;ADAMTS1;AFG3L2;ARF4;ATP1A1;ATP1B3;ATP2A2;ATP2B1;ATP5F1C;BAG2;BSG;CALU;CANX;CCPG1;CDH2;CLGN;CLN6;CLU;CNPY3;CPD;CTNNA1;CTNNB1;DDOST;DGKE;DNAJA1;DNAJA2;DNAJA3;DNAJC10;DNAJC3;DSC3;EMD;FANCI;FAR1;FBXW11;GANAB;GCN1;GGH;GLA;GLUD1;HAX1;HSD17B12;HSP90AB2P;HSP90B1;HSPA4L;HSPA5;HSPH1;ILVBL;INSRR;ITGAV;ITGB1;ITM2B;KNTC1;LTN1;MAGT1;MET;MICOS13;MON2;NFXL1;NTRK1;NTRK2;NUP210;OS9;P4HA1;P4HB;PDIA4;PD…	0.00543671
Reactome	AP	Cluster 1	Ion channel transport	1.63492	ACSL3;ADAM10;ADAMTS1;AFG3L2;ARF4;ATP1A1;ATP1B3;ATP2A2;ATP2B1;ATP5F1C;BAG2;BSG;CALU;CANX;CCPG1;CDH2;CLGN;CLN6;CLU;CNPY3;CPD;CTNNA1;CTNNB1;DDOST;DGKE;DNAJA1;DNAJA2;DNAJA3;DNAJC10;DNAJC3;DSC3;EMD;FANCI;FAR1;FBXW11;GANAB;GCN1;GGH;GLA;GLUD1;HAX1;HSD17B12;HSP90AB2P;HSP90B1;HSPA4L;HSPA5;HSPH1;ILVBL;INSRR;ITGAV;ITGB1;ITM2B;KNTC1;LTN1;MAGT1;MET;MICOS13;MON2;NFXL1;NTRK1;NTRK2;NUP210;OS9;P4HA1;P4HB;PDIA4;PD…	0.0143742
Reactome	AP	Cluster 1	Amyloid fiber formation	1.83656	ACSL3;ADAM10;ADAMTS1;AFG3L2;ARF4;ATP1A1;ATP1B3;ATP2A2;ATP2B1;ATP5F1C;BAG2;BSG;CALU;CANX;CCPG1;CDH2;CLGN;CLN6;CLU;CNPY3;CPD;CTNNA1;CTNNB1;DDOST;DGKE;DNAJA1;DNAJA2;DNAJA3;DNAJC10;DNAJC3;DSC3;EMD;FANCI;FAR1;FBXW11;GANAB;GCN1;GGH;GLA;GLUD1;HAX1;HSD17B12;HSP90AB2P;HSP90B1;HSPA4L;HSPA5;HSPH1;ILVBL;INSRR;ITGAV;ITGB1;ITM2B;KNTC1;LTN1;MAGT1;MET;MICOS13;MON2;NFXL1;NTRK1;NTRK2;NUP210;OS9;P4HA1;P4HB;PDIA4;PD…	0.0259036
Reactome	AP	Cluster 1	Fatty acyl-CoA biosynthesis	2.94903	ACSL3;ADAM10;ADAMTS1;AFG3L2;ARF4;ATP1A1;ATP1B3;ATP2A2;ATP2B1;ATP5F1C;BAG2;BSG;CALU;CANX;CCPG1;CDH2;CLGN;CLN6;CLU;CNPY3;CPD;CTNNA1;CTNNB1;DDOST;DGKE;DNAJA1;DNAJA2;DNAJA3;DNAJC10;DNAJC3;DSC3;EMD;FANCI;FAR1;FBXW11;GANAB;GCN1;GGH;GLA;GLUD1;HAX1;HSD17B12;HSP90AB2P;HSP90B1;HSPA4L;HSPA5;HSPH1;ILVBL;INSRR;ITGAV;ITGB1;ITM2B;KNTC1;LTN1;MAGT1;MET;MICOS13;MON2;NFXL1;NTRK1;NTRK2;NUP210;OS9;P4HA1;P4HB;PDIA4;PD…	0.00435282
Reactome	AP	Cluster 1	Synthesis of very long-chain fatty acyl-CoAs	3.57352	ACSL3;ADAM10;ADAMTS1;AFG3L2;ARF4;ATP1A1;ATP1B3;ATP2A2;ATP2B1;ATP5F1C;BAG2;BSG;CALU;CANX;CCPG1;CDH2;CLGN;CLN6;CLU;CNPY3;CPD;CTNNA1;CTNNB1;DDOST;DGKE;DNAJA1;DNAJA2;DNAJA3;DNAJC10;DNAJC3;DSC3;EMD;FANCI;FAR1;FBXW11;GANAB;GCN1;GGH;GLA;GLUD1;HAX1;HSD17B12;HSP90AB2P;HSP90B1;HSPA4L;HSPA5;HSPH1;ILVBL;INSRR;ITGAV;ITGB1;ITM2B;KNTC1;LTN1;MAGT1;MET;MICOS13;MON2;NFXL1;NTRK1;NTRK2;NUP210;OS9;P4HA1;P4HB;PDIA4;PD…	0.00151658
Reactome	AP	Cluster 1	COPI-dependent Golgi-to-ER retrograde traffic	2.47198	ACSL3;ADAM10;ADAMTS1;AFG3L2;ARF4;ATP1A1;ATP1B3;ATP2A2;ATP2B1;ATP5F1C;BAG2;BSG;CALU;CANX;CCPG1;CDH2;CLGN;CLN6;CLU;CNPY3;CPD;CTNNA1;CTNNB1;DDOST;DGKE;DNAJA1;DNAJA2;DNAJA3;DNAJC10;DNAJC3;DSC3;EMD;FANCI;FAR1;FBXW11;GANAB;GCN1;GGH;GLA;GLUD1;HAX1;HSD17B12;HSP90AB2P;HSP90B1;HSPA4L;HSPA5;HSPH1;ILVBL;INSRR;ITGAV;ITGB1;ITM2B;KNTC1;LTN1;MAGT1;MET;MICOS13;MON2;NFXL1;NTRK1;NTRK2;NUP210;OS9;P4HA1;P4HB;PDIA4;PD…	0.00183917
Reactome	AP	Cluster 1	Intra-Golgi and retrograde Golgi-to-ER traffic	1.47198	ACSL3;ADAM10;ADAMTS1;AFG3L2;ARF4;ATP1A1;ATP1B3;ATP2A2;ATP2B1;ATP5F1C;BAG2;BSG;CALU;CANX;CCPG1;CDH2;CLGN;CLN6;CLU;CNPY3;CPD;CTNNA1;CTNNB1;DDOST;DGKE;DNAJA1;DNAJA2;DNAJA3;DNAJC10;DNAJC3;DSC3;EMD;FANCI;FAR1;FBXW11;GANAB;GCN1;GGH;GLA;GLUD1;HAX1;HSD17B12;HSP90AB2P;HSP90B1;HSPA4L;HSPA5;HSPH1;ILVBL;INSRR;ITGAV;ITGB1;ITM2B;KNTC1;LTN1;MAGT1;MET;MICOS13;MON2;NFXL1;NTRK1;NTRK2;NUP210;OS9;P4HA1;P4HB;PDIA4;PD…	0.0212229
Reactome	AP	Cluster 1	Golgi-to-ER retrograde transport	2.06045	ACSL3;ADAM10;ADAMTS1;AFG3L2;ARF4;ATP1A1;ATP1B3;ATP2A2;ATP2B1;ATP5F1C;BAG2;BSG;CALU;CANX;CCPG1;CDH2;CLGN;CLN6;CLU;CNPY3;CPD;CTNNA1;CTNNB1;DDOST;DGKE;DNAJA1;DNAJA2;DNAJA3;DNAJC10;DNAJC3;DSC3;EMD;FANCI;FAR1;FBXW11;GANAB;GCN1;GGH;GLA;GLUD1;HAX1;HSD17B12;HSP90AB2P;HSP90B1;HSPA4L;HSPA5;HSPH1;ILVBL;INSRR;ITGAV;ITGB1;ITM2B;KNTC1;LTN1;MAGT1;MET;MICOS13;MON2;NFXL1;NTRK1;NTRK2;NUP210;OS9;P4HA1;P4HB;PDIA4;PD…	0.00518334
Reactome	AP	Cluster 1	Asparagine N-linked glycosylation	2.71317	ACSL3;ADAM10;ADAMTS1;AFG3L2;ARF4;ATP1A1;ATP1B3;ATP2A2;ATP2B1;ATP5F1C;BAG2;BSG;CALU;CANX;CCPG1;CDH2;CLGN;CLN6;CLU;CNPY3;CPD;CTNNA1;CTNNB1;DDOST;DGKE;DNAJA1;DNAJA2;DNAJA3;DNAJC10;DNAJC3;DSC3;EMD;FANCI;FAR1;FBXW11;GANAB;GCN1;GGH;GLA;GLUD1;HAX1;HSD17B12;HSP90AB2P;HSP90B1;HSPA4L;HSPA5;HSPH1;ILVBL;INSRR;ITGAV;ITGB1;ITM2B;KNTC1;LTN1;MAGT1;MET;MICOS13;MON2;NFXL1;NTRK1;NTRK2;NUP210;OS9;P4HA1;P4HB;PDIA4;PD…	7e-08
Reactome	AP	Cluster 1	HIV Infection	1.20429	ACSL3;ADAM10;ADAMTS1;AFG3L2;ARF4;ATP1A1;ATP1B3;ATP2A2;ATP2B1;ATP5F1C;BAG2;BSG;CALU;CANX;CCPG1;CDH2;CLGN;CLN6;CLU;CNPY3;CPD;CTNNA1;CTNNB1;DDOST;DGKE;DNAJA1;DNAJA2;DNAJA3;DNAJC10;DNAJC3;DSC3;EMD;FANCI;FAR1;FBXW11;GANAB;GCN1;GGH;GLA;GLUD1;HAX1;HSD17B12;HSP90AB2P;HSP90B1;HSPA4L;HSPA5;HSPH1;ILVBL;INSRR;ITGAV;ITGB1;ITM2B;KNTC1;LTN1;MAGT1;MET;MICOS13;MON2;NFXL1;NTRK1;NTRK2;NUP210;OS9;P4HA1;P4HB;PDIA4;PD…	0.0395035
Reactome	AP	Cluster 1	HCMV Infection	1.12506	ACSL3;ADAM10;ADAMTS1;AFG3L2;ARF4;ATP1A1;ATP1B3;ATP2A2;ATP2B1;ATP5F1C;BAG2;BSG;CALU;CANX;CCPG1;CDH2;CLGN;CLN6;CLU;CNPY3;CPD;CTNNA1;CTNNB1;DDOST;DGKE;DNAJA1;DNAJA2;DNAJA3;DNAJC10;DNAJC3;DSC3;EMD;FANCI;FAR1;FBXW11;GANAB;GCN1;GGH;GLA;GLUD1;HAX1;HSD17B12;HSP90AB2P;HSP90B1;HSPA4L;HSPA5;HSPH1;ILVBL;INSRR;ITGAV;ITGB1;ITM2B;KNTC1;LTN1;MAGT1;MET;MICOS13;MON2;NFXL1;NTRK1;NTRK2;NUP210;OS9;P4HA1;P4HB;PDIA4;PD…	0.0469288
Reactome	AP	Cluster 1	Host Interactions of HIV factors	1.98856	ACSL3;ADAM10;ADAMTS1;AFG3L2;ARF4;ATP1A1;ATP1B3;ATP2A2;ATP2B1;ATP5F1C;BAG2;BSG;CALU;CANX;CCPG1;CDH2;CLGN;CLN6;CLU;CNPY3;CPD;CTNNA1;CTNNB1;DDOST;DGKE;DNAJA1;DNAJA2;DNAJA3;DNAJC10;DNAJC3;DSC3;EMD;FANCI;FAR1;FBXW11;GANAB;GCN1;GGH;GLA;GLUD1;HAX1;HSD17B12;HSP90AB2P;HSP90B1;HSPA4L;HSPA5;HSPH1;ILVBL;INSRR;ITGAV;ITGB1;ITM2B;KNTC1;LTN1;MAGT1;MET;MICOS13;MON2;NFXL1;NTRK1;NTRK2;NUP210;OS9;P4HA1;P4HB;PDIA4;PD…	0.00618814
Reactome	AP	Cluster 1	Cellular responses to stress	1.47581	ACSL3;ADAM10;ADAMTS1;AFG3L2;ARF4;ATP1A1;ATP1B3;ATP2A2;ATP2B1;ATP5F1C;BAG2;BSG;CALU;CANX;CCPG1;CDH2;CLGN;CLN6;CLU;CNPY3;CPD;CTNNA1;CTNNB1;DDOST;DGKE;DNAJA1;DNAJA2;DNAJA3;DNAJC10;DNAJC3;DSC3;EMD;FANCI;FAR1;FBXW11;GANAB;GCN1;GGH;GLA;GLUD1;HAX1;HSD17B12;HSP90AB2P;HSP90B1;HSPA4L;HSPA5;HSPH1;ILVBL;INSRR;ITGAV;ITGB1;ITM2B;KNTC1;LTN1;MAGT1;MET;MICOS13;MON2;NFXL1;NTRK1;NTRK2;NUP210;OS9;P4HA1;P4HB;PDIA4;PD…	0.00135848
Reactome	AP	Cluster 1	Separation of Sister Chromatids	1.90298	ACSL3;ADAM10;ADAMTS1;AFG3L2;ARF4;ATP1A1;ATP1B3;ATP2A2;ATP2B1;ATP5F1C;BAG2;BSG;CALU;CANX;CCPG1;CDH2;CLGN;CLN6;CLU;CNPY3;CPD;CTNNA1;CTNNB1;DDOST;DGKE;DNAJA1;DNAJA2;DNAJA3;DNAJC10;DNAJC3;DSC3;EMD;FANCI;FAR1;FBXW11;GANAB;GCN1;GGH;GLA;GLUD1;HAX1;HSD17B12;HSP90AB2P;HSP90B1;HSPA4L;HSPA5;HSPH1;ILVBL;INSRR;ITGAV;ITGB1;ITM2B;KNTC1;LTN1;MAGT1;MET;MICOS13;MON2;NFXL1;NTRK1;NTRK2;NUP210;OS9;P4HA1;P4HB;PDIA4;PD…	0.004369
Reactome	AP	Cluster 1	Mitotic Metaphase and Anaphase	1.84863	ACSL3;ADAM10;ADAMTS1;AFG3L2;ARF4;ATP1A1;ATP1B3;ATP2A2;ATP2B1;ATP5F1C;BAG2;BSG;CALU;CANX;CCPG1;CDH2;CLGN;CLN6;CLU;CNPY3;CPD;CTNNA1;CTNNB1;DDOST;DGKE;DNAJA1;DNAJA2;DNAJA3;DNAJC10;DNAJC3;DSC3;EMD;FANCI;FAR1;FBXW11;GANAB;GCN1;GGH;GLA;GLUD1;HAX1;HSD17B12;HSP90AB2P;HSP90B1;HSPA4L;HSPA5;HSPH1;ILVBL;INSRR;ITGAV;ITGB1;ITM2B;KNTC1;LTN1;MAGT1;MET;MICOS13;MON2;NFXL1;NTRK1;NTRK2;NUP210;OS9;P4HA1;P4HB;PDIA4;PD…	0.00294593
Reactome	AP	Cluster 1	ABC-family proteins mediated transport	1.47198	ACSL3;ADAM10;ADAMTS1;AFG3L2;ARF4;ATP1A1;ATP1B3;ATP2A2;ATP2B1;ATP5F1C;BAG2;BSG;CALU;CANX;CCPG1;CDH2;CLGN;CLN6;CLU;CNPY3;CPD;CTNNA1;CTNNB1;DDOST;DGKE;DNAJA1;DNAJA2;DNAJA3;DNAJC10;DNAJC3;DSC3;EMD;FANCI;FAR1;FBXW11;GANAB;GCN1;GGH;GLA;GLUD1;HAX1;HSD17B12;HSP90AB2P;HSP90B1;HSPA4L;HSPA5;HSPH1;ILVBL;INSRR;ITGAV;ITGB1;ITM2B;KNTC1;LTN1;MAGT1;MET;MICOS13;MON2;NFXL1;NTRK1;NTRK2;NUP210;OS9;P4HA1;P4HB;PDIA4;PD…	0.0457385
Reactome	AP	Cluster 1	Signaling by Interleukins	1.13295	ACSL3;ADAM10;ADAMTS1;AFG3L2;ARF4;ATP1A1;ATP1B3;ATP2A2;ATP2B1;ATP5F1C;BAG2;BSG;CALU;CANX;CCPG1;CDH2;CLGN;CLN6;CLU;CNPY3;CPD;CTNNA1;CTNNB1;DDOST;DGKE;DNAJA1;DNAJA2;DNAJA3;DNAJC10;DNAJC3;DSC3;EMD;FANCI;FAR1;FBXW11;GANAB;GCN1;GGH;GLA;GLUD1;HAX1;HSD17B12;HSP90AB2P;HSP90B1;HSPA4L;HSPA5;HSPH1;ILVBL;INSRR;ITGAV;ITGB1;ITM2B;KNTC1;LTN1;MAGT1;MET;MICOS13;MON2;NFXL1;NTRK1;NTRK2;NUP210;OS9;P4HA1;P4HB;PDIA4;PD…	0.0206365
Reactome	AP	Cluster 1	Mitotic G2-G2/M phases	1.51463	ACSL3;ADAM10;ADAMTS1;AFG3L2;ARF4;ATP1A1;ATP1B3;ATP2A2;ATP2B1;ATP5F1C;BAG2;BSG;CALU;CANX;CCPG1;CDH2;CLGN;CLN6;CLU;CNPY3;CPD;CTNNA1;CTNNB1;DDOST;DGKE;DNAJA1;DNAJA2;DNAJA3;DNAJC10;DNAJC3;DSC3;EMD;FANCI;FAR1;FBXW11;GANAB;GCN1;GGH;GLA;GLUD1;HAX1;HSD17B12;HSP90AB2P;HSP90B1;HSPA4L;HSPA5;HSPH1;ILVBL;INSRR;ITGAV;ITGB1;ITM2B;KNTC1;LTN1;MAGT1;MET;MICOS13;MON2;NFXL1;NTRK1;NTRK2;NUP210;OS9;P4HA1;P4HB;PDIA4;PD…	0.0191444
Reactome	AP	Cluster 1	Hedgehog ligand biogenesis	2.72108	ACSL3;ADAM10;ADAMTS1;AFG3L2;ARF4;ATP1A1;ATP1B3;ATP2A2;ATP2B1;ATP5F1C;BAG2;BSG;CALU;CANX;CCPG1;CDH2;CLGN;CLN6;CLU;CNPY3;CPD;CTNNA1;CTNNB1;DDOST;DGKE;DNAJA1;DNAJA2;DNAJA3;DNAJC10;DNAJC3;DSC3;EMD;FANCI;FAR1;FBXW11;GANAB;GCN1;GGH;GLA;GLUD1;HAX1;HSD17B12;HSP90AB2P;HSP90B1;HSPA4L;HSPA5;HSPH1;ILVBL;INSRR;ITGAV;ITGB1;ITM2B;KNTC1;LTN1;MAGT1;MET;MICOS13;MON2;NFXL1;NTRK1;NTRK2;NUP210;OS9;P4HA1;P4HB;PDIA4;PD…	0.00245119
Reactome	AP	Cluster 1	Signaling by Hedgehog	2.25159	ACSL3;ADAM10;ADAMTS1;AFG3L2;ARF4;ATP1A1;ATP1B3;ATP2A2;ATP2B1;ATP5F1C;BAG2;BSG;CALU;CANX;CCPG1;CDH2;CLGN;CLN6;CLU;CNPY3;CPD;CTNNA1;CTNNB1;DDOST;DGKE;DNAJA1;DNAJA2;DNAJA3;DNAJC10;DNAJC3;DSC3;EMD;FANCI;FAR1;FBXW11;GANAB;GCN1;GGH;GLA;GLUD1;HAX1;HSD17B12;HSP90AB2P;HSP90B1;HSPA4L;HSPA5;HSPH1;ILVBL;INSRR;ITGAV;ITGB1;ITM2B;KNTC1;LTN1;MAGT1;MET;MICOS13;MON2;NFXL1;NTRK1;NTRK2;NUP210;OS9;P4HA1;P4HB;PDIA4;PD…	0.0015701
Reactome	AP	Cluster 1	Hh mutants that don't undergo autocatalytic processing are degraded by ERAD	2.35113	ACSL3;ADAM10;ADAMTS1;AFG3L2;ARF4;ATP1A1;ATP1B3;ATP2A2;ATP2B1;ATP5F1C;BAG2;BSG;CALU;CANX;CCPG1;CDH2;CLGN;CLN6;CLU;CNPY3;CPD;CTNNA1;CTNNB1;DDOST;DGKE;DNAJA1;DNAJA2;DNAJA3;DNAJC10;DNAJC3;DSC3;EMD;FANCI;FAR1;FBXW11;GANAB;GCN1;GGH;GLA;GLUD1;HAX1;HSD17B12;HSP90AB2P;HSP90B1;HSPA4L;HSPA5;HSPH1;ILVBL;INSRR;ITGAV;ITGB1;ITM2B;KNTC1;LTN1;MAGT1;MET;MICOS13;MON2;NFXL1;NTRK1;NTRK2;NUP210;OS9;P4HA1;P4HB;PDIA4;PD…	0.0114617
Reactome	AP	Cluster 1	Hh mutants abrogate ligand secretion	2.27584	ACSL3;ADAM10;ADAMTS1;AFG3L2;ARF4;ATP1A1;ATP1B3;ATP2A2;ATP2B1;ATP5F1C;BAG2;BSG;CALU;CANX;CCPG1;CDH2;CLGN;CLN6;CLU;CNPY3;CPD;CTNNA1;CTNNB1;DDOST;DGKE;DNAJA1;DNAJA2;DNAJA3;DNAJC10;DNAJC3;DSC3;EMD;FANCI;FAR1;FBXW11;GANAB;GCN1;GGH;GLA;GLUD1;HAX1;HSD17B12;HSP90AB2P;HSP90B1;HSPA4L;HSPA5;HSPH1;ILVBL;INSRR;ITGAV;ITGB1;ITM2B;KNTC1;LTN1;MAGT1;MET;MICOS13;MON2;NFXL1;NTRK1;NTRK2;NUP210;OS9;P4HA1;P4HB;PDIA4;PD…	0.012908
Reactome	AP	Cluster 1	ABC transporter disorders	1.8917	ACSL3;ADAM10;ADAMTS1;AFG3L2;ARF4;ATP1A1;ATP1B3;ATP2A2;ATP2B1;ATP5F1C;BAG2;BSG;CALU;CANX;CCPG1;CDH2;CLGN;CLN6;CLU;CNPY3;CPD;CTNNA1;CTNNB1;DDOST;DGKE;DNAJA1;DNAJA2;DNAJA3;DNAJC10;DNAJC3;DSC3;EMD;FANCI;FAR1;FBXW11;GANAB;GCN1;GGH;GLA;GLUD1;HAX1;HSD17B12;HSP90AB2P;HSP90B1;HSPA4L;HSPA5;HSPH1;ILVBL;INSRR;ITGAV;ITGB1;ITM2B;KNTC1;LTN1;MAGT1;MET;MICOS13;MON2;NFXL1;NTRK1;NTRK2;NUP210;OS9;P4HA1;P4HB;PDIA4;PD…	0.0237413
Reactome	AP	Cluster 1	Disorders of transmembrane transporters	1.98856	ACSL3;ADAM10;ADAMTS1;AFG3L2;ARF4;ATP1A1;ATP1B3;ATP2A2;ATP2B1;ATP5F1C;BAG2;BSG;CALU;CANX;CCPG1;CDH2;CLGN;CLN6;CLU;CNPY3;CPD;CTNNA1;CTNNB1;DDOST;DGKE;DNAJA1;DNAJA2;DNAJA3;DNAJC10;DNAJC3;DSC3;EMD;FANCI;FAR1;FBXW11;GANAB;GCN1;GGH;GLA;GLUD1;HAX1;HSD17B12;HSP90AB2P;HSP90B1;HSPA4L;HSPA5;HSPH1;ILVBL;INSRR;ITGAV;ITGB1;ITM2B;KNTC1;LTN1;MAGT1;MET;MICOS13;MON2;NFXL1;NTRK1;NTRK2;NUP210;OS9;P4HA1;P4HB;PDIA4;PD…	0.00341023
Reactome	AP	Cluster 1	Diseases of signal transduction by growth factor receptors and second messengers	1.29695	ACSL3;ADAM10;ADAMTS1;AFG3L2;ARF4;ATP1A1;ATP1B3;ATP2A2;ATP2B1;ATP5F1C;BAG2;BSG;CALU;CANX;CCPG1;CDH2;CLGN;CLN6;CLU;CNPY3;CPD;CTNNA1;CTNNB1;DDOST;DGKE;DNAJA1;DNAJA2;DNAJA3;DNAJC10;DNAJC3;DSC3;EMD;FANCI;FAR1;FBXW11;GANAB;GCN1;GGH;GLA;GLUD1;HAX1;HSD17B12;HSP90AB2P;HSP90B1;HSPA4L;HSPA5;HSPH1;ILVBL;INSRR;ITGAV;ITGB1;ITM2B;KNTC1;LTN1;MAGT1;MET;MICOS13;MON2;NFXL1;NTRK1;NTRK2;NUP210;OS9;P4HA1;P4HB;PDIA4;PD…	0.0121286
Reactome	AP	Cluster 1	Defective CFTR causes cystic fibrosis	2.22775	ACSL3;ADAM10;ADAMTS1;AFG3L2;ARF4;ATP1A1;ATP1B3;ATP2A2;ATP2B1;ATP5F1C;BAG2;BSG;CALU;CANX;CCPG1;CDH2;CLGN;CLN6;CLU;CNPY3;CPD;CTNNA1;CTNNB1;DDOST;DGKE;DNAJA1;DNAJA2;DNAJA3;DNAJC10;DNAJC3;DSC3;EMD;FANCI;FAR1;FBXW11;GANAB;GCN1;GGH;GLA;GLUD1;HAX1;HSD17B12;HSP90AB2P;HSP90B1;HSPA4L;HSPA5;HSPH1;ILVBL;INSRR;ITGAV;ITGB1;ITM2B;KNTC1;LTN1;MAGT1;MET;MICOS13;MON2;NFXL1;NTRK1;NTRK2;NUP210;OS9;P4HA1;P4HB;PDIA4;PD…	0.0139269
Reactome	AP	Cluster 1	Mitotic Anaphase	1.8547	ACSL3;ADAM10;ADAMTS1;AFG3L2;ARF4;ATP1A1;ATP1B3;ATP2A2;ATP2B1;ATP5F1C;BAG2;BSG;CALU;CANX;CCPG1;CDH2;CLGN;CLN6;CLU;CNPY3;CPD;CTNNA1;CTNNB1;DDOST;DGKE;DNAJA1;DNAJA2;DNAJA3;DNAJC10;DNAJC3;DSC3;EMD;FANCI;FAR1;FBXW11;GANAB;GCN1;GGH;GLA;GLUD1;HAX1;HSD17B12;HSP90AB2P;HSP90B1;HSPA4L;HSPA5;HSPH1;ILVBL;INSRR;ITGAV;ITGB1;ITM2B;KNTC1;LTN1;MAGT1;MET;MICOS13;MON2;NFXL1;NTRK1;NTRK2;NUP210;OS9;P4HA1;P4HB;PDIA4;PD…	0.00288069
Reactome	AP	Cluster 1	M Phase	1.34745	ACSL3;ADAM10;ADAMTS1;AFG3L2;ARF4;ATP1A1;ATP1B3;ATP2A2;ATP2B1;ATP5F1C;BAG2;BSG;CALU;CANX;CCPG1;CDH2;CLGN;CLN6;CLU;CNPY3;CPD;CTNNA1;CTNNB1;DDOST;DGKE;DNAJA1;DNAJA2;DNAJA3;DNAJC10;DNAJC3;DSC3;EMD;FANCI;FAR1;FBXW11;GANAB;GCN1;GGH;GLA;GLUD1;HAX1;HSD17B12;HSP90AB2P;HSP90B1;HSPA4L;HSPA5;HSPH1;ILVBL;INSRR;ITGAV;ITGB1;ITM2B;KNTC1;LTN1;MAGT1;MET;MICOS13;MON2;NFXL1;NTRK1;NTRK2;NUP210;OS9;P4HA1;P4HB;PDIA4;PD…	0.0101661
Reactome	AP	Cluster 1	G2/M Transition	1.52913	ACSL3;ADAM10;ADAMTS1;AFG3L2;ARF4;ATP1A1;ATP1B3;ATP2A2;ATP2B1;ATP5F1C;BAG2;BSG;CALU;CANX;CCPG1;CDH2;CLGN;CLN6;CLU;CNPY3;CPD;CTNNA1;CTNNB1;DDOST;DGKE;DNAJA1;DNAJA2;DNAJA3;DNAJC10;DNAJC3;DSC3;EMD;FANCI;FAR1;FBXW11;GANAB;GCN1;GGH;GLA;GLUD1;HAX1;HSD17B12;HSP90AB2P;HSP90B1;HSPA4L;HSPA5;HSPH1;ILVBL;INSRR;ITGAV;ITGB1;ITM2B;KNTC1;LTN1;MAGT1;MET;MICOS13;MON2;NFXL1;NTRK1;NTRK2;NUP210;OS9;P4HA1;P4HB;PDIA4;PD…	0.0184726
Reactome	AP	Cluster 1	Cell Cycle, Mitotic	1.08971	ACSL3;ADAM10;ADAMTS1;AFG3L2;ARF4;ATP1A1;ATP1B3;ATP2A2;ATP2B1;ATP5F1C;BAG2;BSG;CALU;CANX;CCPG1;CDH2;CLGN;CLN6;CLU;CNPY3;CPD;CTNNA1;CTNNB1;DDOST;DGKE;DNAJA1;DNAJA2;DNAJA3;DNAJC10;DNAJC3;DSC3;EMD;FANCI;FAR1;FBXW11;GANAB;GCN1;GGH;GLA;GLUD1;HAX1;HSD17B12;HSP90AB2P;HSP90B1;HSPA4L;HSPA5;HSPH1;ILVBL;INSRR;ITGAV;ITGB1;ITM2B;KNTC1;LTN1;MAGT1;MET;MICOS13;MON2;NFXL1;NTRK1;NTRK2;NUP210;OS9;P4HA1;P4HB;PDIA4;PD…	0.0184027
Reactome	AP	Cluster 1	The role of GTSE1 in G2/M progression after G2 checkpoint	1.8547	ACSL3;ADAM10;ADAMTS1;AFG3L2;ARF4;ATP1A1;ATP1B3;ATP2A2;ATP2B1;ATP5F1C;BAG2;BSG;CALU;CANX;CCPG1;CDH2;CLGN;CLN6;CLU;CNPY3;CPD;CTNNA1;CTNNB1;DDOST;DGKE;DNAJA1;DNAJA2;DNAJA3;DNAJC10;DNAJC3;DSC3;EMD;FANCI;FAR1;FBXW11;GANAB;GCN1;GGH;GLA;GLUD1;HAX1;HSD17B12;HSP90AB2P;HSP90B1;HSPA4L;HSPA5;HSPH1;ILVBL;INSRR;ITGAV;ITGB1;ITM2B;KNTC1;LTN1;MAGT1;MET;MICOS13;MON2;NFXL1;NTRK1;NTRK2;NUP210;OS9;P4HA1;P4HB;PDIA4;PD…	0.0251442
Reactome	AP	Cluster 1	Cellular responses to external stimuli	1.4405	ACSL3;ADAM10;ADAMTS1;AFG3L2;ARF4;ATP1A1;ATP1B3;ATP2A2;ATP2B1;ATP5F1C;BAG2;BSG;CALU;CANX;CCPG1;CDH2;CLGN;CLN6;CLU;CNPY3;CPD;CTNNA1;CTNNB1;DDOST;DGKE;DNAJA1;DNAJA2;DNAJA3;DNAJC10;DNAJC3;DSC3;EMD;FANCI;FAR1;FBXW11;GANAB;GCN1;GGH;GLA;GLUD1;HAX1;HSD17B12;HSP90AB2P;HSP90B1;HSPA4L;HSPA5;HSPH1;ILVBL;INSRR;ITGAV;ITGB1;ITM2B;KNTC1;LTN1;MAGT1;MET;MICOS13;MON2;NFXL1;NTRK1;NTRK2;NUP210;OS9;P4HA1;P4HB;PDIA4;PD…	0.00162421
Reactome	AP	Cluster 1	Glycolysis	1.87308	ACSL3;ADAM10;ADAMTS1;AFG3L2;ARF4;ATP1A1;ATP1B3;ATP2A2;ATP2B1;ATP5F1C;BAG2;BSG;CALU;CANX;CCPG1;CDH2;CLGN;CLN6;CLU;CNPY3;CPD;CTNNA1;CTNNB1;DDOST;DGKE;DNAJA1;DNAJA2;DNAJA3;DNAJC10;DNAJC3;DSC3;EMD;FANCI;FAR1;FBXW11;GANAB;GCN1;GGH;GLA;GLUD1;HAX1;HSD17B12;HSP90AB2P;HSP90B1;HSPA4L;HSPA5;HSPH1;ILVBL;INSRR;ITGAV;ITGB1;ITM2B;KNTC1;LTN1;MAGT1;MET;MICOS13;MON2;NFXL1;NTRK1;NTRK2;NUP210;OS9;P4HA1;P4HB;PDIA4;PD…	0.0244529
Reactome	AP	Cluster 1	Glucose metabolism	1.54377	ACSL3;ADAM10;ADAMTS1;AFG3L2;ARF4;ATP1A1;ATP1B3;ATP2A2;ATP2B1;ATP5F1C;BAG2;BSG;CALU;CANX;CCPG1;CDH2;CLGN;CLN6;CLU;CNPY3;CPD;CTNNA1;CTNNB1;DDOST;DGKE;DNAJA1;DNAJA2;DNAJA3;DNAJC10;DNAJC3;DSC3;EMD;FANCI;FAR1;FBXW11;GANAB;GCN1;GGH;GLA;GLUD1;HAX1;HSD17B12;HSP90AB2P;HSP90B1;HSPA4L;HSPA5;HSPH1;ILVBL;INSRR;ITGAV;ITGB1;ITM2B;KNTC1;LTN1;MAGT1;MET;MICOS13;MON2;NFXL1;NTRK1;NTRK2;NUP210;OS9;P4HA1;P4HB;PDIA4;PD…	0.041021
Reactome	AP	Cluster 1	RHO GTPase Effectors	1.95391	ACSL3;ADAM10;ADAMTS1;AFG3L2;ARF4;ATP1A1;ATP1B3;ATP2A2;ATP2B1;ATP5F1C;BAG2;BSG;CALU;CANX;CCPG1;CDH2;CLGN;CLN6;CLU;CNPY3;CPD;CTNNA1;CTNNB1;DDOST;DGKE;DNAJA1;DNAJA2;DNAJA3;DNAJC10;DNAJC3;DSC3;EMD;FANCI;FAR1;FBXW11;GANAB;GCN1;GGH;GLA;GLUD1;HAX1;HSD17B12;HSP90AB2P;HSP90B1;HSPA4L;HSPA5;HSPH1;ILVBL;INSRR;ITGAV;ITGB1;ITM2B;KNTC1;LTN1;MAGT1;MET;MICOS13;MON2;NFXL1;NTRK1;NTRK2;NUP210;OS9;P4HA1;P4HB;PDIA4;PD…	0.000646913
Reactome	AP	Cluster 1	Degradation of the extracellular matrix	1.61416	ACSL3;ADAM10;ADAMTS1;AFG3L2;ARF4;ATP1A1;ATP1B3;ATP2A2;ATP2B1;ATP5F1C;BAG2;BSG;CALU;CANX;CCPG1;CDH2;CLGN;CLN6;CLU;CNPY3;CPD;CTNNA1;CTNNB1;DDOST;DGKE;DNAJA1;DNAJA2;DNAJA3;DNAJC10;DNAJC3;DSC3;EMD;FANCI;FAR1;FBXW11;GANAB;GCN1;GGH;GLA;GLUD1;HAX1;HSD17B12;HSP90AB2P;HSP90B1;HSPA4L;HSPA5;HSPH1;ILVBL;INSRR;ITGAV;ITGB1;ITM2B;KNTC1;LTN1;MAGT1;MET;MICOS13;MON2;NFXL1;NTRK1;NTRK2;NUP210;OS9;P4HA1;P4HB;PDIA4;PD…	0.0237255
Reactome	AP	Cluster 1	Extracellular matrix organization	2.09479	ACSL3;ADAM10;ADAMTS1;AFG3L2;ARF4;ATP1A1;ATP1B3;ATP2A2;ATP2B1;ATP5F1C;BAG2;BSG;CALU;CANX;CCPG1;CDH2;CLGN;CLN6;CLU;CNPY3;CPD;CTNNA1;CTNNB1;DDOST;DGKE;DNAJA1;DNAJA2;DNAJA3;DNAJC10;DNAJC3;DSC3;EMD;FANCI;FAR1;FBXW11;GANAB;GCN1;GGH;GLA;GLUD1;HAX1;HSD17B12;HSP90AB2P;HSP90B1;HSPA4L;HSPA5;HSPH1;ILVBL;INSRR;ITGAV;ITGB1;ITM2B;KNTC1;LTN1;MAGT1;MET;MICOS13;MON2;NFXL1;NTRK1;NTRK2;NUP210;OS9;P4HA1;P4HB;PDIA4;PD…	0.000186979
Reactome	AP	Cluster 1	Translocation of SLC2A4 (GLUT4) to the plasma membrane	1.98856	ACSL3;ADAM10;ADAMTS1;AFG3L2;ARF4;ATP1A1;ATP1B3;ATP2A2;ATP2B1;ATP5F1C;BAG2;BSG;CALU;CANX;CCPG1;CDH2;CLGN;CLN6;CLU;CNPY3;CPD;CTNNA1;CTNNB1;DDOST;DGKE;DNAJA1;DNAJA2;DNAJA3;DNAJC10;DNAJC3;DSC3;EMD;FANCI;FAR1;FBXW11;GANAB;GCN1;GGH;GLA;GLUD1;HAX1;HSD17B12;HSP90AB2P;HSP90B1;HSPA4L;HSPA5;HSPH1;ILVBL;INSRR;ITGAV;ITGB1;ITM2B;KNTC1;LTN1;MAGT1;MET;MICOS13;MON2;NFXL1;NTRK1;NTRK2;NUP210;OS9;P4HA1;P4HB;PDIA4;PD…	0.0203493
Reactome	AP	Cluster 1	Gap junction trafficking and regulation	2.48606	ACSL3;ADAM10;ADAMTS1;AFG3L2;ARF4;ATP1A1;ATP1B3;ATP2A2;ATP2B1;ATP5F1C;BAG2;BSG;CALU;CANX;CCPG1;CDH2;CLGN;CLN6;CLU;CNPY3;CPD;CTNNA1;CTNNB1;DDOST;DGKE;DNAJA1;DNAJA2;DNAJA3;DNAJC10;DNAJC3;DSC3;EMD;FANCI;FAR1;FBXW11;GANAB;GCN1;GGH;GLA;GLUD1;HAX1;HSD17B12;HSP90AB2P;HSP90B1;HSPA4L;HSPA5;HSPH1;ILVBL;INSRR;ITGAV;ITGB1;ITM2B;KNTC1;LTN1;MAGT1;MET;MICOS13;MON2;NFXL1;NTRK1;NTRK2;NUP210;OS9;P4HA1;P4HB;PDIA4;PD…	0.00920348
Reactome	AP	Cluster 1	Gap junction trafficking	2.54377	ACSL3;ADAM10;ADAMTS1;AFG3L2;ARF4;ATP1A1;ATP1B3;ATP2A2;ATP2B1;ATP5F1C;BAG2;BSG;CALU;CANX;CCPG1;CDH2;CLGN;CLN6;CLU;CNPY3;CPD;CTNNA1;CTNNB1;DDOST;DGKE;DNAJA1;DNAJA2;DNAJA3;DNAJC10;DNAJC3;DSC3;EMD;FANCI;FAR1;FBXW11;GANAB;GCN1;GGH;GLA;GLUD1;HAX1;HSD17B12;HSP90AB2P;HSP90B1;HSPA4L;HSPA5;HSPH1;ILVBL;INSRR;ITGAV;ITGB1;ITM2B;KNTC1;LTN1;MAGT1;MET;MICOS13;MON2;NFXL1;NTRK1;NTRK2;NUP210;OS9;P4HA1;P4HB;PDIA4;PD…	0.00837257
Reactome	AP	Cluster 1	Microtubule-dependent trafficking of connexons from Golgi to the plasma membrane	3.83656	ACSL3;ADAM10;ADAMTS1;AFG3L2;ARF4;ATP1A1;ATP1B3;ATP2A2;ATP2B1;ATP5F1C;BAG2;BSG;CALU;CANX;CCPG1;CDH2;CLGN;CLN6;CLU;CNPY3;CPD;CTNNA1;CTNNB1;DDOST;DGKE;DNAJA1;DNAJA2;DNAJA3;DNAJC10;DNAJC3;DSC3;EMD;FANCI;FAR1;FBXW11;GANAB;GCN1;GGH;GLA;GLUD1;HAX1;HSD17B12;HSP90AB2P;HSP90B1;HSPA4L;HSPA5;HSPH1;ILVBL;INSRR;ITGAV;ITGB1;ITM2B;KNTC1;LTN1;MAGT1;MET;MICOS13;MON2;NFXL1;NTRK1;NTRK2;NUP210;OS9;P4HA1;P4HB;PDIA4;PD…	0.000959165
Reactome	AP	Cluster 1	Gap junction assembly	2.91056	ACSL3;ADAM10;ADAMTS1;AFG3L2;ARF4;ATP1A1;ATP1B3;ATP2A2;ATP2B1;ATP5F1C;BAG2;BSG;CALU;CANX;CCPG1;CDH2;CLGN;CLN6;CLU;CNPY3;CPD;CTNNA1;CTNNB1;DDOST;DGKE;DNAJA1;DNAJA2;DNAJA3;DNAJC10;DNAJC3;DSC3;EMD;FANCI;FAR1;FBXW11;GANAB;GCN1;GGH;GLA;GLUD1;HAX1;HSD17B12;HSP90AB2P;HSP90B1;HSPA4L;HSPA5;HSPH1;ILVBL;INSRR;ITGAV;ITGB1;ITM2B;KNTC1;LTN1;MAGT1;MET;MICOS13;MON2;NFXL1;NTRK1;NTRK2;NUP210;OS9;P4HA1;P4HB;PDIA4;PD…	0.00464344
Reactome	AP	Cluster 1	Transport of connexons to the plasma membrane	3.76617	ACSL3;ADAM10;ADAMTS1;AFG3L2;ARF4;ATP1A1;ATP1B3;ATP2A2;ATP2B1;ATP5F1C;BAG2;BSG;CALU;CANX;CCPG1;CDH2;CLGN;CLN6;CLU;CNPY3;CPD;CTNNA1;CTNNB1;DDOST;DGKE;DNAJA1;DNAJA2;DNAJA3;DNAJC10;DNAJC3;DSC3;EMD;FANCI;FAR1;FBXW11;GANAB;GCN1;GGH;GLA;GLUD1;HAX1;HSD17B12;HSP90AB2P;HSP90B1;HSPA4L;HSPA5;HSPH1;ILVBL;INSRR;ITGAV;ITGB1;ITM2B;KNTC1;LTN1;MAGT1;MET;MICOS13;MON2;NFXL1;NTRK1;NTRK2;NUP210;OS9;P4HA1;P4HB;PDIA4;PD…	0.0010928
Reactome	AP	Cluster 1	ER to Golgi Anterograde Transport	1.46732	ACSL3;ADAM10;ADAMTS1;AFG3L2;ARF4;ATP1A1;ATP1B3;ATP2A2;ATP2B1;ATP5F1C;BAG2;BSG;CALU;CANX;CCPG1;CDH2;CLGN;CLN6;CLU;CNPY3;CPD;CTNNA1;CTNNB1;DDOST;DGKE;DNAJA1;DNAJA2;DNAJA3;DNAJC10;DNAJC3;DSC3;EMD;FANCI;FAR1;FBXW11;GANAB;GCN1;GGH;GLA;GLUD1;HAX1;HSD17B12;HSP90AB2P;HSP90B1;HSPA4L;HSPA5;HSPH1;ILVBL;INSRR;ITGAV;ITGB1;ITM2B;KNTC1;LTN1;MAGT1;MET;MICOS13;MON2;NFXL1;NTRK1;NTRK2;NUP210;OS9;P4HA1;P4HB;PDIA4;PD…	0.0316834
Reactome	AP	Cluster 1	MHC class II antigen presentation	1.5937	ACSL3;ADAM10;ADAMTS1;AFG3L2;ARF4;ATP1A1;ATP1B3;ATP2A2;ATP2B1;ATP5F1C;BAG2;BSG;CALU;CANX;CCPG1;CDH2;CLGN;CLN6;CLU;CNPY3;CPD;CTNNA1;CTNNB1;DDOST;DGKE;DNAJA1;DNAJA2;DNAJA3;DNAJC10;DNAJC3;DSC3;EMD;FANCI;FAR1;FBXW11;GANAB;GCN1;GGH;GLA;GLUD1;HAX1;HSD17B12;HSP90AB2P;HSP90B1;HSPA4L;HSPA5;HSPH1;ILVBL;INSRR;ITGAV;ITGB1;ITM2B;KNTC1;LTN1;MAGT1;MET;MICOS13;MON2;NFXL1;NTRK1;NTRK2;NUP210;OS9;P4HA1;P4HB;PDIA4;PD…	0.0246609
Reactome	AP	Cluster 1	Resolution of Sister Chromatid Cohesion	2.50313	ACSL3;ADAM10;ADAMTS1;AFG3L2;ARF4;ATP1A1;ATP1B3;ATP2A2;ATP2B1;ATP5F1C;BAG2;BSG;CALU;CANX;CCPG1;CDH2;CLGN;CLN6;CLU;CNPY3;CPD;CTNNA1;CTNNB1;DDOST;DGKE;DNAJA1;DNAJA2;DNAJA3;DNAJC10;DNAJC3;DSC3;EMD;FANCI;FAR1;FBXW11;GANAB;GCN1;GGH;GLA;GLUD1;HAX1;HSD17B12;HSP90AB2P;HSP90B1;HSPA4L;HSPA5;HSPH1;ILVBL;INSRR;ITGAV;ITGB1;ITM2B;KNTC1;LTN1;MAGT1;MET;MICOS13;MON2;NFXL1;NTRK1;NTRK2;NUP210;OS9;P4HA1;P4HB;PDIA4;PD…	0.000732142
Reactome	AP	Cluster 1	Nuclear Envelope (NE) Reassembly	2.45804	ACSL3;ADAM10;ADAMTS1;AFG3L2;ARF4;ATP1A1;ATP1B3;ATP2A2;ATP2B1;ATP5F1C;BAG2;BSG;CALU;CANX;CCPG1;CDH2;CLGN;CLN6;CLU;CNPY3;CPD;CTNNA1;CTNNB1;DDOST;DGKE;DNAJA1;DNAJA2;DNAJA3;DNAJC10;DNAJC3;DSC3;EMD;FANCI;FAR1;FBXW11;GANAB;GCN1;GGH;GLA;GLUD1;HAX1;HSD17B12;HSP90AB2P;HSP90B1;HSPA4L;HSPA5;HSPH1;ILVBL;INSRR;ITGAV;ITGB1;ITM2B;KNTC1;LTN1;MAGT1;MET;MICOS13;MON2;NFXL1;NTRK1;NTRK2;NUP210;OS9;P4HA1;P4HB;PDIA4;PD…	0.00432065
Reactome	AP	Cluster 1	HSP90 chaperone cycle for steroid hormone receptors (SHR)	3.32559	ACSL3;ADAM10;ADAMTS1;AFG3L2;ARF4;ATP1A1;ATP1B3;ATP2A2;ATP2B1;ATP5F1C;BAG2;BSG;CALU;CANX;CCPG1;CDH2;CLGN;CLN6;CLU;CNPY3;CPD;CTNNA1;CTNNB1;DDOST;DGKE;DNAJA1;DNAJA2;DNAJA3;DNAJC10;DNAJC3;DSC3;EMD;FANCI;FAR1;FBXW11;GANAB;GCN1;GGH;GLA;GLUD1;HAX1;HSD17B12;HSP90AB2P;HSP90B1;HSPA4L;HSPA5;HSPH1;ILVBL;INSRR;ITGAV;ITGB1;ITM2B;KNTC1;LTN1;MAGT1;MET;MICOS13;MON2;NFXL1;NTRK1;NTRK2;NUP210;OS9;P4HA1;P4HB;PDIA4;PD…	0.000192978
Reactome	AP	Cluster 1	Recruitment of NuMA to mitotic centrosomes	1.58863	ACSL3;ADAM10;ADAMTS1;AFG3L2;ARF4;ATP1A1;ATP1B3;ATP2A2;ATP2B1;ATP5F1C;BAG2;BSG;CALU;CANX;CCPG1;CDH2;CLGN;CLN6;CLU;CNPY3;CPD;CTNNA1;CTNNB1;DDOST;DGKE;DNAJA1;DNAJA2;DNAJA3;DNAJC10;DNAJC3;DSC3;EMD;FANCI;FAR1;FBXW11;GANAB;GCN1;GGH;GLA;GLUD1;HAX1;HSD17B12;HSP90AB2P;HSP90B1;HSPA4L;HSPA5;HSPH1;ILVBL;INSRR;ITGAV;ITGB1;ITM2B;KNTC1;LTN1;MAGT1;MET;MICOS13;MON2;NFXL1;NTRK1;NTRK2;NUP210;OS9;P4HA1;P4HB;PDIA4;PD…	0.0384757
Reactome	AP	Cluster 1	Cooperation of Prefoldin and TriC/CCT in actin and tubulin folding	3.11409	ACSL3;ADAM10;ADAMTS1;AFG3L2;ARF4;ATP1A1;ATP1B3;ATP2A2;ATP2B1;ATP5F1C;BAG2;BSG;CALU;CANX;CCPG1;CDH2;CLGN;CLN6;CLU;CNPY3;CPD;CTNNA1;CTNNB1;DDOST;DGKE;DNAJA1;DNAJA2;DNAJA3;DNAJC10;DNAJC3;DSC3;EMD;FANCI;FAR1;FBXW11;GANAB;GCN1;GGH;GLA;GLUD1;HAX1;HSD17B12;HSP90AB2P;HSP90B1;HSPA4L;HSPA5;HSPH1;ILVBL;INSRR;ITGAV;ITGB1;ITM2B;KNTC1;LTN1;MAGT1;MET;MICOS13;MON2;NFXL1;NTRK1;NTRK2;NUP210;OS9;P4HA1;P4HB;PDIA4;PD…	0.00330392
Reactome	AP	Cluster 1	Formation of tubulin folding intermediates by CCT/TriC	3.45804	ACSL3;ADAM10;ADAMTS1;AFG3L2;ARF4;ATP1A1;ATP1B3;ATP2A2;ATP2B1;ATP5F1C;BAG2;BSG;CALU;CANX;CCPG1;CDH2;CLGN;CLN6;CLU;CNPY3;CPD;CTNNA1;CTNNB1;DDOST;DGKE;DNAJA1;DNAJA2;DNAJA3;DNAJC10;DNAJC3;DSC3;EMD;FANCI;FAR1;FBXW11;GANAB;GCN1;GGH;GLA;GLUD1;HAX1;HSD17B12;HSP90AB2P;HSP90B1;HSPA4L;HSPA5;HSPH1;ILVBL;INSRR;ITGAV;ITGB1;ITM2B;KNTC1;LTN1;MAGT1;MET;MICOS13;MON2;NFXL1;NTRK1;NTRK2;NUP210;OS9;P4HA1;P4HB;PDIA4;PD…	0.00184724
Reactome	AP	Cluster 1	Post-chaperonin tubulin folding pathway	3.63492	ACSL3;ADAM10;ADAMTS1;AFG3L2;ARF4;ATP1A1;ATP1B3;ATP2A2;ATP2B1;ATP5F1C;BAG2;BSG;CALU;CANX;CCPG1;CDH2;CLGN;CLN6;CLU;CNPY3;CPD;CTNNA1;CTNNB1;DDOST;DGKE;DNAJA1;DNAJA2;DNAJA3;DNAJC10;DNAJC3;DSC3;EMD;FANCI;FAR1;FBXW11;GANAB;GCN1;GGH;GLA;GLUD1;HAX1;HSD17B12;HSP90AB2P;HSP90B1;HSPA4L;HSPA5;HSPH1;ILVBL;INSRR;ITGAV;ITGB1;ITM2B;KNTC1;LTN1;MAGT1;MET;MICOS13;MON2;NFXL1;NTRK1;NTRK2;NUP210;OS9;P4HA1;P4HB;PDIA4;PD…	0.00136523
Reactome	AP	Cluster 1	Chaperonin-mediated protein folding	1.57352	ACSL3;ADAM10;ADAMTS1;AFG3L2;ARF4;ATP1A1;ATP1B3;ATP2A2;ATP2B1;ATP5F1C;BAG2;BSG;CALU;CANX;CCPG1;CDH2;CLGN;CLN6;CLU;CNPY3;CPD;CTNNA1;CTNNB1;DDOST;DGKE;DNAJA1;DNAJA2;DNAJA3;DNAJC10;DNAJC3;DSC3;EMD;FANCI;FAR1;FBXW11;GANAB;GCN1;GGH;GLA;GLUD1;HAX1;HSD17B12;HSP90AB2P;HSP90B1;HSPA4L;HSPA5;HSPH1;ILVBL;INSRR;ITGAV;ITGB1;ITM2B;KNTC1;LTN1;MAGT1;MET;MICOS13;MON2;NFXL1;NTRK1;NTRK2;NUP210;OS9;P4HA1;P4HB;PDIA4;PD…	0.0393252
Reactome	AP	Cluster 1	Protein folding	1.48606	ACSL3;ADAM10;ADAMTS1;AFG3L2;ARF4;ATP1A1;ATP1B3;ATP2A2;ATP2B1;ATP5F1C;BAG2;BSG;CALU;CANX;CCPG1;CDH2;CLGN;CLN6;CLU;CNPY3;CPD;CTNNA1;CTNNB1;DDOST;DGKE;DNAJA1;DNAJA2;DNAJA3;DNAJC10;DNAJC3;DSC3;EMD;FANCI;FAR1;FBXW11;GANAB;GCN1;GGH;GLA;GLUD1;HAX1;HSD17B12;HSP90AB2P;HSP90B1;HSPA4L;HSPA5;HSPH1;ILVBL;INSRR;ITGAV;ITGB1;ITM2B;KNTC1;LTN1;MAGT1;MET;MICOS13;MON2;NFXL1;NTRK1;NTRK2;NUP210;OS9;P4HA1;P4HB;PDIA4;PD…	0.0448419
Reactome	AP	Cluster 1	Post NMDA receptor activation events	1.76617	ACSL3;ADAM10;ADAMTS1;AFG3L2;ARF4;ATP1A1;ATP1B3;ATP2A2;ATP2B1;ATP5F1C;BAG2;BSG;CALU;CANX;CCPG1;CDH2;CLGN;CLN6;CLU;CNPY3;CPD;CTNNA1;CTNNB1;DDOST;DGKE;DNAJA1;DNAJA2;DNAJA3;DNAJC10;DNAJC3;DSC3;EMD;FANCI;FAR1;FBXW11;GANAB;GCN1;GGH;GLA;GLUD1;HAX1;HSD17B12;HSP90AB2P;HSP90B1;HSPA4L;HSPA5;HSPH1;ILVBL;INSRR;ITGAV;ITGB1;ITM2B;KNTC1;LTN1;MAGT1;MET;MICOS13;MON2;NFXL1;NTRK1;NTRK2;NUP210;OS9;P4HA1;P4HB;PDIA4;PD…	0.0289283
Reactome	AP	Cluster 1	Activation of NMDA receptors and postsynaptic events	1.55857	ACSL3;ADAM10;ADAMTS1;AFG3L2;ARF4;ATP1A1;ATP1B3;ATP2A2;ATP2B1;ATP5F1C;BAG2;BSG;CALU;CANX;CCPG1;CDH2;CLGN;CLN6;CLU;CNPY3;CPD;CTNNA1;CTNNB1;DDOST;DGKE;DNAJA1;DNAJA2;DNAJA3;DNAJC10;DNAJC3;DSC3;EMD;FANCI;FAR1;FBXW11;GANAB;GCN1;GGH;GLA;GLUD1;HAX1;HSD17B12;HSP90AB2P;HSP90B1;HSPA4L;HSPA5;HSPH1;ILVBL;INSRR;ITGAV;ITGB1;ITM2B;KNTC1;LTN1;MAGT1;MET;MICOS13;MON2;NFXL1;NTRK1;NTRK2;NUP210;OS9;P4HA1;P4HB;PDIA4;PD…	0.0401371
Reactome	AP	Cluster 1	RHO GTPases activate IQGAPs	4.15848	ACSL3;ADAM10;ADAMTS1;AFG3L2;ARF4;ATP1A1;ATP1B3;ATP2A2;ATP2B1;ATP5F1C;BAG2;BSG;CALU;CANX;CCPG1;CDH2;CLGN;CLN6;CLU;CNPY3;CPD;CTNNA1;CTNNB1;DDOST;DGKE;DNAJA1;DNAJA2;DNAJA3;DNAJC10;DNAJC3;DSC3;EMD;FANCI;FAR1;FBXW11;GANAB;GCN1;GGH;GLA;GLUD1;HAX1;HSD17B12;HSP90AB2P;HSP90B1;HSPA4L;HSPA5;HSPH1;ILVBL;INSRR;ITGAV;ITGB1;ITM2B;KNTC1;LTN1;MAGT1;MET;MICOS13;MON2;NFXL1;NTRK1;NTRK2;NUP210;OS9;P4HA1;P4HB;PDIA4;PD…	1.87e-05
Reactome	AP	Cluster 1	RHO GTPases Activate Formins	2.60389	ACSL3;ADAM10;ADAMTS1;AFG3L2;ARF4;ATP1A1;ATP1B3;ATP2A2;ATP2B1;ATP5F1C;BAG2;BSG;CALU;CANX;CCPG1;CDH2;CLGN;CLN6;CLU;CNPY3;CPD;CTNNA1;CTNNB1;DDOST;DGKE;DNAJA1;DNAJA2;DNAJA3;DNAJC10;DNAJC3;DSC3;EMD;FANCI;FAR1;FBXW11;GANAB;GCN1;GGH;GLA;GLUD1;HAX1;HSD17B12;HSP90AB2P;HSP90B1;HSPA4L;HSPA5;HSPH1;ILVBL;INSRR;ITGAV;ITGB1;ITM2B;KNTC1;LTN1;MAGT1;MET;MICOS13;MON2;NFXL1;NTRK1;NTRK2;NUP210;OS9;P4HA1;P4HB;PDIA4;PD…	0.000221755
Reactome	AP	Cluster 1	COPI-mediated anterograde transport	2.07102	ACSL3;ADAM10;ADAMTS1;AFG3L2;ARF4;ATP1A1;ATP1B3;ATP2A2;ATP2B1;ATP5F1C;BAG2;BSG;CALU;CANX;CCPG1;CDH2;CLGN;CLN6;CLU;CNPY3;CPD;CTNNA1;CTNNB1;DDOST;DGKE;DNAJA1;DNAJA2;DNAJA3;DNAJC10;DNAJC3;DSC3;EMD;FANCI;FAR1;FBXW11;GANAB;GCN1;GGH;GLA;GLUD1;HAX1;HSD17B12;HSP90AB2P;HSP90B1;HSPA4L;HSPA5;HSPH1;ILVBL;INSRR;ITGAV;ITGB1;ITM2B;KNTC1;LTN1;MAGT1;MET;MICOS13;MON2;NFXL1;NTRK1;NTRK2;NUP210;OS9;P4HA1;P4HB;PDIA4;PD…	0.00951151
Reactome	AP	Cluster 1	COPI-independent Golgi-to-ER retrograde traffic	2.43056	ACSL3;ADAM10;ADAMTS1;AFG3L2;ARF4;ATP1A1;ATP1B3;ATP2A2;ATP2B1;ATP5F1C;BAG2;BSG;CALU;CANX;CCPG1;CDH2;CLGN;CLN6;CLU;CNPY3;CPD;CTNNA1;CTNNB1;DDOST;DGKE;DNAJA1;DNAJA2;DNAJA3;DNAJC10;DNAJC3;DSC3;EMD;FANCI;FAR1;FBXW11;GANAB;GCN1;GGH;GLA;GLUD1;HAX1;HSD17B12;HSP90AB2P;HSP90B1;HSPA4L;HSPA5;HSPH1;ILVBL;INSRR;ITGAV;ITGB1;ITM2B;KNTC1;LTN1;MAGT1;MET;MICOS13;MON2;NFXL1;NTRK1;NTRK2;NUP210;OS9;P4HA1;P4HB;PDIA4;PD…	0.0100786
Reactome	AP	Cluster 1	Mitotic Prometaphase	1.81508	ACSL3;ADAM10;ADAMTS1;AFG3L2;ARF4;ATP1A1;ATP1B3;ATP2A2;ATP2B1;ATP5F1C;BAG2;BSG;CALU;CANX;CCPG1;CDH2;CLGN;CLN6;CLU;CNPY3;CPD;CTNNA1;CTNNB1;DDOST;DGKE;DNAJA1;DNAJA2;DNAJA3;DNAJC10;DNAJC3;DSC3;EMD;FANCI;FAR1;FBXW11;GANAB;GCN1;GGH;GLA;GLUD1;HAX1;HSD17B12;HSP90AB2P;HSP90B1;HSPA4L;HSPA5;HSPH1;ILVBL;INSRR;ITGAV;ITGB1;ITM2B;KNTC1;LTN1;MAGT1;MET;MICOS13;MON2;NFXL1;NTRK1;NTRK2;NUP210;OS9;P4HA1;P4HB;PDIA4;PD…	0.00561696
Reactome	AP	Cluster 1	Carboxyterminal post-translational modifications of tubulin	2.73222	ACSL3;ADAM10;ADAMTS1;AFG3L2;ARF4;ATP1A1;ATP1B3;ATP2A2;ATP2B1;ATP5F1C;BAG2;BSG;CALU;CANX;CCPG1;CDH2;CLGN;CLN6;CLU;CNPY3;CPD;CTNNA1;CTNNB1;DDOST;DGKE;DNAJA1;DNAJA2;DNAJA3;DNAJC10;DNAJC3;DSC3;EMD;FANCI;FAR1;FBXW11;GANAB;GCN1;GGH;GLA;GLUD1;HAX1;HSD17B12;HSP90AB2P;HSP90B1;HSPA4L;HSPA5;HSPH1;ILVBL;INSRR;ITGAV;ITGB1;ITM2B;KNTC1;LTN1;MAGT1;MET;MICOS13;MON2;NFXL1;NTRK1;NTRK2;NUP210;OS9;P4HA1;P4HB;PDIA4;PD…	0.00618363
Reactome	AP	Cluster 1	HCMV Early Events	1.45804	ACSL3;ADAM10;ADAMTS1;AFG3L2;ARF4;ATP1A1;ATP1B3;ATP2A2;ATP2B1;ATP5F1C;BAG2;BSG;CALU;CANX;CCPG1;CDH2;CLGN;CLN6;CLU;CNPY3;CPD;CTNNA1;CTNNB1;DDOST;DGKE;DNAJA1;DNAJA2;DNAJA3;DNAJC10;DNAJC3;DSC3;EMD;FANCI;FAR1;FBXW11;GANAB;GCN1;GGH;GLA;GLUD1;HAX1;HSD17B12;HSP90AB2P;HSP90B1;HSPA4L;HSPA5;HSPH1;ILVBL;INSRR;ITGAV;ITGB1;ITM2B;KNTC1;LTN1;MAGT1;MET;MICOS13;MON2;NFXL1;NTRK1;NTRK2;NUP210;OS9;P4HA1;P4HB;PDIA4;PD…	0.0218482
Reactome	AP	Cluster 1	Assembly and cell surface presentation of NMDA receptors	2.69905	ACSL3;ADAM10;ADAMTS1;AFG3L2;ARF4;ATP1A1;ATP1B3;ATP2A2;ATP2B1;ATP5F1C;BAG2;BSG;CALU;CANX;CCPG1;CDH2;CLGN;CLN6;CLU;CNPY3;CPD;CTNNA1;CTNNB1;DDOST;DGKE;DNAJA1;DNAJA2;DNAJA3;DNAJC10;DNAJC3;DSC3;EMD;FANCI;FAR1;FBXW11;GANAB;GCN1;GGH;GLA;GLUD1;HAX1;HSD17B12;HSP90AB2P;HSP90B1;HSPA4L;HSPA5;HSPH1;ILVBL;INSRR;ITGAV;ITGB1;ITM2B;KNTC1;LTN1;MAGT1;MET;MICOS13;MON2;NFXL1;NTRK1;NTRK2;NUP210;OS9;P4HA1;P4HB;PDIA4;PD…	0.00653413
Reactome	AP	Cluster 1	Activation of AMPK downstream of NMDARs	3.3005	ACSL3;ADAM10;ADAMTS1;AFG3L2;ARF4;ATP1A1;ATP1B3;ATP2A2;ATP2B1;ATP5F1C;BAG2;BSG;CALU;CANX;CCPG1;CDH2;CLGN;CLN6;CLU;CNPY3;CPD;CTNNA1;CTNNB1;DDOST;DGKE;DNAJA1;DNAJA2;DNAJA3;DNAJC10;DNAJC3;DSC3;EMD;FANCI;FAR1;FBXW11;GANAB;GCN1;GGH;GLA;GLUD1;HAX1;HSD17B12;HSP90AB2P;HSP90B1;HSPA4L;HSPA5;HSPH1;ILVBL;INSRR;ITGAV;ITGB1;ITM2B;KNTC1;LTN1;MAGT1;MET;MICOS13;MON2;NFXL1;NTRK1;NTRK2;NUP210;OS9;P4HA1;P4HB;PDIA4;PD…	0.00242092
Reactome	AP	Cluster 1	Aggrephagy	2.69905	ACSL3;ADAM10;ADAMTS1;AFG3L2;ARF4;ATP1A1;ATP1B3;ATP2A2;ATP2B1;ATP5F1C;BAG2;BSG;CALU;CANX;CCPG1;CDH2;CLGN;CLN6;CLU;CNPY3;CPD;CTNNA1;CTNNB1;DDOST;DGKE;DNAJA1;DNAJA2;DNAJA3;DNAJC10;DNAJC3;DSC3;EMD;FANCI;FAR1;FBXW11;GANAB;GCN1;GGH;GLA;GLUD1;HAX1;HSD17B12;HSP90AB2P;HSP90B1;HSPA4L;HSPA5;HSPH1;ILVBL;INSRR;ITGAV;ITGB1;ITM2B;KNTC1;LTN1;MAGT1;MET;MICOS13;MON2;NFXL1;NTRK1;NTRK2;NUP210;OS9;P4HA1;P4HB;PDIA4;PD…	0.00653413
Reactome	AP	Cluster 1	EML4 and NUDC in mitotic spindle formation	2.61005	ACSL3;ADAM10;ADAMTS1;AFG3L2;ARF4;ATP1A1;ATP1B3;ATP2A2;ATP2B1;ATP5F1C;BAG2;BSG;CALU;CANX;CCPG1;CDH2;CLGN;CLN6;CLU;CNPY3;CPD;CTNNA1;CTNNB1;DDOST;DGKE;DNAJA1;DNAJA2;DNAJA3;DNAJC10;DNAJC3;DSC3;EMD;FANCI;FAR1;FBXW11;GANAB;GCN1;GGH;GLA;GLUD1;HAX1;HSD17B12;HSP90AB2P;HSP90B1;HSPA4L;HSPA5;HSPH1;ILVBL;INSRR;ITGAV;ITGB1;ITM2B;KNTC1;LTN1;MAGT1;MET;MICOS13;MON2;NFXL1;NTRK1;NTRK2;NUP210;OS9;P4HA1;P4HB;PDIA4;PD…	0.000529946
Reactome	AP	Cluster 1	Selective autophagy	1.80093	ACSL3;ADAM10;ADAMTS1;AFG3L2;ARF4;ATP1A1;ATP1B3;ATP2A2;ATP2B1;ATP5F1C;BAG2;BSG;CALU;CANX;CCPG1;CDH2;CLGN;CLN6;CLU;CNPY3;CPD;CTNNA1;CTNNB1;DDOST;DGKE;DNAJA1;DNAJA2;DNAJA3;DNAJC10;DNAJC3;DSC3;EMD;FANCI;FAR1;FBXW11;GANAB;GCN1;GGH;GLA;GLUD1;HAX1;HSD17B12;HSP90AB2P;HSP90B1;HSPA4L;HSPA5;HSPH1;ILVBL;INSRR;ITGAV;ITGB1;ITM2B;KNTC1;LTN1;MAGT1;MET;MICOS13;MON2;NFXL1;NTRK1;NTRK2;NUP210;OS9;P4HA1;P4HB;PDIA4;PD…	0.0273714
Reactome	AP	Cluster 1	Sealing of the nuclear envelope (NE) by ESCRT-III	3.15848	ACSL3;ADAM10;ADAMTS1;AFG3L2;ARF4;ATP1A1;ATP1B3;ATP2A2;ATP2B1;ATP5F1C;BAG2;BSG;CALU;CANX;CCPG1;CDH2;CLGN;CLN6;CLU;CNPY3;CPD;CTNNA1;CTNNB1;DDOST;DGKE;DNAJA1;DNAJA2;DNAJA3;DNAJC10;DNAJC3;DSC3;EMD;FANCI;FAR1;FBXW11;GANAB;GCN1;GGH;GLA;GLUD1;HAX1;HSD17B12;HSP90AB2P;HSP90B1;HSPA4L;HSPA5;HSPH1;ILVBL;INSRR;ITGAV;ITGB1;ITM2B;KNTC1;LTN1;MAGT1;MET;MICOS13;MON2;NFXL1;NTRK1;NTRK2;NUP210;OS9;P4HA1;P4HB;PDIA4;PD…	0.00305119
Reactome	AP	Cluster 1	Kinesins	2.15848	ACSL3;ADAM10;ADAMTS1;AFG3L2;ARF4;ATP1A1;ATP1B3;ATP2A2;ATP2B1;ATP5F1C;BAG2;BSG;CALU;CANX;CCPG1;CDH2;CLGN;CLN6;CLU;CNPY3;CPD;CTNNA1;CTNNB1;DDOST;DGKE;DNAJA1;DNAJA2;DNAJA3;DNAJC10;DNAJC3;DSC3;EMD;FANCI;FAR1;FBXW11;GANAB;GCN1;GGH;GLA;GLUD1;HAX1;HSD17B12;HSP90AB2P;HSP90B1;HSPA4L;HSPA5;HSPH1;ILVBL;INSRR;ITGAV;ITGB1;ITM2B;KNTC1;LTN1;MAGT1;MET;MICOS13;MON2;NFXL1;NTRK1;NTRK2;NUP210;OS9;P4HA1;P4HB;PDIA4;PD…	0.0154893
Reactome	AP	Cluster 1	Collagen formation	2.66663	ACSL3;ADAM10;ADAMTS1;AFG3L2;ARF4;ATP1A1;ATP1B3;ATP2A2;ATP2B1;ATP5F1C;BAG2;BSG;CALU;CANX;CCPG1;CDH2;CLGN;CLN6;CLU;CNPY3;CPD;CTNNA1;CTNNB1;DDOST;DGKE;DNAJA1;DNAJA2;DNAJA3;DNAJC10;DNAJC3;DSC3;EMD;FANCI;FAR1;FBXW11;GANAB;GCN1;GGH;GLA;GLUD1;HAX1;HSD17B12;HSP90AB2P;HSP90B1;HSPA4L;HSPA5;HSPH1;ILVBL;INSRR;ITGAV;ITGB1;ITM2B;KNTC1;LTN1;MAGT1;MET;MICOS13;MON2;NFXL1;NTRK1;NTRK2;NUP210;OS9;P4HA1;P4HB;PDIA4;PD…	0.00111081
Reactome	AP	Cluster 1	Collagen biosynthesis and modifying enzymes	3.09239	ACSL3;ADAM10;ADAMTS1;AFG3L2;ARF4;ATP1A1;ATP1B3;ATP2A2;ATP2B1;ATP5F1C;BAG2;BSG;CALU;CANX;CCPG1;CDH2;CLGN;CLN6;CLU;CNPY3;CPD;CTNNA1;CTNNB1;DDOST;DGKE;DNAJA1;DNAJA2;DNAJA3;DNAJC10;DNAJC3;DSC3;EMD;FANCI;FAR1;FBXW11;GANAB;GCN1;GGH;GLA;GLUD1;HAX1;HSD17B12;HSP90AB2P;HSP90B1;HSPA4L;HSPA5;HSPH1;ILVBL;INSRR;ITGAV;ITGB1;ITM2B;KNTC1;LTN1;MAGT1;MET;MICOS13;MON2;NFXL1;NTRK1;NTRK2;NUP210;OS9;P4HA1;P4HB;PDIA4;PD…	0.000363849
Reactome	AP	Cluster 1	Integrin cell surface interactions	2.33406	ACSL3;ADAM10;ADAMTS1;AFG3L2;ARF4;ATP1A1;ATP1B3;ATP2A2;ATP2B1;ATP5F1C;BAG2;BSG;CALU;CANX;CCPG1;CDH2;CLGN;CLN6;CLU;CNPY3;CPD;CTNNA1;CTNNB1;DDOST;DGKE;DNAJA1;DNAJA2;DNAJA3;DNAJC10;DNAJC3;DSC3;EMD;FANCI;FAR1;FBXW11;GANAB;GCN1;GGH;GLA;GLUD1;HAX1;HSD17B12;HSP90AB2P;HSP90B1;HSPA4L;HSPA5;HSPH1;ILVBL;INSRR;ITGAV;ITGB1;ITM2B;KNTC1;LTN1;MAGT1;MET;MICOS13;MON2;NFXL1;NTRK1;NTRK2;NUP210;OS9;P4HA1;P4HB;PDIA4;PD…	0.00560114
Reactome	AP	Cluster 1	ECM proteoglycans	1.91056	ACSL3;ADAM10;ADAMTS1;AFG3L2;ARF4;ATP1A1;ATP1B3;ATP2A2;ATP2B1;ATP5F1C;BAG2;BSG;CALU;CANX;CCPG1;CDH2;CLGN;CLN6;CLU;CNPY3;CPD;CTNNA1;CTNNB1;DDOST;DGKE;DNAJA1;DNAJA2;DNAJA3;DNAJC10;DNAJC3;DSC3;EMD;FANCI;FAR1;FBXW11;GANAB;GCN1;GGH;GLA;GLUD1;HAX1;HSD17B12;HSP90AB2P;HSP90B1;HSPA4L;HSPA5;HSPH1;ILVBL;INSRR;ITGAV;ITGB1;ITM2B;KNTC1;LTN1;MAGT1;MET;MICOS13;MON2;NFXL1;NTRK1;NTRK2;NUP210;OS9;P4HA1;P4HB;PDIA4;PD…	0.0230527
Reactome	AP	Cluster 1	Signaling by Receptor Tyrosine Kinases	1.44974	ACSL3;ADAM10;ADAMTS1;AFG3L2;ARF4;ATP1A1;ATP1B3;ATP2A2;ATP2B1;ATP5F1C;BAG2;BSG;CALU;CANX;CCPG1;CDH2;CLGN;CLN6;CLU;CNPY3;CPD;CTNNA1;CTNNB1;DDOST;DGKE;DNAJA1;DNAJA2;DNAJA3;DNAJC10;DNAJC3;DSC3;EMD;FANCI;FAR1;FBXW11;GANAB;GCN1;GGH;GLA;GLUD1;HAX1;HSD17B12;HSP90AB2P;HSP90B1;HSPA4L;HSPA5;HSPH1;ILVBL;INSRR;ITGAV;ITGB1;ITM2B;KNTC1;LTN1;MAGT1;MET;MICOS13;MON2;NFXL1;NTRK1;NTRK2;NUP210;OS9;P4HA1;P4HB;PDIA4;PD…	0.00229156
Reactome	AP	Cluster 1	Rev-mediated nuclear export of HIV RNA	2.83656	ACSL3;ADAM10;ADAMTS1;AFG3L2;ARF4;ATP1A1;ATP1B3;ATP2A2;ATP2B1;ATP5F1C;BAG2;BSG;CALU;CANX;CCPG1;CDH2;CLGN;CLN6;CLU;CNPY3;CPD;CTNNA1;CTNNB1;DDOST;DGKE;DNAJA1;DNAJA2;DNAJA3;DNAJC10;DNAJC3;DSC3;EMD;FANCI;FAR1;FBXW11;GANAB;GCN1;GGH;GLA;GLUD1;HAX1;HSD17B12;HSP90AB2P;HSP90B1;HSPA4L;HSPA5;HSPH1;ILVBL;INSRR;ITGAV;ITGB1;ITM2B;KNTC1;LTN1;MAGT1;MET;MICOS13;MON2;NFXL1;NTRK1;NTRK2;NUP210;OS9;P4HA1;P4HB;PDIA4;PD…	0.00520791
Reactome	AP	Cluster 1	Influenza Infection	2.05415	ACSL3;ADAM10;ADAMTS1;AFG3L2;ARF4;ATP1A1;ATP1B3;ATP2A2;ATP2B1;ATP5F1C;BAG2;BSG;CALU;CANX;CCPG1;CDH2;CLGN;CLN6;CLU;CNPY3;CPD;CTNNA1;CTNNB1;DDOST;DGKE;DNAJA1;DNAJA2;DNAJA3;DNAJC10;DNAJC3;DSC3;EMD;FANCI;FAR1;FBXW11;GANAB;GCN1;GGH;GLA;GLUD1;HAX1;HSD17B12;HSP90AB2P;HSP90B1;HSPA4L;HSPA5;HSPH1;ILVBL;INSRR;ITGAV;ITGB1;ITM2B;KNTC1;LTN1;MAGT1;MET;MICOS13;MON2;NFXL1;NTRK1;NTRK2;NUP210;OS9;P4HA1;P4HB;PDIA4;PD…	0.00281419
Reactome	AP	Cluster 1	Export of Viral Ribonucleoproteins from Nucleus	2.73222	ACSL3;ADAM10;ADAMTS1;AFG3L2;ARF4;ATP1A1;ATP1B3;ATP2A2;ATP2B1;ATP5F1C;BAG2;BSG;CALU;CANX;CCPG1;CDH2;CLGN;CLN6;CLU;CNPY3;CPD;CTNNA1;CTNNB1;DDOST;DGKE;DNAJA1;DNAJA2;DNAJA3;DNAJC10;DNAJC3;DSC3;EMD;FANCI;FAR1;FBXW11;GANAB;GCN1;GGH;GLA;GLUD1;HAX1;HSD17B12;HSP90AB2P;HSP90B1;HSPA4L;HSPA5;HSPH1;ILVBL;INSRR;ITGAV;ITGB1;ITM2B;KNTC1;LTN1;MAGT1;MET;MICOS13;MON2;NFXL1;NTRK1;NTRK2;NUP210;OS9;P4HA1;P4HB;PDIA4;PD…	0.00618363
Reactome	AP	Cluster 1	NEP/NS2 Interacts with the Cellular Export Machinery	2.76617	ACSL3;ADAM10;ADAMTS1;AFG3L2;ARF4;ATP1A1;ATP1B3;ATP2A2;ATP2B1;ATP5F1C;BAG2;BSG;CALU;CANX;CCPG1;CDH2;CLGN;CLN6;CLU;CNPY3;CPD;CTNNA1;CTNNB1;DDOST;DGKE;DNAJA1;DNAJA2;DNAJA3;DNAJC10;DNAJC3;DSC3;EMD;FANCI;FAR1;FBXW11;GANAB;GCN1;GGH;GLA;GLUD1;HAX1;HSD17B12;HSP90AB2P;HSP90B1;HSPA4L;HSPA5;HSPH1;ILVBL;INSRR;ITGAV;ITGB1;ITM2B;KNTC1;LTN1;MAGT1;MET;MICOS13;MON2;NFXL1;NTRK1;NTRK2;NUP210;OS9;P4HA1;P4HB;PDIA4;PD…	0.00584678
Reactome	AP	Cluster 1	Interactions of Vpr with host cellular proteins	3.18886	ACSL3;ADAM10;ADAMTS1;AFG3L2;ARF4;ATP1A1;ATP1B3;ATP2A2;ATP2B1;ATP5F1C;BAG2;BSG;CALU;CANX;CCPG1;CDH2;CLGN;CLN6;CLU;CNPY3;CPD;CTNNA1;CTNNB1;DDOST;DGKE;DNAJA1;DNAJA2;DNAJA3;DNAJC10;DNAJC3;DSC3;EMD;FANCI;FAR1;FBXW11;GANAB;GCN1;GGH;GLA;GLUD1;HAX1;HSD17B12;HSP90AB2P;HSP90B1;HSPA4L;HSPA5;HSPH1;ILVBL;INSRR;ITGAV;ITGB1;ITM2B;KNTC1;LTN1;MAGT1;MET;MICOS13;MON2;NFXL1;NTRK1;NTRK2;NUP210;OS9;P4HA1;P4HB;PDIA4;PD…	0.000887047
Reactome	AP	Cluster 1	Interactions of Rev with host cellular proteins	2.76617	ACSL3;ADAM10;ADAMTS1;AFG3L2;ARF4;ATP1A1;ATP1B3;ATP2A2;ATP2B1;ATP5F1C;BAG2;BSG;CALU;CANX;CCPG1;CDH2;CLGN;CLN6;CLU;CNPY3;CPD;CTNNA1;CTNNB1;DDOST;DGKE;DNAJA1;DNAJA2;DNAJA3;DNAJC10;DNAJC3;DSC3;EMD;FANCI;FAR1;FBXW11;GANAB;GCN1;GGH;GLA;GLUD1;HAX1;HSD17B12;HSP90AB2P;HSP90B1;HSPA4L;HSPA5;HSPH1;ILVBL;INSRR;ITGAV;ITGB1;ITM2B;KNTC1;LTN1;MAGT1;MET;MICOS13;MON2;NFXL1;NTRK1;NTRK2;NUP210;OS9;P4HA1;P4HB;PDIA4;PD…	0.00584678
Reactome	AP	Cluster 1	Nuclear Envelope Breakdown	2.3005	ACSL3;ADAM10;ADAMTS1;AFG3L2;ARF4;ATP1A1;ATP1B3;ATP2A2;ATP2B1;ATP5F1C;BAG2;BSG;CALU;CANX;CCPG1;CDH2;CLGN;CLN6;CLU;CNPY3;CPD;CTNNA1;CTNNB1;DDOST;DGKE;DNAJA1;DNAJA2;DNAJA3;DNAJC10;DNAJC3;DSC3;EMD;FANCI;FAR1;FBXW11;GANAB;GCN1;GGH;GLA;GLUD1;HAX1;HSD17B12;HSP90AB2P;HSP90B1;HSPA4L;HSPA5;HSPH1;ILVBL;INSRR;ITGAV;ITGB1;ITM2B;KNTC1;LTN1;MAGT1;MET;MICOS13;MON2;NFXL1;NTRK1;NTRK2;NUP210;OS9;P4HA1;P4HB;PDIA4;PD…	0.0123786
Reactome	AP	Cluster 1	Regulation of HSF1-mediated heat shock response	3.25159	ACSL3;ADAM10;ADAMTS1;AFG3L2;ARF4;ATP1A1;ATP1B3;ATP2A2;ATP2B1;ATP5F1C;BAG2;BSG;CALU;CANX;CCPG1;CDH2;CLGN;CLN6;CLU;CNPY3;CPD;CTNNA1;CTNNB1;DDOST;DGKE;DNAJA1;DNAJA2;DNAJA3;DNAJC10;DNAJC3;DSC3;EMD;FANCI;FAR1;FBXW11;GANAB;GCN1;GGH;GLA;GLUD1;HAX1;HSD17B12;HSP90AB2P;HSP90B1;HSPA4L;HSPA5;HSPH1;ILVBL;INSRR;ITGAV;ITGB1;ITM2B;KNTC1;LTN1;MAGT1;MET;MICOS13;MON2;NFXL1;NTRK1;NTRK2;NUP210;OS9;P4HA1;P4HB;PDIA4;PD…	7.12e-05
Reactome	AP	Cluster 1	Cellular response to heat stress	2.91056	ACSL3;ADAM10;ADAMTS1;AFG3L2;ARF4;ATP1A1;ATP1B3;ATP2A2;ATP2B1;ATP5F1C;BAG2;BSG;CALU;CANX;CCPG1;CDH2;CLGN;CLN6;CLU;CNPY3;CPD;CTNNA1;CTNNB1;DDOST;DGKE;DNAJA1;DNAJA2;DNAJA3;DNAJC10;DNAJC3;DSC3;EMD;FANCI;FAR1;FBXW11;GANAB;GCN1;GGH;GLA;GLUD1;HAX1;HSD17B12;HSP90AB2P;HSP90B1;HSPA4L;HSPA5;HSPH1;ILVBL;INSRR;ITGAV;ITGB1;ITM2B;KNTC1;LTN1;MAGT1;MET;MICOS13;MON2;NFXL1;NTRK1;NTRK2;NUP210;OS9;P4HA1;P4HB;PDIA4;PD…	0.000207807
Reactome	AP	Cluster 1	SLC transporter disorders	2.05695	ACSL3;ADAM10;ADAMTS1;AFG3L2;ARF4;ATP1A1;ATP1B3;ATP2A2;ATP2B1;ATP5F1C;BAG2;BSG;CALU;CANX;CCPG1;CDH2;CLGN;CLN6;CLU;CNPY3;CPD;CTNNA1;CTNNB1;DDOST;DGKE;DNAJA1;DNAJA2;DNAJA3;DNAJC10;DNAJC3;DSC3;EMD;FANCI;FAR1;FBXW11;GANAB;GCN1;GGH;GLA;GLUD1;HAX1;HSD17B12;HSP90AB2P;HSP90B1;HSPA4L;HSPA5;HSPH1;ILVBL;INSRR;ITGAV;ITGB1;ITM2B;KNTC1;LTN1;MAGT1;MET;MICOS13;MON2;NFXL1;NTRK1;NTRK2;NUP210;OS9;P4HA1;P4HB;PDIA4;PD…	0.00981642
Reactome	AP	Cluster 1	tRNA processing in the nucleus	2.20429	ACSL3;ADAM10;ADAMTS1;AFG3L2;ARF4;ATP1A1;ATP1B3;ATP2A2;ATP2B1;ATP5F1C;BAG2;BSG;CALU;CANX;CCPG1;CDH2;CLGN;CLN6;CLU;CNPY3;CPD;CTNNA1;CTNNB1;DDOST;DGKE;DNAJA1;DNAJA2;DNAJA3;DNAJC10;DNAJC3;DSC3;EMD;FANCI;FAR1;FBXW11;GANAB;GCN1;GGH;GLA;GLUD1;HAX1;HSD17B12;HSP90AB2P;HSP90B1;HSPA4L;HSPA5;HSPH1;ILVBL;INSRR;ITGAV;ITGB1;ITM2B;KNTC1;LTN1;MAGT1;MET;MICOS13;MON2;NFXL1;NTRK1;NTRK2;NUP210;OS9;P4HA1;P4HB;PDIA4;PD…	0.0143742
Reactome	AP	Cluster 1	Platelet activation, signaling and aggregation	1.6936	ACSL3;ADAM10;ADAMTS1;AFG3L2;ARF4;ATP1A1;ATP1B3;ATP2A2;ATP2B1;ATP5F1C;BAG2;BSG;CALU;CANX;CCPG1;CDH2;CLGN;CLN6;CLU;CNPY3;CPD;CTNNA1;CTNNB1;DDOST;DGKE;DNAJA1;DNAJA2;DNAJA3;DNAJC10;DNAJC3;DSC3;EMD;FANCI;FAR1;FBXW11;GANAB;GCN1;GGH;GLA;GLUD1;HAX1;HSD17B12;HSP90AB2P;HSP90B1;HSPA4L;HSPA5;HSPH1;ILVBL;INSRR;ITGAV;ITGB1;ITM2B;KNTC1;LTN1;MAGT1;MET;MICOS13;MON2;NFXL1;NTRK1;NTRK2;NUP210;OS9;P4HA1;P4HB;PDIA4;PD…	0.00491257
Reactome	AP	Cluster 1	Extra-nuclear estrogen signaling	1.83656	ACSL3;ADAM10;ADAMTS1;AFG3L2;ARF4;ATP1A1;ATP1B3;ATP2A2;ATP2B1;ATP5F1C;BAG2;BSG;CALU;CANX;CCPG1;CDH2;CLGN;CLN6;CLU;CNPY3;CPD;CTNNA1;CTNNB1;DDOST;DGKE;DNAJA1;DNAJA2;DNAJA3;DNAJC10;DNAJC3;DSC3;EMD;FANCI;FAR1;FBXW11;GANAB;GCN1;GGH;GLA;GLUD1;HAX1;HSD17B12;HSP90AB2P;HSP90B1;HSPA4L;HSPA5;HSPH1;ILVBL;INSRR;ITGAV;ITGB1;ITM2B;KNTC1;LTN1;MAGT1;MET;MICOS13;MON2;NFXL1;NTRK1;NTRK2;NUP210;OS9;P4HA1;P4HB;PDIA4;PD…	0.0259036
Reactome	AP	Cluster 1	PI3K/AKT Signaling in Cancer	1.92327	ACSL3;ADAM10;ADAMTS1;AFG3L2;ARF4;ATP1A1;ATP1B3;ATP2A2;ATP2B1;ATP5F1C;BAG2;BSG;CALU;CANX;CCPG1;CDH2;CLGN;CLN6;CLU;CNPY3;CPD;CTNNA1;CTNNB1;DDOST;DGKE;DNAJA1;DNAJA2;DNAJA3;DNAJC10;DNAJC3;DSC3;EMD;FANCI;FAR1;FBXW11;GANAB;GCN1;GGH;GLA;GLUD1;HAX1;HSD17B12;HSP90AB2P;HSP90B1;HSPA4L;HSPA5;HSPH1;ILVBL;INSRR;ITGAV;ITGB1;ITM2B;KNTC1;LTN1;MAGT1;MET;MICOS13;MON2;NFXL1;NTRK1;NTRK2;NUP210;OS9;P4HA1;P4HB;PDIA4;PD…	0.0128454
Reactome	AP	Cluster 1	Neutrophil degranulation	1.05895	ACSL3;ADAM10;ADAMTS1;AFG3L2;ARF4;ATP1A1;ATP1B3;ATP2A2;ATP2B1;ATP5F1C;BAG2;BSG;CALU;CANX;CCPG1;CDH2;CLGN;CLN6;CLU;CNPY3;CPD;CTNNA1;CTNNB1;DDOST;DGKE;DNAJA1;DNAJA2;DNAJA3;DNAJC10;DNAJC3;DSC3;EMD;FANCI;FAR1;FBXW11;GANAB;GCN1;GGH;GLA;GLUD1;HAX1;HSD17B12;HSP90AB2P;HSP90B1;HSPA4L;HSPA5;HSPH1;ILVBL;INSRR;ITGAV;ITGB1;ITM2B;KNTC1;LTN1;MAGT1;MET;MICOS13;MON2;NFXL1;NTRK1;NTRK2;NUP210;OS9;P4HA1;P4HB;PDIA4;PD…	0.0263058
Reactome	AP	Cluster 1	trans-Golgi Network Vesicle Budding	1.94903	ACSL3;ADAM10;ADAMTS1;AFG3L2;ARF4;ATP1A1;ATP1B3;ATP2A2;ATP2B1;ATP5F1C;BAG2;BSG;CALU;CANX;CCPG1;CDH2;CLGN;CLN6;CLU;CNPY3;CPD;CTNNA1;CTNNB1;DDOST;DGKE;DNAJA1;DNAJA2;DNAJA3;DNAJC10;DNAJC3;DSC3;EMD;FANCI;FAR1;FBXW11;GANAB;GCN1;GGH;GLA;GLUD1;HAX1;HSD17B12;HSP90AB2P;HSP90B1;HSPA4L;HSPA5;HSPH1;ILVBL;INSRR;ITGAV;ITGB1;ITM2B;KNTC1;LTN1;MAGT1;MET;MICOS13;MON2;NFXL1;NTRK1;NTRK2;NUP210;OS9;P4HA1;P4HB;PDIA4;PD…	0.0216236
Reactome	AP	Cluster 1	Amplification of signal from the kinetochores	2.18886	ACSL3;ADAM10;ADAMTS1;AFG3L2;ARF4;ATP1A1;ATP1B3;ATP2A2;ATP2B1;ATP5F1C;BAG2;BSG;CALU;CANX;CCPG1;CDH2;CLGN;CLN6;CLU;CNPY3;CPD;CTNNA1;CTNNB1;DDOST;DGKE;DNAJA1;DNAJA2;DNAJA3;DNAJC10;DNAJC3;DSC3;EMD;FANCI;FAR1;FBXW11;GANAB;GCN1;GGH;GLA;GLUD1;HAX1;HSD17B12;HSP90AB2P;HSP90B1;HSPA4L;HSPA5;HSPH1;ILVBL;INSRR;ITGAV;ITGB1;ITM2B;KNTC1;LTN1;MAGT1;MET;MICOS13;MON2;NFXL1;NTRK1;NTRK2;NUP210;OS9;P4HA1;P4HB;PDIA4;PD…	0.00754245
Reactome	AP	Cluster 1	Amplification of signal from unattached kinetochores via a MAD2 inhibitory signal	2.18886	ACSL3;ADAM10;ADAMTS1;AFG3L2;ARF4;ATP1A1;ATP1B3;ATP2A2;ATP2B1;ATP5F1C;BAG2;BSG;CALU;CANX;CCPG1;CDH2;CLGN;CLN6;CLU;CNPY3;CPD;CTNNA1;CTNNB1;DDOST;DGKE;DNAJA1;DNAJA2;DNAJA3;DNAJC10;DNAJC3;DSC3;EMD;FANCI;FAR1;FBXW11;GANAB;GCN1;GGH;GLA;GLUD1;HAX1;HSD17B12;HSP90AB2P;HSP90B1;HSPA4L;HSPA5;HSPH1;ILVBL;INSRR;ITGAV;ITGB1;ITM2B;KNTC1;LTN1;MAGT1;MET;MICOS13;MON2;NFXL1;NTRK1;NTRK2;NUP210;OS9;P4HA1;P4HB;PDIA4;PD…	0.00754245
Reactome	AP	Cluster 1	Mitotic Spindle Checkpoint	1.94903	ACSL3;ADAM10;ADAMTS1;AFG3L2;ARF4;ATP1A1;ATP1B3;ATP2A2;ATP2B1;ATP5F1C;BAG2;BSG;CALU;CANX;CCPG1;CDH2;CLGN;CLN6;CLU;CNPY3;CPD;CTNNA1;CTNNB1;DDOST;DGKE;DNAJA1;DNAJA2;DNAJA3;DNAJC10;DNAJC3;DSC3;EMD;FANCI;FAR1;FBXW11;GANAB;GCN1;GGH;GLA;GLUD1;HAX1;HSD17B12;HSP90AB2P;HSP90B1;HSPA4L;HSPA5;HSPH1;ILVBL;INSRR;ITGAV;ITGB1;ITM2B;KNTC1;LTN1;MAGT1;MET;MICOS13;MON2;NFXL1;NTRK1;NTRK2;NUP210;OS9;P4HA1;P4HB;PDIA4;PD…	0.0122694
Reactome	AP	Cluster 1	Signaling by NTRKs	1.6245	ACSL3;ADAM10;ADAMTS1;AFG3L2;ARF4;ATP1A1;ATP1B3;ATP2A2;ATP2B1;ATP5F1C;BAG2;BSG;CALU;CANX;CCPG1;CDH2;CLGN;CLN6;CLU;CNPY3;CPD;CTNNA1;CTNNB1;DDOST;DGKE;DNAJA1;DNAJA2;DNAJA3;DNAJC10;DNAJC3;DSC3;EMD;FANCI;FAR1;FBXW11;GANAB;GCN1;GGH;GLA;GLUD1;HAX1;HSD17B12;HSP90AB2P;HSP90B1;HSPA4L;HSPA5;HSPH1;ILVBL;INSRR;ITGAV;ITGB1;ITM2B;KNTC1;LTN1;MAGT1;MET;MICOS13;MON2;NFXL1;NTRK1;NTRK2;NUP210;OS9;P4HA1;P4HB;PDIA4;PD…	0.0232093
Reactome	AP	Cluster 1	Muscle contraction	1.54377	ACSL3;ADAM10;ADAMTS1;AFG3L2;ARF4;ATP1A1;ATP1B3;ATP2A2;ATP2B1;ATP5F1C;BAG2;BSG;CALU;CANX;CCPG1;CDH2;CLGN;CLN6;CLU;CNPY3;CPD;CTNNA1;CTNNB1;DDOST;DGKE;DNAJA1;DNAJA2;DNAJA3;DNAJC10;DNAJC3;DSC3;EMD;FANCI;FAR1;FBXW11;GANAB;GCN1;GGH;GLA;GLUD1;HAX1;HSD17B12;HSP90AB2P;HSP90B1;HSPA4L;HSPA5;HSPH1;ILVBL;INSRR;ITGAV;ITGB1;ITM2B;KNTC1;LTN1;MAGT1;MET;MICOS13;MON2;NFXL1;NTRK1;NTRK2;NUP210;OS9;P4HA1;P4HB;PDIA4;PD…	0.0178595
Reactome	AP	Cluster 1	Cardiac conduction	2.1698	ACSL3;ADAM10;ADAMTS1;AFG3L2;ARF4;ATP1A1;ATP1B3;ATP2A2;ATP2B1;ATP5F1C;BAG2;BSG;CALU;CANX;CCPG1;CDH2;CLGN;CLN6;CLU;CNPY3;CPD;CTNNA1;CTNNB1;DDOST;DGKE;DNAJA1;DNAJA2;DNAJA3;DNAJC10;DNAJC3;DSC3;EMD;FANCI;FAR1;FBXW11;GANAB;GCN1;GGH;GLA;GLUD1;HAX1;HSD17B12;HSP90AB2P;HSP90B1;HSPA4L;HSPA5;HSPH1;ILVBL;INSRR;ITGAV;ITGB1;ITM2B;KNTC1;LTN1;MAGT1;MET;MICOS13;MON2;NFXL1;NTRK1;NTRK2;NUP210;OS9;P4HA1;P4HB;PDIA4;PD…	0.00397199
Reactome	AP	Cluster 1	Ion homeostasis	3.4036	ACSL3;ADAM10;ADAMTS1;AFG3L2;ARF4;ATP1A1;ATP1B3;ATP2A2;ATP2B1;ATP5F1C;BAG2;BSG;CALU;CANX;CCPG1;CDH2;CLGN;CLN6;CLU;CNPY3;CPD;CTNNA1;CTNNB1;DDOST;DGKE;DNAJA1;DNAJA2;DNAJA3;DNAJC10;DNAJC3;DSC3;EMD;FANCI;FAR1;FBXW11;GANAB;GCN1;GGH;GLA;GLUD1;HAX1;HSD17B12;HSP90AB2P;HSP90B1;HSPA4L;HSPA5;HSPH1;ILVBL;INSRR;ITGAV;ITGB1;ITM2B;KNTC1;LTN1;MAGT1;MET;MICOS13;MON2;NFXL1;NTRK1;NTRK2;NUP210;OS9;P4HA1;P4HB;PDIA4;PD…	0.000158169
Reactome	AP	Cluster 1	Ion transport by P-type ATPases	3.37712	ACSL3;ADAM10;ADAMTS1;AFG3L2;ARF4;ATP1A1;ATP1B3;ATP2A2;ATP2B1;ATP5F1C;BAG2;BSG;CALU;CANX;CCPG1;CDH2;CLGN;CLN6;CLU;CNPY3;CPD;CTNNA1;CTNNB1;DDOST;DGKE;DNAJA1;DNAJA2;DNAJA3;DNAJC10;DNAJC3;DSC3;EMD;FANCI;FAR1;FBXW11;GANAB;GCN1;GGH;GLA;GLUD1;HAX1;HSD17B12;HSP90AB2P;HSP90B1;HSPA4L;HSPA5;HSPH1;ILVBL;INSRR;ITGAV;ITGB1;ITM2B;KNTC1;LTN1;MAGT1;MET;MICOS13;MON2;NFXL1;NTRK1;NTRK2;NUP210;OS9;P4HA1;P4HB;PDIA4;PD…	0.000168774
Reactome	AP	Cluster 1	Potential therapeutics for SARS	2.38589	ACSL3;ADAM10;ADAMTS1;AFG3L2;ARF4;ATP1A1;ATP1B3;ATP2A2;ATP2B1;ATP5F1C;BAG2;BSG;CALU;CANX;CCPG1;CDH2;CLGN;CLN6;CLU;CNPY3;CPD;CTNNA1;CTNNB1;DDOST;DGKE;DNAJA1;DNAJA2;DNAJA3;DNAJC10;DNAJC3;DSC3;EMD;FANCI;FAR1;FBXW11;GANAB;GCN1;GGH;GLA;GLUD1;HAX1;HSD17B12;HSP90AB2P;HSP90B1;HSPA4L;HSPA5;HSPH1;ILVBL;INSRR;ITGAV;ITGB1;ITM2B;KNTC1;LTN1;MAGT1;MET;MICOS13;MON2;NFXL1;NTRK1;NTRK2;NUP210;OS9;P4HA1;P4HB;PDIA4;PD…	0.00499078
Reactome	AP	Cluster 1	SARS-CoV Infections	3.09671	ACSL3;ADAM10;ADAMTS1;AFG3L2;ARF4;ATP1A1;ATP1B3;ATP2A2;ATP2B1;ATP5F1C;BAG2;BSG;CALU;CANX;CCPG1;CDH2;CLGN;CLN6;CLU;CNPY3;CPD;CTNNA1;CTNNB1;DDOST;DGKE;DNAJA1;DNAJA2;DNAJA3;DNAJC10;DNAJC3;DSC3;EMD;FANCI;FAR1;FBXW11;GANAB;GCN1;GGH;GLA;GLUD1;HAX1;HSD17B12;HSP90AB2P;HSP90B1;HSPA4L;HSPA5;HSPH1;ILVBL;INSRR;ITGAV;ITGB1;ITM2B;KNTC1;LTN1;MAGT1;MET;MICOS13;MON2;NFXL1;NTRK1;NTRK2;NUP210;OS9;P4HA1;P4HB;PDIA4;PD…	4.64e-07
Reactome	AP	Cluster 1	Interleukin-12 family signaling	2.35113	ACSL3;ADAM10;ADAMTS1;AFG3L2;ARF4;ATP1A1;ATP1B3;ATP2A2;ATP2B1;ATP5F1C;BAG2;BSG;CALU;CANX;CCPG1;CDH2;CLGN;CLN6;CLU;CNPY3;CPD;CTNNA1;CTNNB1;DDOST;DGKE;DNAJA1;DNAJA2;DNAJA3;DNAJC10;DNAJC3;DSC3;EMD;FANCI;FAR1;FBXW11;GANAB;GCN1;GGH;GLA;GLUD1;HAX1;HSD17B12;HSP90AB2P;HSP90B1;HSPA4L;HSPA5;HSPH1;ILVBL;INSRR;ITGAV;ITGB1;ITM2B;KNTC1;LTN1;MAGT1;MET;MICOS13;MON2;NFXL1;NTRK1;NTRK2;NUP210;OS9;P4HA1;P4HB;PDIA4;PD…	0.0114617
Reactome	AP	Cluster 1	Response to elevated platelet cytosolic Ca2+	1.68816	ACSL3;ADAM10;ADAMTS1;AFG3L2;ARF4;ATP1A1;ATP1B3;ATP2A2;ATP2B1;ATP5F1C;BAG2;BSG;CALU;CANX;CCPG1;CDH2;CLGN;CLN6;CLU;CNPY3;CPD;CTNNA1;CTNNB1;DDOST;DGKE;DNAJA1;DNAJA2;DNAJA3;DNAJC10;DNAJC3;DSC3;EMD;FANCI;FAR1;FBXW11;GANAB;GCN1;GGH;GLA;GLUD1;HAX1;HSD17B12;HSP90AB2P;HSP90B1;HSPA4L;HSPA5;HSPH1;ILVBL;INSRR;ITGAV;ITGB1;ITM2B;KNTC1;LTN1;MAGT1;MET;MICOS13;MON2;NFXL1;NTRK1;NTRK2;NUP210;OS9;P4HA1;P4HB;PDIA4;PD…	0.0204826
Reactome	AP	Cluster 1	Platelet degranulation	1.74345	ACSL3;ADAM10;ADAMTS1;AFG3L2;ARF4;ATP1A1;ATP1B3;ATP2A2;ATP2B1;ATP5F1C;BAG2;BSG;CALU;CANX;CCPG1;CDH2;CLGN;CLN6;CLU;CNPY3;CPD;CTNNA1;CTNNB1;DDOST;DGKE;DNAJA1;DNAJA2;DNAJA3;DNAJC10;DNAJC3;DSC3;EMD;FANCI;FAR1;FBXW11;GANAB;GCN1;GGH;GLA;GLUD1;HAX1;HSD17B12;HSP90AB2P;HSP90B1;HSPA4L;HSPA5;HSPH1;ILVBL;INSRR;ITGAV;ITGB1;ITM2B;KNTC1;LTN1;MAGT1;MET;MICOS13;MON2;NFXL1;NTRK1;NTRK2;NUP210;OS9;P4HA1;P4HB;PDIA4;PD…	0.0182592
Reactome	AP	Cluster 1	Golgi Associated Vesicle Biogenesis	2.35113	ACSL3;ADAM10;ADAMTS1;AFG3L2;ARF4;ATP1A1;ATP1B3;ATP2A2;ATP2B1;ATP5F1C;BAG2;BSG;CALU;CANX;CCPG1;CDH2;CLGN;CLN6;CLU;CNPY3;CPD;CTNNA1;CTNNB1;DDOST;DGKE;DNAJA1;DNAJA2;DNAJA3;DNAJC10;DNAJC3;DSC3;EMD;FANCI;FAR1;FBXW11;GANAB;GCN1;GGH;GLA;GLUD1;HAX1;HSD17B12;HSP90AB2P;HSP90B1;HSPA4L;HSPA5;HSPH1;ILVBL;INSRR;ITGAV;ITGB1;ITM2B;KNTC1;LTN1;MAGT1;MET;MICOS13;MON2;NFXL1;NTRK1;NTRK2;NUP210;OS9;P4HA1;P4HB;PDIA4;PD…	0.0114617
Reactome	AP	Cluster 1	MyD88-independent TLR4 cascade	1.55857	ACSL3;ADAM10;ADAMTS1;AFG3L2;ARF4;ATP1A1;ATP1B3;ATP2A2;ATP2B1;ATP5F1C;BAG2;BSG;CALU;CANX;CCPG1;CDH2;CLGN;CLN6;CLU;CNPY3;CPD;CTNNA1;CTNNB1;DDOST;DGKE;DNAJA1;DNAJA2;DNAJA3;DNAJC10;DNAJC3;DSC3;EMD;FANCI;FAR1;FBXW11;GANAB;GCN1;GGH;GLA;GLUD1;HAX1;HSD17B12;HSP90AB2P;HSP90B1;HSPA4L;HSPA5;HSPH1;ILVBL;INSRR;ITGAV;ITGB1;ITM2B;KNTC1;LTN1;MAGT1;MET;MICOS13;MON2;NFXL1;NTRK1;NTRK2;NUP210;OS9;P4HA1;P4HB;PDIA4;PD…	0.0401371
Reactome	AP	Cluster 1	Toll-like Receptor Cascades	1.87308	ACSL3;ADAM10;ADAMTS1;AFG3L2;ARF4;ATP1A1;ATP1B3;ATP2A2;ATP2B1;ATP5F1C;BAG2;BSG;CALU;CANX;CCPG1;CDH2;CLGN;CLN6;CLU;CNPY3;CPD;CTNNA1;CTNNB1;DDOST;DGKE;DNAJA1;DNAJA2;DNAJA3;DNAJC10;DNAJC3;DSC3;EMD;FANCI;FAR1;FBXW11;GANAB;GCN1;GGH;GLA;GLUD1;HAX1;HSD17B12;HSP90AB2P;HSP90B1;HSPA4L;HSPA5;HSPH1;ILVBL;INSRR;ITGAV;ITGB1;ITM2B;KNTC1;LTN1;MAGT1;MET;MICOS13;MON2;NFXL1;NTRK1;NTRK2;NUP210;OS9;P4HA1;P4HB;PDIA4;PD…	0.0082613
Reactome	AP	Cluster 1	TRIF(TICAM1)-mediated TLR4 signaling	1.55857	ACSL3;ADAM10;ADAMTS1;AFG3L2;ARF4;ATP1A1;ATP1B3;ATP2A2;ATP2B1;ATP5F1C;BAG2;BSG;CALU;CANX;CCPG1;CDH2;CLGN;CLN6;CLU;CNPY3;CPD;CTNNA1;CTNNB1;DDOST;DGKE;DNAJA1;DNAJA2;DNAJA3;DNAJC10;DNAJC3;DSC3;EMD;FANCI;FAR1;FBXW11;GANAB;GCN1;GGH;GLA;GLUD1;HAX1;HSD17B12;HSP90AB2P;HSP90B1;HSPA4L;HSPA5;HSPH1;ILVBL;INSRR;ITGAV;ITGB1;ITM2B;KNTC1;LTN1;MAGT1;MET;MICOS13;MON2;NFXL1;NTRK1;NTRK2;NUP210;OS9;P4HA1;P4HB;PDIA4;PD…	0.0401371
Reactome	AP	Cluster 1	The citric acid (TCA) cycle and respiratory electron transport	1.28401	ACSL3;ADAM10;ADAMTS1;AFG3L2;ARF4;ATP1A1;ATP1B3;ATP2A2;ATP2B1;ATP5F1C;BAG2;BSG;CALU;CANX;CCPG1;CDH2;CLGN;CLN6;CLU;CNPY3;CPD;CTNNA1;CTNNB1;DDOST;DGKE;DNAJA1;DNAJA2;DNAJA3;DNAJC10;DNAJC3;DSC3;EMD;FANCI;FAR1;FBXW11;GANAB;GCN1;GGH;GLA;GLUD1;HAX1;HSD17B12;HSP90AB2P;HSP90B1;HSPA4L;HSPA5;HSPH1;ILVBL;INSRR;ITGAV;ITGB1;ITM2B;KNTC1;LTN1;MAGT1;MET;MICOS13;MON2;NFXL1;NTRK1;NTRK2;NUP210;OS9;P4HA1;P4HB;PDIA4;PD…	0.0450815
Reactome	AP	Cluster 1	N-glycan trimming in the ER and Calnexin/Calreticulin cycle	4.61416	ACSL3;ADAM10;ADAMTS1;AFG3L2;ARF4;ATP1A1;ATP1B3;ATP2A2;ATP2B1;ATP5F1C;BAG2;BSG;CALU;CANX;CCPG1;CDH2;CLGN;CLN6;CLU;CNPY3;CPD;CTNNA1;CTNNB1;DDOST;DGKE;DNAJA1;DNAJA2;DNAJA3;DNAJC10;DNAJC3;DSC3;EMD;FANCI;FAR1;FBXW11;GANAB;GCN1;GGH;GLA;GLUD1;HAX1;HSD17B12;HSP90AB2P;HSP90B1;HSPA4L;HSPA5;HSPH1;ILVBL;INSRR;ITGAV;ITGB1;ITM2B;KNTC1;LTN1;MAGT1;MET;MICOS13;MON2;NFXL1;NTRK1;NTRK2;NUP210;OS9;P4HA1;P4HB;PDIA4;PD…	1e-07
Reactome	AP	Cluster 1	ER Quality Control Compartment (ERQC)	4.76617	ACSL3;ADAM10;ADAMTS1;AFG3L2;ARF4;ATP1A1;ATP1B3;ATP2A2;ATP2B1;ATP5F1C;BAG2;BSG;CALU;CANX;CCPG1;CDH2;CLGN;CLN6;CLU;CNPY3;CPD;CTNNA1;CTNNB1;DDOST;DGKE;DNAJA1;DNAJA2;DNAJA3;DNAJC10;DNAJC3;DSC3;EMD;FANCI;FAR1;FBXW11;GANAB;GCN1;GGH;GLA;GLUD1;HAX1;HSD17B12;HSP90AB2P;HSP90B1;HSPA4L;HSPA5;HSPH1;ILVBL;INSRR;ITGAV;ITGB1;ITM2B;KNTC1;LTN1;MAGT1;MET;MICOS13;MON2;NFXL1;NTRK1;NTRK2;NUP210;OS9;P4HA1;P4HB;PDIA4;PD…	3.3e-06
Reactome	AP	Cluster 1	Calnexin/calreticulin cycle	5.04301	ACSL3;ADAM10;ADAMTS1;AFG3L2;ARF4;ATP1A1;ATP1B3;ATP2A2;ATP2B1;ATP5F1C;BAG2;BSG;CALU;CANX;CCPG1;CDH2;CLGN;CLN6;CLU;CNPY3;CPD;CTNNA1;CTNNB1;DDOST;DGKE;DNAJA1;DNAJA2;DNAJA3;DNAJC10;DNAJC3;DSC3;EMD;FANCI;FAR1;FBXW11;GANAB;GCN1;GGH;GLA;GLUD1;HAX1;HSD17B12;HSP90AB2P;HSP90B1;HSPA4L;HSPA5;HSPH1;ILVBL;INSRR;ITGAV;ITGB1;ITM2B;KNTC1;LTN1;MAGT1;MET;MICOS13;MON2;NFXL1;NTRK1;NTRK2;NUP210;OS9;P4HA1;P4HB;PDIA4;PD…	1.16e-08
Reactome	AP	Cluster 1	Cell-Cell communication	2.45804	ACSL3;ADAM10;ADAMTS1;AFG3L2;ARF4;ATP1A1;ATP1B3;ATP2A2;ATP2B1;ATP5F1C;BAG2;BSG;CALU;CANX;CCPG1;CDH2;CLGN;CLN6;CLU;CNPY3;CPD;CTNNA1;CTNNB1;DDOST;DGKE;DNAJA1;DNAJA2;DNAJA3;DNAJC10;DNAJC3;DSC3;EMD;FANCI;FAR1;FBXW11;GANAB;GCN1;GGH;GLA;GLUD1;HAX1;HSD17B12;HSP90AB2P;HSP90B1;HSPA4L;HSPA5;HSPH1;ILVBL;INSRR;ITGAV;ITGB1;ITM2B;KNTC1;LTN1;MAGT1;MET;MICOS13;MON2;NFXL1;NTRK1;NTRK2;NUP210;OS9;P4HA1;P4HB;PDIA4;PD…	0.000833385
Reactome	AP	Cluster 1	Deactivation of the beta-catenin transactivating complex	2.76617	ACSL3;ADAM10;ADAMTS1;AFG3L2;ARF4;ATP1A1;ATP1B3;ATP2A2;ATP2B1;ATP5F1C;BAG2;BSG;CALU;CANX;CCPG1;CDH2;CLGN;CLN6;CLU;CNPY3;CPD;CTNNA1;CTNNB1;DDOST;DGKE;DNAJA1;DNAJA2;DNAJA3;DNAJC10;DNAJC3;DSC3;EMD;FANCI;FAR1;FBXW11;GANAB;GCN1;GGH;GLA;GLUD1;HAX1;HSD17B12;HSP90AB2P;HSP90B1;HSPA4L;HSPA5;HSPH1;ILVBL;INSRR;ITGAV;ITGB1;ITM2B;KNTC1;LTN1;MAGT1;MET;MICOS13;MON2;NFXL1;NTRK1;NTRK2;NUP210;OS9;P4HA1;P4HB;PDIA4;PD…	0.00584678
Reactome	AP	Cluster 1	Regulation of Insulin-like Growth Factor (IGF) transport and uptake by Insulin-like Growth Factor Binding Proteins (IGFBPs)	3.20429	ACSL3;ADAM10;ADAMTS1;AFG3L2;ARF4;ATP1A1;ATP1B3;ATP2A2;ATP2B1;ATP5F1C;BAG2;BSG;CALU;CANX;CCPG1;CDH2;CLGN;CLN6;CLU;CNPY3;CPD;CTNNA1;CTNNB1;DDOST;DGKE;DNAJA1;DNAJA2;DNAJA3;DNAJC10;DNAJC3;DSC3;EMD;FANCI;FAR1;FBXW11;GANAB;GCN1;GGH;GLA;GLUD1;HAX1;HSD17B12;HSP90AB2P;HSP90B1;HSPA4L;HSPA5;HSPH1;ILVBL;INSRR;ITGAV;ITGB1;ITM2B;KNTC1;LTN1;MAGT1;MET;MICOS13;MON2;NFXL1;NTRK1;NTRK2;NUP210;OS9;P4HA1;P4HB;PDIA4;PD…	2.4e-06
Reactome	AP	Cluster 1	Post-translational protein phosphorylation	3.41702	ACSL3;ADAM10;ADAMTS1;AFG3L2;ARF4;ATP1A1;ATP1B3;ATP2A2;ATP2B1;ATP5F1C;BAG2;BSG;CALU;CANX;CCPG1;CDH2;CLGN;CLN6;CLU;CNPY3;CPD;CTNNA1;CTNNB1;DDOST;DGKE;DNAJA1;DNAJA2;DNAJA3;DNAJC10;DNAJC3;DSC3;EMD;FANCI;FAR1;FBXW11;GANAB;GCN1;GGH;GLA;GLUD1;HAX1;HSD17B12;HSP90AB2P;HSP90B1;HSPA4L;HSPA5;HSPH1;ILVBL;INSRR;ITGAV;ITGB1;ITM2B;KNTC1;LTN1;MAGT1;MET;MICOS13;MON2;NFXL1;NTRK1;NTRK2;NUP210;OS9;P4HA1;P4HB;PDIA4;PD…	9.41e-07
Reactome	AP	Cluster 1	Negative regulation of the PI3K/AKT network	1.81271	ACSL3;ADAM10;ADAMTS1;AFG3L2;ARF4;ATP1A1;ATP1B3;ATP2A2;ATP2B1;ATP5F1C;BAG2;BSG;CALU;CANX;CCPG1;CDH2;CLGN;CLN6;CLU;CNPY3;CPD;CTNNA1;CTNNB1;DDOST;DGKE;DNAJA1;DNAJA2;DNAJA3;DNAJC10;DNAJC3;DSC3;EMD;FANCI;FAR1;FBXW11;GANAB;GCN1;GGH;GLA;GLUD1;HAX1;HSD17B12;HSP90AB2P;HSP90B1;HSPA4L;HSPA5;HSPH1;ILVBL;INSRR;ITGAV;ITGB1;ITM2B;KNTC1;LTN1;MAGT1;MET;MICOS13;MON2;NFXL1;NTRK1;NTRK2;NUP210;OS9;P4HA1;P4HB;PDIA4;PD…	0.0159343
Reactome	AP	Cluster 1	Constitutive Signaling by Aberrant PI3K in Cancer	2.31718	ACSL3;ADAM10;ADAMTS1;AFG3L2;ARF4;ATP1A1;ATP1B3;ATP2A2;ATP2B1;ATP5F1C;BAG2;BSG;CALU;CANX;CCPG1;CDH2;CLGN;CLN6;CLU;CNPY3;CPD;CTNNA1;CTNNB1;DDOST;DGKE;DNAJA1;DNAJA2;DNAJA3;DNAJC10;DNAJC3;DSC3;EMD;FANCI;FAR1;FBXW11;GANAB;GCN1;GGH;GLA;GLUD1;HAX1;HSD17B12;HSP90AB2P;HSP90B1;HSPA4L;HSPA5;HSPH1;ILVBL;INSRR;ITGAV;ITGB1;ITM2B;KNTC1;LTN1;MAGT1;MET;MICOS13;MON2;NFXL1;NTRK1;NTRK2;NUP210;OS9;P4HA1;P4HB;PDIA4;PD…	0.00579748
Reactome	AP	Cluster 1	Interleukin-3, Interleukin-5 and GM-CSF signaling	2.57352	ACSL3;ADAM10;ADAMTS1;AFG3L2;ARF4;ATP1A1;ATP1B3;ATP2A2;ATP2B1;ATP5F1C;BAG2;BSG;CALU;CANX;CCPG1;CDH2;CLGN;CLN6;CLU;CNPY3;CPD;CTNNA1;CTNNB1;DDOST;DGKE;DNAJA1;DNAJA2;DNAJA3;DNAJC10;DNAJC3;DSC3;EMD;FANCI;FAR1;FBXW11;GANAB;GCN1;GGH;GLA;GLUD1;HAX1;HSD17B12;HSP90AB2P;HSP90B1;HSPA4L;HSPA5;HSPH1;ILVBL;INSRR;ITGAV;ITGB1;ITM2B;KNTC1;LTN1;MAGT1;MET;MICOS13;MON2;NFXL1;NTRK1;NTRK2;NUP210;OS9;P4HA1;P4HB;PDIA4;PD…	0.00804365
Reactome	AP	Cluster 1	PI5P, PP2A and IER3 Regulate PI3K/AKT Signaling	1.89796	ACSL3;ADAM10;ADAMTS1;AFG3L2;ARF4;ATP1A1;ATP1B3;ATP2A2;ATP2B1;ATP5F1C;BAG2;BSG;CALU;CANX;CCPG1;CDH2;CLGN;CLN6;CLU;CNPY3;CPD;CTNNA1;CTNNB1;DDOST;DGKE;DNAJA1;DNAJA2;DNAJA3;DNAJC10;DNAJC3;DSC3;EMD;FANCI;FAR1;FBXW11;GANAB;GCN1;GGH;GLA;GLUD1;HAX1;HSD17B12;HSP90AB2P;HSP90B1;HSPA4L;HSPA5;HSPH1;ILVBL;INSRR;ITGAV;ITGB1;ITM2B;KNTC1;LTN1;MAGT1;MET;MICOS13;MON2;NFXL1;NTRK1;NTRK2;NUP210;OS9;P4HA1;P4HB;PDIA4;PD…	0.0134786
Reactome	AP	Cluster 1	RET signaling	2.80093	ACSL3;ADAM10;ADAMTS1;AFG3L2;ARF4;ATP1A1;ATP1B3;ATP2A2;ATP2B1;ATP5F1C;BAG2;BSG;CALU;CANX;CCPG1;CDH2;CLGN;CLN6;CLU;CNPY3;CPD;CTNNA1;CTNNB1;DDOST;DGKE;DNAJA1;DNAJA2;DNAJA3;DNAJC10;DNAJC3;DSC3;EMD;FANCI;FAR1;FBXW11;GANAB;GCN1;GGH;GLA;GLUD1;HAX1;HSD17B12;HSP90AB2P;HSP90B1;HSPA4L;HSPA5;HSPH1;ILVBL;INSRR;ITGAV;ITGB1;ITM2B;KNTC1;LTN1;MAGT1;MET;MICOS13;MON2;NFXL1;NTRK1;NTRK2;NUP210;OS9;P4HA1;P4HB;PDIA4;PD…	0.0055554
Reactome	AP	Cluster 1	Transport of vitamins, nucleosides, and related molecules	2.69905	ACSL3;ADAM10;ADAMTS1;AFG3L2;ARF4;ATP1A1;ATP1B3;ATP2A2;ATP2B1;ATP5F1C;BAG2;BSG;CALU;CANX;CCPG1;CDH2;CLGN;CLN6;CLU;CNPY3;CPD;CTNNA1;CTNNB1;DDOST;DGKE;DNAJA1;DNAJA2;DNAJA3;DNAJC10;DNAJC3;DSC3;EMD;FANCI;FAR1;FBXW11;GANAB;GCN1;GGH;GLA;GLUD1;HAX1;HSD17B12;HSP90AB2P;HSP90B1;HSPA4L;HSPA5;HSPH1;ILVBL;INSRR;ITGAV;ITGB1;ITM2B;KNTC1;LTN1;MAGT1;MET;MICOS13;MON2;NFXL1;NTRK1;NTRK2;NUP210;OS9;P4HA1;P4HB;PDIA4;PD…	0.00653413
Reactome	AP	Cluster 1	Transport of nucleosides and free purine and pyrimidine bases across the plasma membrane	4.57352	ACSL3;ADAM10;ADAMTS1;AFG3L2;ARF4;ATP1A1;ATP1B3;ATP2A2;ATP2B1;ATP5F1C;BAG2;BSG;CALU;CANX;CCPG1;CDH2;CLGN;CLN6;CLU;CNPY3;CPD;CTNNA1;CTNNB1;DDOST;DGKE;DNAJA1;DNAJA2;DNAJA3;DNAJC10;DNAJC3;DSC3;EMD;FANCI;FAR1;FBXW11;GANAB;GCN1;GGH;GLA;GLUD1;HAX1;HSD17B12;HSP90AB2P;HSP90B1;HSPA4L;HSPA5;HSPH1;ILVBL;INSRR;ITGAV;ITGB1;ITM2B;KNTC1;LTN1;MAGT1;MET;MICOS13;MON2;NFXL1;NTRK1;NTRK2;NUP210;OS9;P4HA1;P4HB;PDIA4;PD…	0.000262845
Reactome	AP	Cluster 1	Transport of inorganic cations/anions and amino acids/oligopeptides	1.41702	ACSL3;ADAM10;ADAMTS1;AFG3L2;ARF4;ATP1A1;ATP1B3;ATP2A2;ATP2B1;ATP5F1C;BAG2;BSG;CALU;CANX;CCPG1;CDH2;CLGN;CLN6;CLU;CNPY3;CPD;CTNNA1;CTNNB1;DDOST;DGKE;DNAJA1;DNAJA2;DNAJA3;DNAJC10;DNAJC3;DSC3;EMD;FANCI;FAR1;FBXW11;GANAB;GCN1;GGH;GLA;GLUD1;HAX1;HSD17B12;HSP90AB2P;HSP90B1;HSPA4L;HSPA5;HSPH1;ILVBL;INSRR;ITGAV;ITGB1;ITM2B;KNTC1;LTN1;MAGT1;MET;MICOS13;MON2;NFXL1;NTRK1;NTRK2;NUP210;OS9;P4HA1;P4HB;PDIA4;PD…	0.0498524
Reactome	AP	Cluster 1	Platelet homeostasis	2.28401	ACSL3;ADAM10;ADAMTS1;AFG3L2;ARF4;ATP1A1;ATP1B3;ATP2A2;ATP2B1;ATP5F1C;BAG2;BSG;CALU;CANX;CCPG1;CDH2;CLGN;CLN6;CLU;CNPY3;CPD;CTNNA1;CTNNB1;DDOST;DGKE;DNAJA1;DNAJA2;DNAJA3;DNAJC10;DNAJC3;DSC3;EMD;FANCI;FAR1;FBXW11;GANAB;GCN1;GGH;GLA;GLUD1;HAX1;HSD17B12;HSP90AB2P;HSP90B1;HSPA4L;HSPA5;HSPH1;ILVBL;INSRR;ITGAV;ITGB1;ITM2B;KNTC1;LTN1;MAGT1;MET;MICOS13;MON2;NFXL1;NTRK1;NTRK2;NUP210;OS9;P4HA1;P4HB;PDIA4;PD…	0.00618265
Reactome	AP	Cluster 1	Mitochondrial biogenesis	2.15848	ACSL3;ADAM10;ADAMTS1;AFG3L2;ARF4;ATP1A1;ATP1B3;ATP2A2;ATP2B1;ATP5F1C;BAG2;BSG;CALU;CANX;CCPG1;CDH2;CLGN;CLN6;CLU;CNPY3;CPD;CTNNA1;CTNNB1;DDOST;DGKE;DNAJA1;DNAJA2;DNAJA3;DNAJC10;DNAJC3;DSC3;EMD;FANCI;FAR1;FBXW11;GANAB;GCN1;GGH;GLA;GLUD1;HAX1;HSD17B12;HSP90AB2P;HSP90B1;HSPA4L;HSPA5;HSPH1;ILVBL;INSRR;ITGAV;ITGB1;ITM2B;KNTC1;LTN1;MAGT1;MET;MICOS13;MON2;NFXL1;NTRK1;NTRK2;NUP210;OS9;P4HA1;P4HB;PDIA4;PD…	0.00803469
Reactome	AP	Cluster 1	GPVI-mediated activation cascade	3.0292	ACSL3;ADAM10;ADAMTS1;AFG3L2;ARF4;ATP1A1;ATP1B3;ATP2A2;ATP2B1;ATP5F1C;BAG2;BSG;CALU;CANX;CCPG1;CDH2;CLGN;CLN6;CLU;CNPY3;CPD;CTNNA1;CTNNB1;DDOST;DGKE;DNAJA1;DNAJA2;DNAJA3;DNAJC10;DNAJC3;DSC3;EMD;FANCI;FAR1;FBXW11;GANAB;GCN1;GGH;GLA;GLUD1;HAX1;HSD17B12;HSP90AB2P;HSP90B1;HSPA4L;HSPA5;HSPH1;ILVBL;INSRR;ITGAV;ITGB1;ITM2B;KNTC1;LTN1;MAGT1;MET;MICOS13;MON2;NFXL1;NTRK1;NTRK2;NUP210;OS9;P4HA1;P4HB;PDIA4;PD…	0.00380636
Reactome	AP	Cluster 1	Signaling by SCF-KIT	2.66663	ACSL3;ADAM10;ADAMTS1;AFG3L2;ARF4;ATP1A1;ATP1B3;ATP2A2;ATP2B1;ATP5F1C;BAG2;BSG;CALU;CANX;CCPG1;CDH2;CLGN;CLN6;CLU;CNPY3;CPD;CTNNA1;CTNNB1;DDOST;DGKE;DNAJA1;DNAJA2;DNAJA3;DNAJC10;DNAJC3;DSC3;EMD;FANCI;FAR1;FBXW11;GANAB;GCN1;GGH;GLA;GLUD1;HAX1;HSD17B12;HSP90AB2P;HSP90B1;HSPA4L;HSPA5;HSPH1;ILVBL;INSRR;ITGAV;ITGB1;ITM2B;KNTC1;LTN1;MAGT1;MET;MICOS13;MON2;NFXL1;NTRK1;NTRK2;NUP210;OS9;P4HA1;P4HB;PDIA4;PD…	0.0069026
Reactome	AP	Cluster 1	Signaling by VEGF	1.98856	ACSL3;ADAM10;ADAMTS1;AFG3L2;ARF4;ATP1A1;ATP1B3;ATP2A2;ATP2B1;ATP5F1C;BAG2;BSG;CALU;CANX;CCPG1;CDH2;CLGN;CLN6;CLU;CNPY3;CPD;CTNNA1;CTNNB1;DDOST;DGKE;DNAJA1;DNAJA2;DNAJA3;DNAJC10;DNAJC3;DSC3;EMD;FANCI;FAR1;FBXW11;GANAB;GCN1;GGH;GLA;GLUD1;HAX1;HSD17B12;HSP90AB2P;HSP90B1;HSPA4L;HSPA5;HSPH1;ILVBL;INSRR;ITGAV;ITGB1;ITM2B;KNTC1;LTN1;MAGT1;MET;MICOS13;MON2;NFXL1;NTRK1;NTRK2;NUP210;OS9;P4HA1;P4HB;PDIA4;PD…	0.0113045
Reactome	AP	Cluster 1	VEGFA-VEGFR2 Pathway	2.12874	ACSL3;ADAM10;ADAMTS1;AFG3L2;ARF4;ATP1A1;ATP1B3;ATP2A2;ATP2B1;ATP5F1C;BAG2;BSG;CALU;CANX;CCPG1;CDH2;CLGN;CLN6;CLU;CNPY3;CPD;CTNNA1;CTNNB1;DDOST;DGKE;DNAJA1;DNAJA2;DNAJA3;DNAJC10;DNAJC3;DSC3;EMD;FANCI;FAR1;FBXW11;GANAB;GCN1;GGH;GLA;GLUD1;HAX1;HSD17B12;HSP90AB2P;HSP90B1;HSPA4L;HSPA5;HSPH1;ILVBL;INSRR;ITGAV;ITGB1;ITM2B;KNTC1;LTN1;MAGT1;MET;MICOS13;MON2;NFXL1;NTRK1;NTRK2;NUP210;OS9;P4HA1;P4HB;PDIA4;PD…	0.00845274
Reactome	AP	Cluster 1	Non-integrin membrane-ECM interactions	2.27584	ACSL3;ADAM10;ADAMTS1;AFG3L2;ARF4;ATP1A1;ATP1B3;ATP2A2;ATP2B1;ATP5F1C;BAG2;BSG;CALU;CANX;CCPG1;CDH2;CLGN;CLN6;CLU;CNPY3;CPD;CTNNA1;CTNNB1;DDOST;DGKE;DNAJA1;DNAJA2;DNAJA3;DNAJC10;DNAJC3;DSC3;EMD;FANCI;FAR1;FBXW11;GANAB;GCN1;GGH;GLA;GLUD1;HAX1;HSD17B12;HSP90AB2P;HSP90B1;HSPA4L;HSPA5;HSPH1;ILVBL;INSRR;ITGAV;ITGB1;ITM2B;KNTC1;LTN1;MAGT1;MET;MICOS13;MON2;NFXL1;NTRK1;NTRK2;NUP210;OS9;P4HA1;P4HB;PDIA4;PD…	0.012908
Reactome	AP	Cluster 1	Cell-cell junction organization	2.72108	ACSL3;ADAM10;ADAMTS1;AFG3L2;ARF4;ATP1A1;ATP1B3;ATP2A2;ATP2B1;ATP5F1C;BAG2;BSG;CALU;CANX;CCPG1;CDH2;CLGN;CLN6;CLU;CNPY3;CPD;CTNNA1;CTNNB1;DDOST;DGKE;DNAJA1;DNAJA2;DNAJA3;DNAJC10;DNAJC3;DSC3;EMD;FANCI;FAR1;FBXW11;GANAB;GCN1;GGH;GLA;GLUD1;HAX1;HSD17B12;HSP90AB2P;HSP90B1;HSPA4L;HSPA5;HSPH1;ILVBL;INSRR;ITGAV;ITGB1;ITM2B;KNTC1;LTN1;MAGT1;MET;MICOS13;MON2;NFXL1;NTRK1;NTRK2;NUP210;OS9;P4HA1;P4HB;PDIA4;PD…	0.00245119
Reactome	AP	Cluster 1	Cell junction organization	2.63492	ACSL3;ADAM10;ADAMTS1;AFG3L2;ARF4;ATP1A1;ATP1B3;ATP2A2;ATP2B1;ATP5F1C;BAG2;BSG;CALU;CANX;CCPG1;CDH2;CLGN;CLN6;CLU;CNPY3;CPD;CTNNA1;CTNNB1;DDOST;DGKE;DNAJA1;DNAJA2;DNAJA3;DNAJC10;DNAJC3;DSC3;EMD;FANCI;FAR1;FBXW11;GANAB;GCN1;GGH;GLA;GLUD1;HAX1;HSD17B12;HSP90AB2P;HSP90B1;HSPA4L;HSPA5;HSPH1;ILVBL;INSRR;ITGAV;ITGB1;ITM2B;KNTC1;LTN1;MAGT1;MET;MICOS13;MON2;NFXL1;NTRK1;NTRK2;NUP210;OS9;P4HA1;P4HB;PDIA4;PD…	0.00121034
Reactome	AP	Cluster 1	Pre-NOTCH Processing in Golgi	3.98856	ACSL3;ADAM10;ADAMTS1;AFG3L2;ARF4;ATP1A1;ATP1B3;ATP2A2;ATP2B1;ATP5F1C;BAG2;BSG;CALU;CANX;CCPG1;CDH2;CLGN;CLN6;CLU;CNPY3;CPD;CTNNA1;CTNNB1;DDOST;DGKE;DNAJA1;DNAJA2;DNAJA3;DNAJC10;DNAJC3;DSC3;EMD;FANCI;FAR1;FBXW11;GANAB;GCN1;GGH;GLA;GLUD1;HAX1;HSD17B12;HSP90AB2P;HSP90B1;HSPA4L;HSPA5;HSPH1;ILVBL;INSRR;ITGAV;ITGB1;ITM2B;KNTC1;LTN1;MAGT1;MET;MICOS13;MON2;NFXL1;NTRK1;NTRK2;NUP210;OS9;P4HA1;P4HB;PDIA4;PD…	0.000739645
Reactome	AP	Cluster 1	Pre-NOTCH Expression and Processing	1.87308	ACSL3;ADAM10;ADAMTS1;AFG3L2;ARF4;ATP1A1;ATP1B3;ATP2A2;ATP2B1;ATP5F1C;BAG2;BSG;CALU;CANX;CCPG1;CDH2;CLGN;CLN6;CLU;CNPY3;CPD;CTNNA1;CTNNB1;DDOST;DGKE;DNAJA1;DNAJA2;DNAJA3;DNAJC10;DNAJC3;DSC3;EMD;FANCI;FAR1;FBXW11;GANAB;GCN1;GGH;GLA;GLUD1;HAX1;HSD17B12;HSP90AB2P;HSP90B1;HSPA4L;HSPA5;HSPH1;ILVBL;INSRR;ITGAV;ITGB1;ITM2B;KNTC1;LTN1;MAGT1;MET;MICOS13;MON2;NFXL1;NTRK1;NTRK2;NUP210;OS9;P4HA1;P4HB;PDIA4;PD…	0.0244529
Reactome	AP	Cluster 1	Myogenesis	3.88546	ACSL3;ADAM10;ADAMTS1;AFG3L2;ARF4;ATP1A1;ATP1B3;ATP2A2;ATP2B1;ATP5F1C;BAG2;BSG;CALU;CANX;CCPG1;CDH2;CLGN;CLN6;CLU;CNPY3;CPD;CTNNA1;CTNNB1;DDOST;DGKE;DNAJA1;DNAJA2;DNAJA3;DNAJC10;DNAJC3;DSC3;EMD;FANCI;FAR1;FBXW11;GANAB;GCN1;GGH;GLA;GLUD1;HAX1;HSD17B12;HSP90AB2P;HSP90B1;HSPA4L;HSPA5;HSPH1;ILVBL;INSRR;ITGAV;ITGB1;ITM2B;KNTC1;LTN1;MAGT1;MET;MICOS13;MON2;NFXL1;NTRK1;NTRK2;NUP210;OS9;P4HA1;P4HB;PDIA4;PD…	0.000192136
Reactome	AP	Cluster 1	Semaphorin interactions	2.15848	ACSL3;ADAM10;ADAMTS1;AFG3L2;ARF4;ATP1A1;ATP1B3;ATP2A2;ATP2B1;ATP5F1C;BAG2;BSG;CALU;CANX;CCPG1;CDH2;CLGN;CLN6;CLU;CNPY3;CPD;CTNNA1;CTNNB1;DDOST;DGKE;DNAJA1;DNAJA2;DNAJA3;DNAJC10;DNAJC3;DSC3;EMD;FANCI;FAR1;FBXW11;GANAB;GCN1;GGH;GLA;GLUD1;HAX1;HSD17B12;HSP90AB2P;HSP90B1;HSPA4L;HSPA5;HSPH1;ILVBL;INSRR;ITGAV;ITGB1;ITM2B;KNTC1;LTN1;MAGT1;MET;MICOS13;MON2;NFXL1;NTRK1;NTRK2;NUP210;OS9;P4HA1;P4HB;PDIA4;PD…	0.0154893
Reactome	AP	Cluster 1	XBP1(S) activates chaperone genes	2.57352	ACSL3;ADAM10;ADAMTS1;AFG3L2;ARF4;ATP1A1;ATP1B3;ATP2A2;ATP2B1;ATP5F1C;BAG2;BSG;CALU;CANX;CCPG1;CDH2;CLGN;CLN6;CLU;CNPY3;CPD;CTNNA1;CTNNB1;DDOST;DGKE;DNAJA1;DNAJA2;DNAJA3;DNAJC10;DNAJC3;DSC3;EMD;FANCI;FAR1;FBXW11;GANAB;GCN1;GGH;GLA;GLUD1;HAX1;HSD17B12;HSP90AB2P;HSP90B1;HSPA4L;HSPA5;HSPH1;ILVBL;INSRR;ITGAV;ITGB1;ITM2B;KNTC1;LTN1;MAGT1;MET;MICOS13;MON2;NFXL1;NTRK1;NTRK2;NUP210;OS9;P4HA1;P4HB;PDIA4;PD…	0.00804365
Reactome	AP	Cluster 1	IRE1alpha activates chaperones	3.09959	ACSL3;ADAM10;ADAMTS1;AFG3L2;ARF4;ATP1A1;ATP1B3;ATP2A2;ATP2B1;ATP5F1C;BAG2;BSG;CALU;CANX;CCPG1;CDH2;CLGN;CLN6;CLU;CNPY3;CPD;CTNNA1;CTNNB1;DDOST;DGKE;DNAJA1;DNAJA2;DNAJA3;DNAJC10;DNAJC3;DSC3;EMD;FANCI;FAR1;FBXW11;GANAB;GCN1;GGH;GLA;GLUD1;HAX1;HSD17B12;HSP90AB2P;HSP90B1;HSPA4L;HSPA5;HSPH1;ILVBL;INSRR;ITGAV;ITGB1;ITM2B;KNTC1;LTN1;MAGT1;MET;MICOS13;MON2;NFXL1;NTRK1;NTRK2;NUP210;OS9;P4HA1;P4HB;PDIA4;PD…	0.0010928
Reactome	AP	Cluster 1	Unfolded Protein Response (UPR)	2.63492	ACSL3;ADAM10;ADAMTS1;AFG3L2;ARF4;ATP1A1;ATP1B3;ATP2A2;ATP2B1;ATP5F1C;BAG2;BSG;CALU;CANX;CCPG1;CDH2;CLGN;CLN6;CLU;CNPY3;CPD;CTNNA1;CTNNB1;DDOST;DGKE;DNAJA1;DNAJA2;DNAJA3;DNAJC10;DNAJC3;DSC3;EMD;FANCI;FAR1;FBXW11;GANAB;GCN1;GGH;GLA;GLUD1;HAX1;HSD17B12;HSP90AB2P;HSP90B1;HSPA4L;HSPA5;HSPH1;ILVBL;INSRR;ITGAV;ITGB1;ITM2B;KNTC1;LTN1;MAGT1;MET;MICOS13;MON2;NFXL1;NTRK1;NTRK2;NUP210;OS9;P4HA1;P4HB;PDIA4;PD…	0.00121034
Reactome	AP	Cluster 1	Signaling by EGFR	2.45804	ACSL3;ADAM10;ADAMTS1;AFG3L2;ARF4;ATP1A1;ATP1B3;ATP2A2;ATP2B1;ATP5F1C;BAG2;BSG;CALU;CANX;CCPG1;CDH2;CLGN;CLN6;CLU;CNPY3;CPD;CTNNA1;CTNNB1;DDOST;DGKE;DNAJA1;DNAJA2;DNAJA3;DNAJC10;DNAJC3;DSC3;EMD;FANCI;FAR1;FBXW11;GANAB;GCN1;GGH;GLA;GLUD1;HAX1;HSD17B12;HSP90AB2P;HSP90B1;HSPA4L;HSPA5;HSPH1;ILVBL;INSRR;ITGAV;ITGB1;ITM2B;KNTC1;LTN1;MAGT1;MET;MICOS13;MON2;NFXL1;NTRK1;NTRK2;NUP210;OS9;P4HA1;P4HB;PDIA4;PD…	0.00962278
Reactome	AP	Cluster 1	Signal transduction by L1	3.76617	ACSL3;ADAM10;ADAMTS1;AFG3L2;ARF4;ATP1A1;ATP1B3;ATP2A2;ATP2B1;ATP5F1C;BAG2;BSG;CALU;CANX;CCPG1;CDH2;CLGN;CLN6;CLU;CNPY3;CPD;CTNNA1;CTNNB1;DDOST;DGKE;DNAJA1;DNAJA2;DNAJA3;DNAJC10;DNAJC3;DSC3;EMD;FANCI;FAR1;FBXW11;GANAB;GCN1;GGH;GLA;GLUD1;HAX1;HSD17B12;HSP90AB2P;HSP90B1;HSPA4L;HSPA5;HSPH1;ILVBL;INSRR;ITGAV;ITGB1;ITM2B;KNTC1;LTN1;MAGT1;MET;MICOS13;MON2;NFXL1;NTRK1;NTRK2;NUP210;OS9;P4HA1;P4HB;PDIA4;PD…	0.0010928
Reactome	AP	Cluster 1	Cytosolic sensors of pathogen-associated DNA	2.1812	ACSL3;ADAM10;ADAMTS1;AFG3L2;ARF4;ATP1A1;ATP1B3;ATP2A2;ATP2B1;ATP5F1C;BAG2;BSG;CALU;CANX;CCPG1;CDH2;CLGN;CLN6;CLU;CNPY3;CPD;CTNNA1;CTNNB1;DDOST;DGKE;DNAJA1;DNAJA2;DNAJA3;DNAJC10;DNAJC3;DSC3;EMD;FANCI;FAR1;FBXW11;GANAB;GCN1;GGH;GLA;GLUD1;HAX1;HSD17B12;HSP90AB2P;HSP90B1;HSPA4L;HSPA5;HSPH1;ILVBL;INSRR;ITGAV;ITGB1;ITM2B;KNTC1;LTN1;MAGT1;MET;MICOS13;MON2;NFXL1;NTRK1;NTRK2;NUP210;OS9;P4HA1;P4HB;PDIA4;PD…	0.0149224
Reactome	AP	Cluster 1	Syndecan interactions	3.4036	ACSL3;ADAM10;ADAMTS1;AFG3L2;ARF4;ATP1A1;ATP1B3;ATP2A2;ATP2B1;ATP5F1C;BAG2;BSG;CALU;CANX;CCPG1;CDH2;CLGN;CLN6;CLU;CNPY3;CPD;CTNNA1;CTNNB1;DDOST;DGKE;DNAJA1;DNAJA2;DNAJA3;DNAJC10;DNAJC3;DSC3;EMD;FANCI;FAR1;FBXW11;GANAB;GCN1;GGH;GLA;GLUD1;HAX1;HSD17B12;HSP90AB2P;HSP90B1;HSPA4L;HSPA5;HSPH1;ILVBL;INSRR;ITGAV;ITGB1;ITM2B;KNTC1;LTN1;MAGT1;MET;MICOS13;MON2;NFXL1;NTRK1;NTRK2;NUP210;OS9;P4HA1;P4HB;PDIA4;PD…	0.00203499
Reactome	AP	Cluster 1	Signaling by MET	2.42152	ACSL3;ADAM10;ADAMTS1;AFG3L2;ARF4;ATP1A1;ATP1B3;ATP2A2;ATP2B1;ATP5F1C;BAG2;BSG;CALU;CANX;CCPG1;CDH2;CLGN;CLN6;CLU;CNPY3;CPD;CTNNA1;CTNNB1;DDOST;DGKE;DNAJA1;DNAJA2;DNAJA3;DNAJC10;DNAJC3;DSC3;EMD;FANCI;FAR1;FBXW11;GANAB;GCN1;GGH;GLA;GLUD1;HAX1;HSD17B12;HSP90AB2P;HSP90B1;HSPA4L;HSPA5;HSPH1;ILVBL;INSRR;ITGAV;ITGB1;ITM2B;KNTC1;LTN1;MAGT1;MET;MICOS13;MON2;NFXL1;NTRK1;NTRK2;NUP210;OS9;P4HA1;P4HB;PDIA4;PD…	0.00465447
Reactome	AP	Cluster 1	Listeria monocytogenes entry into host cells	3.63492	ACSL3;ADAM10;ADAMTS1;AFG3L2;ARF4;ATP1A1;ATP1B3;ATP2A2;ATP2B1;ATP5F1C;BAG2;BSG;CALU;CANX;CCPG1;CDH2;CLGN;CLN6;CLU;CNPY3;CPD;CTNNA1;CTNNB1;DDOST;DGKE;DNAJA1;DNAJA2;DNAJA3;DNAJC10;DNAJC3;DSC3;EMD;FANCI;FAR1;FBXW11;GANAB;GCN1;GGH;GLA;GLUD1;HAX1;HSD17B12;HSP90AB2P;HSP90B1;HSPA4L;HSPA5;HSPH1;ILVBL;INSRR;ITGAV;ITGB1;ITM2B;KNTC1;LTN1;MAGT1;MET;MICOS13;MON2;NFXL1;NTRK1;NTRK2;NUP210;OS9;P4HA1;P4HB;PDIA4;PD…	0.00136523
Reactome	AP	Cluster 1	Reduction of cytosolic Ca++ levels	4.57352	ACSL3;ADAM10;ADAMTS1;AFG3L2;ARF4;ATP1A1;ATP1B3;ATP2A2;ATP2B1;ATP5F1C;BAG2;BSG;CALU;CANX;CCPG1;CDH2;CLGN;CLN6;CLU;CNPY3;CPD;CTNNA1;CTNNB1;DDOST;DGKE;DNAJA1;DNAJA2;DNAJA3;DNAJC10;DNAJC3;DSC3;EMD;FANCI;FAR1;FBXW11;GANAB;GCN1;GGH;GLA;GLUD1;HAX1;HSD17B12;HSP90AB2P;HSP90B1;HSPA4L;HSPA5;HSPH1;ILVBL;INSRR;ITGAV;ITGB1;ITM2B;KNTC1;LTN1;MAGT1;MET;MICOS13;MON2;NFXL1;NTRK1;NTRK2;NUP210;OS9;P4HA1;P4HB;PDIA4;PD…	0.000262845
Reactome	AP	Cluster 1	Platelet calcium homeostasis	3.35113	ACSL3;ADAM10;ADAMTS1;AFG3L2;ARF4;ATP1A1;ATP1B3;ATP2A2;ATP2B1;ATP5F1C;BAG2;BSG;CALU;CANX;CCPG1;CDH2;CLGN;CLN6;CLU;CNPY3;CPD;CTNNA1;CTNNB1;DDOST;DGKE;DNAJA1;DNAJA2;DNAJA3;DNAJC10;DNAJC3;DSC3;EMD;FANCI;FAR1;FBXW11;GANAB;GCN1;GGH;GLA;GLUD1;HAX1;HSD17B12;HSP90AB2P;HSP90B1;HSPA4L;HSPA5;HSPH1;ILVBL;INSRR;ITGAV;ITGB1;ITM2B;KNTC1;LTN1;MAGT1;MET;MICOS13;MON2;NFXL1;NTRK1;NTRK2;NUP210;OS9;P4HA1;P4HB;PDIA4;PD…	0.00223677
Reactome	AP	Cluster 1	Prefoldin mediated transfer of substrate to CCT/TriC	3.35113	ACSL3;ADAM10;ADAMTS1;AFG3L2;ARF4;ATP1A1;ATP1B3;ATP2A2;ATP2B1;ATP5F1C;BAG2;BSG;CALU;CANX;CCPG1;CDH2;CLGN;CLN6;CLU;CNPY3;CPD;CTNNA1;CTNNB1;DDOST;DGKE;DNAJA1;DNAJA2;DNAJA3;DNAJC10;DNAJC3;DSC3;EMD;FANCI;FAR1;FBXW11;GANAB;GCN1;GGH;GLA;GLUD1;HAX1;HSD17B12;HSP90AB2P;HSP90B1;HSPA4L;HSPA5;HSPH1;ILVBL;INSRR;ITGAV;ITGB1;ITM2B;KNTC1;LTN1;MAGT1;MET;MICOS13;MON2;NFXL1;NTRK1;NTRK2;NUP210;OS9;P4HA1;P4HB;PDIA4;PD…	0.00223677
Reactome	AP	Cluster 1	Laminin interactions	3.25159	ACSL3;ADAM10;ADAMTS1;AFG3L2;ARF4;ATP1A1;ATP1B3;ATP2A2;ATP2B1;ATP5F1C;BAG2;BSG;CALU;CANX;CCPG1;CDH2;CLGN;CLN6;CLU;CNPY3;CPD;CTNNA1;CTNNB1;DDOST;DGKE;DNAJA1;DNAJA2;DNAJA3;DNAJC10;DNAJC3;DSC3;EMD;FANCI;FAR1;FBXW11;GANAB;GCN1;GGH;GLA;GLUD1;HAX1;HSD17B12;HSP90AB2P;HSP90B1;HSPA4L;HSPA5;HSPH1;ILVBL;INSRR;ITGAV;ITGB1;ITM2B;KNTC1;LTN1;MAGT1;MET;MICOS13;MON2;NFXL1;NTRK1;NTRK2;NUP210;OS9;P4HA1;P4HB;PDIA4;PD…	0.00261666
Reactome	AP	Cluster 1	MET activates PTK2 signaling	3.25159	ACSL3;ADAM10;ADAMTS1;AFG3L2;ARF4;ATP1A1;ATP1B3;ATP2A2;ATP2B1;ATP5F1C;BAG2;BSG;CALU;CANX;CCPG1;CDH2;CLGN;CLN6;CLU;CNPY3;CPD;CTNNA1;CTNNB1;DDOST;DGKE;DNAJA1;DNAJA2;DNAJA3;DNAJC10;DNAJC3;DSC3;EMD;FANCI;FAR1;FBXW11;GANAB;GCN1;GGH;GLA;GLUD1;HAX1;HSD17B12;HSP90AB2P;HSP90B1;HSPA4L;HSPA5;HSPH1;ILVBL;INSRR;ITGAV;ITGB1;ITM2B;KNTC1;LTN1;MAGT1;MET;MICOS13;MON2;NFXL1;NTRK1;NTRK2;NUP210;OS9;P4HA1;P4HB;PDIA4;PD…	0.00261666
Reactome	AP	Cluster 1	MET promotes cell motility	2.80093	ACSL3;ADAM10;ADAMTS1;AFG3L2;ARF4;ATP1A1;ATP1B3;ATP2A2;ATP2B1;ATP5F1C;BAG2;BSG;CALU;CANX;CCPG1;CDH2;CLGN;CLN6;CLU;CNPY3;CPD;CTNNA1;CTNNB1;DDOST;DGKE;DNAJA1;DNAJA2;DNAJA3;DNAJC10;DNAJC3;DSC3;EMD;FANCI;FAR1;FBXW11;GANAB;GCN1;GGH;GLA;GLUD1;HAX1;HSD17B12;HSP90AB2P;HSP90B1;HSPA4L;HSPA5;HSPH1;ILVBL;INSRR;ITGAV;ITGB1;ITM2B;KNTC1;LTN1;MAGT1;MET;MICOS13;MON2;NFXL1;NTRK1;NTRK2;NUP210;OS9;P4HA1;P4HB;PDIA4;PD…	0.0055554
Reactome	AP	Cluster 1	SARS-CoV-1 Infection	2.25159	ACSL3;ADAM10;ADAMTS1;AFG3L2;ARF4;ATP1A1;ATP1B3;ATP2A2;ATP2B1;ATP5F1C;BAG2;BSG;CALU;CANX;CCPG1;CDH2;CLGN;CLN6;CLU;CNPY3;CPD;CTNNA1;CTNNB1;DDOST;DGKE;DNAJA1;DNAJA2;DNAJA3;DNAJC10;DNAJC3;DSC3;EMD;FANCI;FAR1;FBXW11;GANAB;GCN1;GGH;GLA;GLUD1;HAX1;HSD17B12;HSP90AB2P;HSP90B1;HSPA4L;HSPA5;HSPH1;ILVBL;INSRR;ITGAV;ITGB1;ITM2B;KNTC1;LTN1;MAGT1;MET;MICOS13;MON2;NFXL1;NTRK1;NTRK2;NUP210;OS9;P4HA1;P4HB;PDIA4;PD…	0.013384
Reactome	AP	Cluster 1	SARS-CoV-2 Infection	3.69905	ACSL3;ADAM10;ADAMTS1;AFG3L2;ARF4;ATP1A1;ATP1B3;ATP2A2;ATP2B1;ATP5F1C;BAG2;BSG;CALU;CANX;CCPG1;CDH2;CLGN;CLN6;CLU;CNPY3;CPD;CTNNA1;CTNNB1;DDOST;DGKE;DNAJA1;DNAJA2;DNAJA3;DNAJC10;DNAJC3;DSC3;EMD;FANCI;FAR1;FBXW11;GANAB;GCN1;GGH;GLA;GLUD1;HAX1;HSD17B12;HSP90AB2P;HSP90B1;HSPA4L;HSPA5;HSPH1;ILVBL;INSRR;ITGAV;ITGB1;ITM2B;KNTC1;LTN1;MAGT1;MET;MICOS13;MON2;NFXL1;NTRK1;NTRK2;NUP210;OS9;P4HA1;P4HB;PDIA4;PD…	1.01e-06
Reactome	AP	Cluster 1	Basigin interactions	4.51463	ACSL3;ADAM10;ADAMTS1;AFG3L2;ARF4;ATP1A1;ATP1B3;ATP2A2;ATP2B1;ATP5F1C;BAG2;BSG;CALU;CANX;CCPG1;CDH2;CLGN;CLN6;CLU;CNPY3;CPD;CTNNA1;CTNNB1;DDOST;DGKE;DNAJA1;DNAJA2;DNAJA3;DNAJC10;DNAJC3;DSC3;EMD;FANCI;FAR1;FBXW11;GANAB;GCN1;GGH;GLA;GLUD1;HAX1;HSD17B12;HSP90AB2P;HSP90B1;HSPA4L;HSPA5;HSPH1;ILVBL;INSRR;ITGAV;ITGB1;ITM2B;KNTC1;LTN1;MAGT1;MET;MICOS13;MON2;NFXL1;NTRK1;NTRK2;NUP210;OS9;P4HA1;P4HB;PDIA4;PD…	6.65e-06
Reactome	AP	Cluster 1	Trafficking and processing of endosomal TLR	4.45804	ACSL3;ADAM10;ADAMTS1;AFG3L2;ARF4;ATP1A1;ATP1B3;ATP2A2;ATP2B1;ATP5F1C;BAG2;BSG;CALU;CANX;CCPG1;CDH2;CLGN;CLN6;CLU;CNPY3;CPD;CTNNA1;CTNNB1;DDOST;DGKE;DNAJA1;DNAJA2;DNAJA3;DNAJC10;DNAJC3;DSC3;EMD;FANCI;FAR1;FBXW11;GANAB;GCN1;GGH;GLA;GLUD1;HAX1;HSD17B12;HSP90AB2P;HSP90B1;HSPA4L;HSPA5;HSPH1;ILVBL;INSRR;ITGAV;ITGB1;ITM2B;KNTC1;LTN1;MAGT1;MET;MICOS13;MON2;NFXL1;NTRK1;NTRK2;NUP210;OS9;P4HA1;P4HB;PDIA4;PD…	0.000326603
Reactome	AP	Cluster 1	VEGFR2 mediated vascular permeability	3.4036	ACSL3;ADAM10;ADAMTS1;AFG3L2;ARF4;ATP1A1;ATP1B3;ATP2A2;ATP2B1;ATP5F1C;BAG2;BSG;CALU;CANX;CCPG1;CDH2;CLGN;CLN6;CLU;CNPY3;CPD;CTNNA1;CTNNB1;DDOST;DGKE;DNAJA1;DNAJA2;DNAJA3;DNAJC10;DNAJC3;DSC3;EMD;FANCI;FAR1;FBXW11;GANAB;GCN1;GGH;GLA;GLUD1;HAX1;HSD17B12;HSP90AB2P;HSP90B1;HSPA4L;HSPA5;HSPH1;ILVBL;INSRR;ITGAV;ITGB1;ITM2B;KNTC1;LTN1;MAGT1;MET;MICOS13;MON2;NFXL1;NTRK1;NTRK2;NUP210;OS9;P4HA1;P4HB;PDIA4;PD…	0.00203499
Reactome	AP	Cluster 1	Antigen Presentation: Folding, assembly and peptide loading of class I MHC	1.61932	ACSL3;ADAM10;ADAMTS1;AFG3L2;ARF4;ATP1A1;ATP1B3;ATP2A2;ATP2B1;ATP5F1C;BAG2;BSG;CALU;CANX;CCPG1;CDH2;CLGN;CLN6;CLU;CNPY3;CPD;CTNNA1;CTNNB1;DDOST;DGKE;DNAJA1;DNAJA2;DNAJA3;DNAJC10;DNAJC3;DSC3;EMD;FANCI;FAR1;FBXW11;GANAB;GCN1;GGH;GLA;GLUD1;HAX1;HSD17B12;HSP90AB2P;HSP90B1;HSPA4L;HSPA5;HSPH1;ILVBL;INSRR;ITGAV;ITGB1;ITM2B;KNTC1;LTN1;MAGT1;MET;MICOS13;MON2;NFXL1;NTRK1;NTRK2;NUP210;OS9;P4HA1;P4HB;PDIA4;PD…	0.0365508
Reactome	AP	Cluster 1	ATF6 (ATF6-alpha) activates chaperones	4.57352	ACSL3;ADAM10;ADAMTS1;AFG3L2;ARF4;ATP1A1;ATP1B3;ATP2A2;ATP2B1;ATP5F1C;BAG2;BSG;CALU;CANX;CCPG1;CDH2;CLGN;CLN6;CLU;CNPY3;CPD;CTNNA1;CTNNB1;DDOST;DGKE;DNAJA1;DNAJA2;DNAJA3;DNAJC10;DNAJC3;DSC3;EMD;FANCI;FAR1;FBXW11;GANAB;GCN1;GGH;GLA;GLUD1;HAX1;HSD17B12;HSP90AB2P;HSP90B1;HSPA4L;HSPA5;HSPH1;ILVBL;INSRR;ITGAV;ITGB1;ITM2B;KNTC1;LTN1;MAGT1;MET;MICOS13;MON2;NFXL1;NTRK1;NTRK2;NUP210;OS9;P4HA1;P4HB;PDIA4;PD…	0.000262845
Reactome	AP	Cluster 1	Signaling by NTRK2 (TRKB)	3.4036	ACSL3;ADAM10;ADAMTS1;AFG3L2;ARF4;ATP1A1;ATP1B3;ATP2A2;ATP2B1;ATP5F1C;BAG2;BSG;CALU;CANX;CCPG1;CDH2;CLGN;CLN6;CLU;CNPY3;CPD;CTNNA1;CTNNB1;DDOST;DGKE;DNAJA1;DNAJA2;DNAJA3;DNAJC10;DNAJC3;DSC3;EMD;FANCI;FAR1;FBXW11;GANAB;GCN1;GGH;GLA;GLUD1;HAX1;HSD17B12;HSP90AB2P;HSP90B1;HSPA4L;HSPA5;HSPH1;ILVBL;INSRR;ITGAV;ITGB1;ITM2B;KNTC1;LTN1;MAGT1;MET;MICOS13;MON2;NFXL1;NTRK1;NTRK2;NUP210;OS9;P4HA1;P4HB;PDIA4;PD…	0.00203499
Reactome	AP	Cluster 1	Activated NTRK2 signals through FRS2 and FRS3	4.57352	ACSL3;ADAM10;ADAMTS1;AFG3L2;ARF4;ATP1A1;ATP1B3;ATP2A2;ATP2B1;ATP5F1C;BAG2;BSG;CALU;CANX;CCPG1;CDH2;CLGN;CLN6;CLU;CNPY3;CPD;CTNNA1;CTNNB1;DDOST;DGKE;DNAJA1;DNAJA2;DNAJA3;DNAJC10;DNAJC3;DSC3;EMD;FANCI;FAR1;FBXW11;GANAB;GCN1;GGH;GLA;GLUD1;HAX1;HSD17B12;HSP90AB2P;HSP90B1;HSPA4L;HSPA5;HSPH1;ILVBL;INSRR;ITGAV;ITGB1;ITM2B;KNTC1;LTN1;MAGT1;MET;MICOS13;MON2;NFXL1;NTRK1;NTRK2;NUP210;OS9;P4HA1;P4HB;PDIA4;PD…	0.000262845
Reactome	AP	Cluster 1	Adherens junctions interactions	3.69905	ACSL3;ADAM10;ADAMTS1;AFG3L2;ARF4;ATP1A1;ATP1B3;ATP2A2;ATP2B1;ATP5F1C;BAG2;BSG;CALU;CANX;CCPG1;CDH2;CLGN;CLN6;CLU;CNPY3;CPD;CTNNA1;CTNNB1;DDOST;DGKE;DNAJA1;DNAJA2;DNAJA3;DNAJC10;DNAJC3;DSC3;EMD;FANCI;FAR1;FBXW11;GANAB;GCN1;GGH;GLA;GLUD1;HAX1;HSD17B12;HSP90AB2P;HSP90B1;HSPA4L;HSPA5;HSPH1;ILVBL;INSRR;ITGAV;ITGB1;ITM2B;KNTC1;LTN1;MAGT1;MET;MICOS13;MON2;NFXL1;NTRK1;NTRK2;NUP210;OS9;P4HA1;P4HB;PDIA4;PD…	0.000292263
Reactome	AP	Cluster 1	Cristae formation	3.20429	ACSL3;ADAM10;ADAMTS1;AFG3L2;ARF4;ATP1A1;ATP1B3;ATP2A2;ATP2B1;ATP5F1C;BAG2;BSG;CALU;CANX;CCPG1;CDH2;CLGN;CLN6;CLU;CNPY3;CPD;CTNNA1;CTNNB1;DDOST;DGKE;DNAJA1;DNAJA2;DNAJA3;DNAJC10;DNAJC3;DSC3;EMD;FANCI;FAR1;FBXW11;GANAB;GCN1;GGH;GLA;GLUD1;HAX1;HSD17B12;HSP90AB2P;HSP90B1;HSPA4L;HSPA5;HSPH1;ILVBL;INSRR;ITGAV;ITGB1;ITM2B;KNTC1;LTN1;MAGT1;MET;MICOS13;MON2;NFXL1;NTRK1;NTRK2;NUP210;OS9;P4HA1;P4HB;PDIA4;PD…	0.00283761
Reactome	AP	Cluster 1	SRP-dependent cotranslational protein targeting to membrane	2.3383	ACSL3;ADAM10;ADAMTS1;AFG3L2;ARF4;ATP1A1;ATP1B3;ATP2A2;ATP2B1;ATP5F1C;BAG2;BSG;CALU;CANX;CCPG1;CDH2;CLGN;CLN6;CLU;CNPY3;CPD;CTNNA1;CTNNB1;DDOST;DGKE;DNAJA1;DNAJA2;DNAJA3;DNAJC10;DNAJC3;DSC3;EMD;FANCI;FAR1;FBXW11;GANAB;GCN1;GGH;GLA;GLUD1;HAX1;HSD17B12;HSP90AB2P;HSP90B1;HSPA4L;HSPA5;HSPH1;ILVBL;INSRR;ITGAV;ITGB1;ITM2B;KNTC1;LTN1;MAGT1;MET;MICOS13;MON2;NFXL1;NTRK1;NTRK2;NUP210;OS9;P4HA1;P4HB;PDIA4;PD…	0.00258216
Reactome	AP	Cluster 1	Elastic fibre formation	2.66663	ACSL3;ADAM10;ADAMTS1;AFG3L2;ARF4;ATP1A1;ATP1B3;ATP2A2;ATP2B1;ATP5F1C;BAG2;BSG;CALU;CANX;CCPG1;CDH2;CLGN;CLN6;CLU;CNPY3;CPD;CTNNA1;CTNNB1;DDOST;DGKE;DNAJA1;DNAJA2;DNAJA3;DNAJC10;DNAJC3;DSC3;EMD;FANCI;FAR1;FBXW11;GANAB;GCN1;GGH;GLA;GLUD1;HAX1;HSD17B12;HSP90AB2P;HSP90B1;HSPA4L;HSPA5;HSPH1;ILVBL;INSRR;ITGAV;ITGB1;ITM2B;KNTC1;LTN1;MAGT1;MET;MICOS13;MON2;NFXL1;NTRK1;NTRK2;NUP210;OS9;P4HA1;P4HB;PDIA4;PD…	0.0069026
Reactome	AP	Cluster 1	Molecules associated with elastic fibres	2.91056	ACSL3;ADAM10;ADAMTS1;AFG3L2;ARF4;ATP1A1;ATP1B3;ATP2A2;ATP2B1;ATP5F1C;BAG2;BSG;CALU;CANX;CCPG1;CDH2;CLGN;CLN6;CLU;CNPY3;CPD;CTNNA1;CTNNB1;DDOST;DGKE;DNAJA1;DNAJA2;DNAJA3;DNAJC10;DNAJC3;DSC3;EMD;FANCI;FAR1;FBXW11;GANAB;GCN1;GGH;GLA;GLUD1;HAX1;HSD17B12;HSP90AB2P;HSP90B1;HSPA4L;HSPA5;HSPH1;ILVBL;INSRR;ITGAV;ITGB1;ITM2B;KNTC1;LTN1;MAGT1;MET;MICOS13;MON2;NFXL1;NTRK1;NTRK2;NUP210;OS9;P4HA1;P4HB;PDIA4;PD…	0.00464344
Reactome	AP	Cluster 1	Activation of TRKA receptors	5.35113	ACSL3;ADAM10;ADAMTS1;AFG3L2;ARF4;ATP1A1;ATP1B3;ATP2A2;ATP2B1;ATP5F1C;BAG2;BSG;CALU;CANX;CCPG1;CDH2;CLGN;CLN6;CLU;CNPY3;CPD;CTNNA1;CTNNB1;DDOST;DGKE;DNAJA1;DNAJA2;DNAJA3;DNAJC10;DNAJC3;DSC3;EMD;FANCI;FAR1;FBXW11;GANAB;GCN1;GGH;GLA;GLUD1;HAX1;HSD17B12;HSP90AB2P;HSP90B1;HSPA4L;HSPA5;HSPH1;ILVBL;INSRR;ITGAV;ITGB1;ITM2B;KNTC1;LTN1;MAGT1;MET;MICOS13;MON2;NFXL1;NTRK1;NTRK2;NUP210;OS9;P4HA1;P4HB;PDIA4;PD…	6.32e-05
Reactome	AP	Cluster 1	NGF-independant TRKA activation	5.83656	ACSL3;ADAM10;ADAMTS1;AFG3L2;ARF4;ATP1A1;ATP1B3;ATP2A2;ATP2B1;ATP5F1C;BAG2;BSG;CALU;CANX;CCPG1;CDH2;CLGN;CLN6;CLU;CNPY3;CPD;CTNNA1;CTNNB1;DDOST;DGKE;DNAJA1;DNAJA2;DNAJA3;DNAJC10;DNAJC3;DSC3;EMD;FANCI;FAR1;FBXW11;GANAB;GCN1;GGH;GLA;GLUD1;HAX1;HSD17B12;HSP90AB2P;HSP90B1;HSPA4L;HSPA5;HSPH1;ILVBL;INSRR;ITGAV;ITGB1;ITM2B;KNTC1;LTN1;MAGT1;MET;MICOS13;MON2;NFXL1;NTRK1;NTRK2;NUP210;OS9;P4HA1;P4HB;PDIA4;PD…	2.25e-05
Reactome	AP	Cluster 1	Maturation of spike protein	5.01164	ACSL3;ADAM10;ADAMTS1;AFG3L2;ARF4;ATP1A1;ATP1B3;ATP2A2;ATP2B1;ATP5F1C;BAG2;BSG;CALU;CANX;CCPG1;CDH2;CLGN;CLN6;CLU;CNPY3;CPD;CTNNA1;CTNNB1;DDOST;DGKE;DNAJA1;DNAJA2;DNAJA3;DNAJC10;DNAJC3;DSC3;EMD;FANCI;FAR1;FBXW11;GANAB;GCN1;GGH;GLA;GLUD1;HAX1;HSD17B12;HSP90AB2P;HSP90B1;HSPA4L;HSPA5;HSPH1;ILVBL;INSRR;ITGAV;ITGB1;ITM2B;KNTC1;LTN1;MAGT1;MET;MICOS13;MON2;NFXL1;NTRK1;NTRK2;NUP210;OS9;P4HA1;P4HB;PDIA4;PD…	9.45e-10
Reactome	AP	Cluster 1	Translation of structural proteins	4.21095	ACSL3;ADAM10;ADAMTS1;AFG3L2;ARF4;ATP1A1;ATP1B3;ATP2A2;ATP2B1;ATP5F1C;BAG2;BSG;CALU;CANX;CCPG1;CDH2;CLGN;CLN6;CLU;CNPY3;CPD;CTNNA1;CTNNB1;DDOST;DGKE;DNAJA1;DNAJA2;DNAJA3;DNAJC10;DNAJC3;DSC3;EMD;FANCI;FAR1;FBXW11;GANAB;GCN1;GGH;GLA;GLUD1;HAX1;HSD17B12;HSP90AB2P;HSP90B1;HSPA4L;HSPA5;HSPH1;ILVBL;INSRR;ITGAV;ITGB1;ITM2B;KNTC1;LTN1;MAGT1;MET;MICOS13;MON2;NFXL1;NTRK1;NTRK2;NUP210;OS9;P4HA1;P4HB;PDIA4;PD…	9.15e-08
Reactome	AP	Cluster 1	PECAM1 interactions	4.57352	ACSL3;ADAM10;ADAMTS1;AFG3L2;ARF4;ATP1A1;ATP1B3;ATP2A2;ATP2B1;ATP5F1C;BAG2;BSG;CALU;CANX;CCPG1;CDH2;CLGN;CLN6;CLU;CNPY3;CPD;CTNNA1;CTNNB1;DDOST;DGKE;DNAJA1;DNAJA2;DNAJA3;DNAJC10;DNAJC3;DSC3;EMD;FANCI;FAR1;FBXW11;GANAB;GCN1;GGH;GLA;GLUD1;HAX1;HSD17B12;HSP90AB2P;HSP90B1;HSPA4L;HSPA5;HSPH1;ILVBL;INSRR;ITGAV;ITGB1;ITM2B;KNTC1;LTN1;MAGT1;MET;MICOS13;MON2;NFXL1;NTRK1;NTRK2;NUP210;OS9;P4HA1;P4HB;PDIA4;PD…	0.000262845
Reactome	AP	Cluster 1	Vpr-mediated induction of apoptosis by mitochondrial outer membrane permeabilization	6.15848	ACSL3;ADAM10;ADAMTS1;AFG3L2;ARF4;ATP1A1;ATP1B3;ATP2A2;ATP2B1;ATP5F1C;BAG2;BSG;CALU;CANX;CCPG1;CDH2;CLGN;CLN6;CLU;CNPY3;CPD;CTNNA1;CTNNB1;DDOST;DGKE;DNAJA1;DNAJA2;DNAJA3;DNAJC10;DNAJC3;DSC3;EMD;FANCI;FAR1;FBXW11;GANAB;GCN1;GGH;GLA;GLUD1;HAX1;HSD17B12;HSP90AB2P;HSP90B1;HSPA4L;HSPA5;HSPH1;ILVBL;INSRR;ITGAV;ITGB1;ITM2B;KNTC1;LTN1;MAGT1;MET;MICOS13;MON2;NFXL1;NTRK1;NTRK2;NUP210;OS9;P4HA1;P4HB;PDIA4;PD…	1.14e-05
Reactome	AP	Cluster 1	MET interacts with TNS proteins	5.83656	ACSL3;ADAM10;ADAMTS1;AFG3L2;ARF4;ATP1A1;ATP1B3;ATP2A2;ATP2B1;ATP5F1C;BAG2;BSG;CALU;CANX;CCPG1;CDH2;CLGN;CLN6;CLU;CNPY3;CPD;CTNNA1;CTNNB1;DDOST;DGKE;DNAJA1;DNAJA2;DNAJA3;DNAJC10;DNAJC3;DSC3;EMD;FANCI;FAR1;FBXW11;GANAB;GCN1;GGH;GLA;GLUD1;HAX1;HSD17B12;HSP90AB2P;HSP90B1;HSPA4L;HSPA5;HSPH1;ILVBL;INSRR;ITGAV;ITGB1;ITM2B;KNTC1;LTN1;MAGT1;MET;MICOS13;MON2;NFXL1;NTRK1;NTRK2;NUP210;OS9;P4HA1;P4HB;PDIA4;PD…	2.25e-05
Reactome	AP	Cluster 1	MET activates PTPN11	5.83656	ACSL3;ADAM10;ADAMTS1;AFG3L2;ARF4;ATP1A1;ATP1B3;ATP2A2;ATP2B1;ATP5F1C;BAG2;BSG;CALU;CANX;CCPG1;CDH2;CLGN;CLN6;CLU;CNPY3;CPD;CTNNA1;CTNNB1;DDOST;DGKE;DNAJA1;DNAJA2;DNAJA3;DNAJC10;DNAJC3;DSC3;EMD;FANCI;FAR1;FBXW11;GANAB;GCN1;GGH;GLA;GLUD1;HAX1;HSD17B12;HSP90AB2P;HSP90B1;HSPA4L;HSPA5;HSPH1;ILVBL;INSRR;ITGAV;ITGB1;ITM2B;KNTC1;LTN1;MAGT1;MET;MICOS13;MON2;NFXL1;NTRK1;NTRK2;NUP210;OS9;P4HA1;P4HB;PDIA4;PD…	2.25e-05
Reactome	AP	Cluster 1	ATF6 (ATF6-alpha) activates chaperone genes	4.83656	ACSL3;ADAM10;ADAMTS1;AFG3L2;ARF4;ATP1A1;ATP1B3;ATP2A2;ATP2B1;ATP5F1C;BAG2;BSG;CALU;CANX;CCPG1;CDH2;CLGN;CLN6;CLU;CNPY3;CPD;CTNNA1;CTNNB1;DDOST;DGKE;DNAJA1;DNAJA2;DNAJA3;DNAJC10;DNAJC3;DSC3;EMD;FANCI;FAR1;FBXW11;GANAB;GCN1;GGH;GLA;GLUD1;HAX1;HSD17B12;HSP90AB2P;HSP90B1;HSPA4L;HSPA5;HSPH1;ILVBL;INSRR;ITGAV;ITGB1;ITM2B;KNTC1;LTN1;MAGT1;MET;MICOS13;MON2;NFXL1;NTRK1;NTRK2;NUP210;OS9;P4HA1;P4HB;PDIA4;PD…	0.000165704
Reactome	AP	Cluster 4	Vesicle-mediated transport	2.3237	ALDH3A2;CDKAL1;CLCC1;COPA;COPB1;COPB2;COPE;ESYT1;GRAMD1A;LRRC49;OSBPL8;STIM1;TACC1;TPGS1;VAPA;VAPB	0.00169717
Reactome	AP	Cluster 4	Metabolism of proteins	1.50456	ALDH3A2;CDKAL1;CLCC1;COPA;COPB1;COPB2;COPE;ESYT1;GRAMD1A;LRRC49;OSBPL8;STIM1;TACC1;TPGS1;VAPA;VAPB	0.00375603
Reactome	AP	Cluster 4	Post-translational protein modification	2.00975	ALDH3A2;CDKAL1;CLCC1;COPA;COPB1;COPB2;COPE;ESYT1;GRAMD1A;LRRC49;OSBPL8;STIM1;TACC1;TPGS1;VAPA;VAPB	0.000626769
Reactome	AP	Cluster 4	Sphingolipid metabolism	4.97262	ALDH3A2;CDKAL1;CLCC1;COPA;COPB1;COPB2;COPE;ESYT1;GRAMD1A;LRRC49;OSBPL8;STIM1;TACC1;TPGS1;VAPA;VAPB	1.42e-05
Reactome	AP	Cluster 4	Metabolism of lipids	2.34663	ALDH3A2;CDKAL1;CLCC1;COPA;COPB1;COPB2;COPE;ESYT1;GRAMD1A;LRRC49;OSBPL8;STIM1;TACC1;TPGS1;VAPA;VAPB	0.00160019
Reactome	AP	Cluster 4	Membrane Trafficking	2.58484	ALDH3A2;CDKAL1;CLCC1;COPA;COPB1;COPB2;COPE;ESYT1;GRAMD1A;LRRC49;OSBPL8;STIM1;TACC1;TPGS1;VAPA;VAPB	0.000847677
Reactome	AP	Cluster 4	COPI-dependent Golgi-to-ER retrograde traffic	5.20895	ALDH3A2;CDKAL1;CLCC1;COPA;COPB1;COPB2;COPE;ESYT1;GRAMD1A;LRRC49;OSBPL8;STIM1;TACC1;TPGS1;VAPA;VAPB	7.69e-07
Reactome	AP	Cluster 4	Intra-Golgi and retrograde Golgi-to-ER traffic	4.20895	ALDH3A2;CDKAL1;CLCC1;COPA;COPB1;COPB2;COPE;ESYT1;GRAMD1A;LRRC49;OSBPL8;STIM1;TACC1;TPGS1;VAPA;VAPB	1.12e-05
Reactome	AP	Cluster 4	Golgi-to-ER retrograde transport	4.79742	ALDH3A2;CDKAL1;CLCC1;COPA;COPB1;COPB2;COPE;ESYT1;GRAMD1A;LRRC49;OSBPL8;STIM1;TACC1;TPGS1;VAPA;VAPB	2.18e-06
Reactome	AP	Cluster 4	Asparagine N-linked glycosylation	3.64278	ALDH3A2;CDKAL1;CLCC1;COPA;COPB1;COPB2;COPE;ESYT1;GRAMD1A;LRRC49;OSBPL8;STIM1;TACC1;TPGS1;VAPA;VAPB	5.21e-05
Reactome	AP	Cluster 4	ER to Golgi Anterograde Transport	4.61932	ALDH3A2;CDKAL1;CLCC1;COPA;COPB1;COPB2;COPE;ESYT1;GRAMD1A;LRRC49;OSBPL8;STIM1;TACC1;TPGS1;VAPA;VAPB	3.66e-06
Reactome	AP	Cluster 4	COPI-mediated anterograde transport	5.22302	ALDH3A2;CDKAL1;CLCC1;COPA;COPB1;COPB2;COPE;ESYT1;GRAMD1A;LRRC49;OSBPL8;STIM1;TACC1;TPGS1;VAPA;VAPB	7.58e-07
Reactome	AP	Cluster 4	Carboxyterminal post-translational modifications of tubulin	5.46918	ALDH3A2;CDKAL1;CLCC1;COPA;COPB1;COPB2;COPE;ESYT1;GRAMD1A;LRRC49;OSBPL8;STIM1;TACC1;TPGS1;VAPA;VAPB	6e-05
Reactome	AP	Cluster 4	Transport to the Golgi and subsequent modification	4.35629	ALDH3A2;CDKAL1;CLCC1;COPA;COPB1;COPB2;COPE;ESYT1;GRAMD1A;LRRC49;OSBPL8;STIM1;TACC1;TPGS1;VAPA;VAPB	7.18e-06
Reactome	AP	Cluster 4	Neutrophil degranulation	1.98856	ALDH3A2;CDKAL1;CLCC1;COPA;COPB1;COPB2;COPE;ESYT1;GRAMD1A;LRRC49;OSBPL8;STIM1;TACC1;TPGS1;VAPA;VAPB	0.0180885
Reactome	AP	Cluster 4	Sphingolipid de novo biosynthesis	5.4036	ALDH3A2;CDKAL1;CLCC1;COPA;COPB1;COPB2;COPE;ESYT1;GRAMD1A;LRRC49;OSBPL8;STIM1;TACC1;TPGS1;VAPA;VAPB	6.66e-05
Reactome	AP	Cluster 6	Infectious disease	1.2734	DDX27;DDX39B;DHX9;DSG2;EIF2S2;HNRNPA3;LMTK3;MACROH2A1;MRTO4;NOTCH2;NSUN2;PARP1;PPA1;RACK1;RBM14;SAFB;SAFB2;SRSF9;SSRP1;STAU1;SUPT16H;XRCC6	0.0269944
Reactome	AP	Cluster 6	Generic Transcription Pathway	1.50542	DDX27;DDX39B;DHX9;DSG2;EIF2S2;HNRNPA3;LMTK3;MACROH2A1;MRTO4;NOTCH2;NSUN2;PARP1;PPA1;RACK1;RBM14;SAFB;SAFB2;SRSF9;SSRP1;STAU1;SUPT16H;XRCC6	0.00906293
Reactome	AP	Cluster 6	Transcriptional Regulation by TP53	1.96078	DDX27;DDX39B;DHX9;DSG2;EIF2S2;HNRNPA3;LMTK3;MACROH2A1;MRTO4;NOTCH2;NSUN2;PARP1;PPA1;RACK1;RBM14;SAFB;SAFB2;SRSF9;SSRP1;STAU1;SUPT16H;XRCC6	0.0197394
Reactome	AP	Cluster 6	RNA Polymerase II Transcription	1.85731	DDX27;DDX39B;DHX9;DSG2;EIF2S2;HNRNPA3;LMTK3;MACROH2A1;MRTO4;NOTCH2;NSUN2;PARP1;PPA1;RACK1;RBM14;SAFB;SAFB2;SRSF9;SSRP1;STAU1;SUPT16H;XRCC6	0.000705984
Reactome	AP	Cluster 6	Gene expression (Transcription)	1.71601	DDX27;DDX39B;DHX9;DSG2;EIF2S2;HNRNPA3;LMTK3;MACROH2A1;MRTO4;NOTCH2;NSUN2;PARP1;PPA1;RACK1;RBM14;SAFB;SAFB2;SRSF9;SSRP1;STAU1;SUPT16H;XRCC6	0.00122689
Reactome	AP	Cluster 6	Metabolism of RNA	2.4036	DDX27;DDX39B;DHX9;DSG2;EIF2S2;HNRNPA3;LMTK3;MACROH2A1;MRTO4;NOTCH2;NSUN2;PARP1;PPA1;RACK1;RBM14;SAFB;SAFB2;SRSF9;SSRP1;STAU1;SUPT16H;XRCC6	0.000623989
Reactome	AP	Cluster 6	DNA Double-Strand Break Repair	3.27096	DDX27;DDX39B;DHX9;DSG2;EIF2S2;HNRNPA3;LMTK3;MACROH2A1;MRTO4;NOTCH2;NSUN2;PARP1;PPA1;RACK1;RBM14;SAFB;SAFB2;SRSF9;SSRP1;STAU1;SUPT16H;XRCC6	0.00241375
Reactome	AP	Cluster 6	DNA Repair	2.19039	DDX27;DDX39B;DHX9;DSG2;EIF2S2;HNRNPA3;LMTK3;MACROH2A1;MRTO4;NOTCH2;NSUN2;PARP1;PPA1;RACK1;RBM14;SAFB;SAFB2;SRSF9;SSRP1;STAU1;SUPT16H;XRCC6	0.0137358
Reactome	AP	Cluster 6	HIV Life Cycle	3.69905	DDX27;DDX39B;DHX9;DSG2;EIF2S2;HNRNPA3;LMTK3;MACROH2A1;MRTO4;NOTCH2;NSUN2;PARP1;PPA1;RACK1;RBM14;SAFB;SAFB2;SRSF9;SSRP1;STAU1;SUPT16H;XRCC6	0.000256093
Reactome	AP	Cluster 6	Late Phase of HIV Life Cycle	3.23248	DDX27;DDX39B;DHX9;DSG2;EIF2S2;HNRNPA3;LMTK3;MACROH2A1;MRTO4;NOTCH2;NSUN2;PARP1;PPA1;RACK1;RBM14;SAFB;SAFB2;SRSF9;SSRP1;STAU1;SUPT16H;XRCC6	0.00255057
Reactome	AP	Cluster 6	HIV Infection	3.11118	DDX27;DDX39B;DHX9;DSG2;EIF2S2;HNRNPA3;LMTK3;MACROH2A1;MRTO4;NOTCH2;NSUN2;PARP1;PPA1;RACK1;RBM14;SAFB;SAFB2;SRSF9;SSRP1;STAU1;SUPT16H;XRCC6	0.000899475
Reactome	AP	Cluster 6	Formation of RNA Pol II elongation complex	4.54967	DDX27;DDX39B;DHX9;DSG2;EIF2S2;HNRNPA3;LMTK3;MACROH2A1;MRTO4;NOTCH2;NSUN2;PARP1;PPA1;RACK1;RBM14;SAFB;SAFB2;SRSF9;SSRP1;STAU1;SUPT16H;XRCC6	0.000289185
Reactome	AP	Cluster 6	Formation of HIV elongation complex in the absence of HIV Tat	4.89545	DDX27;DDX39B;DHX9;DSG2;EIF2S2;HNRNPA3;LMTK3;MACROH2A1;MRTO4;NOTCH2;NSUN2;PARP1;PPA1;RACK1;RBM14;SAFB;SAFB2;SRSF9;SSRP1;STAU1;SUPT16H;XRCC6	0.00016289
Reactome	AP	Cluster 6	HIV Transcription Elongation	4.92582	DDX27;DDX39B;DHX9;DSG2;EIF2S2;HNRNPA3;LMTK3;MACROH2A1;MRTO4;NOTCH2;NSUN2;PARP1;PPA1;RACK1;RBM14;SAFB;SAFB2;SRSF9;SSRP1;STAU1;SUPT16H;XRCC6	0.000155655
Reactome	AP	Cluster 6	Transcription of the HIV genome	4.27096	DDX27;DDX39B;DHX9;DSG2;EIF2S2;HNRNPA3;LMTK3;MACROH2A1;MRTO4;NOTCH2;NSUN2;PARP1;PPA1;RACK1;RBM14;SAFB;SAFB2;SRSF9;SSRP1;STAU1;SUPT16H;XRCC6	0.000461159
Reactome	AP	Cluster 6	Formation of HIV-1 elongation complex containing HIV-1 Tat	4.92582	DDX27;DDX39B;DHX9;DSG2;EIF2S2;HNRNPA3;LMTK3;MACROH2A1;MRTO4;NOTCH2;NSUN2;PARP1;PPA1;RACK1;RBM14;SAFB;SAFB2;SRSF9;SSRP1;STAU1;SUPT16H;XRCC6	0.000155655
Reactome	AP	Cluster 6	Pausing and recovery of Tat-mediated HIV elongation	5.35113	DDX27;DDX39B;DHX9;DSG2;EIF2S2;HNRNPA3;LMTK3;MACROH2A1;MRTO4;NOTCH2;NSUN2;PARP1;PPA1;RACK1;RBM14;SAFB;SAFB2;SRSF9;SSRP1;STAU1;SUPT16H;XRCC6	7.53e-05
Reactome	AP	Cluster 6	Tat-mediated HIV elongation arrest and recovery	5.35113	DDX27;DDX39B;DHX9;DSG2;EIF2S2;HNRNPA3;LMTK3;MACROH2A1;MRTO4;NOTCH2;NSUN2;PARP1;PPA1;RACK1;RBM14;SAFB;SAFB2;SRSF9;SSRP1;STAU1;SUPT16H;XRCC6	7.53e-05
Reactome	AP	Cluster 6	Tat-mediated elongation of the HIV-1 transcript	4.92582	DDX27;DDX39B;DHX9;DSG2;EIF2S2;HNRNPA3;LMTK3;MACROH2A1;MRTO4;NOTCH2;NSUN2;PARP1;PPA1;RACK1;RBM14;SAFB;SAFB2;SRSF9;SSRP1;STAU1;SUPT16H;XRCC6	0.000155655
Reactome	AP	Cluster 6	HIV elongation arrest and recovery	5.31049	DDX27;DDX39B;DHX9;DSG2;EIF2S2;HNRNPA3;LMTK3;MACROH2A1;MRTO4;NOTCH2;NSUN2;PARP1;PPA1;RACK1;RBM14;SAFB;SAFB2;SRSF9;SSRP1;STAU1;SUPT16H;XRCC6	8.07e-05
Reactome	AP	Cluster 6	Pausing and recovery of HIV elongation	5.31049	DDX27;DDX39B;DHX9;DSG2;EIF2S2;HNRNPA3;LMTK3;MACROH2A1;MRTO4;NOTCH2;NSUN2;PARP1;PPA1;RACK1;RBM14;SAFB;SAFB2;SRSF9;SSRP1;STAU1;SUPT16H;XRCC6	8.07e-05
Reactome	AP	Cluster 6	RNA Polymerase II Pre-transcription Events	4.08809	DDX27;DDX39B;DHX9;DSG2;EIF2S2;HNRNPA3;LMTK3;MACROH2A1;MRTO4;NOTCH2;NSUN2;PARP1;PPA1;RACK1;RBM14;SAFB;SAFB2;SRSF9;SSRP1;STAU1;SUPT16H;XRCC6	0.000625765
Reactome	AP	Cluster 6	TP53 Regulates Transcription of DNA Repair Genes	4.45804	DDX27;DDX39B;DHX9;DSG2;EIF2S2;HNRNPA3;LMTK3;MACROH2A1;MRTO4;NOTCH2;NSUN2;PARP1;PPA1;RACK1;RBM14;SAFB;SAFB2;SRSF9;SSRP1;STAU1;SUPT16H;XRCC6	0.000338134
Reactome	AP	Cluster 6	RNA Polymerase II Transcription Elongation	4.54967	DDX27;DDX39B;DHX9;DSG2;EIF2S2;HNRNPA3;LMTK3;MACROH2A1;MRTO4;NOTCH2;NSUN2;PARP1;PPA1;RACK1;RBM14;SAFB;SAFB2;SRSF9;SSRP1;STAU1;SUPT16H;XRCC6	0.000289185
Reactome	AP	Cluster 6	Transport of Mature mRNA derived from an Intron-Containing Transcript	4.19501	DDX27;DDX39B;DHX9;DSG2;EIF2S2;HNRNPA3;LMTK3;MACROH2A1;MRTO4;NOTCH2;NSUN2;PARP1;PPA1;RACK1;RBM14;SAFB;SAFB2;SRSF9;SSRP1;STAU1;SUPT16H;XRCC6	0.000522573
Reactome	AP	Cluster 6	SUMOylation	2.98856	DDX27;DDX39B;DHX9;DSG2;EIF2S2;HNRNPA3;LMTK3;MACROH2A1;MRTO4;NOTCH2;NSUN2;PARP1;PPA1;RACK1;RBM14;SAFB;SAFB2;SRSF9;SSRP1;STAU1;SUPT16H;XRCC6	0.00382044
Reactome	AP	Cluster 6	SUMO E3 ligases SUMOylate target proteins	3.03747	DDX27;DDX39B;DHX9;DSG2;EIF2S2;HNRNPA3;LMTK3;MACROH2A1;MRTO4;NOTCH2;NSUN2;PARP1;PPA1;RACK1;RBM14;SAFB;SAFB2;SRSF9;SSRP1;STAU1;SUPT16H;XRCC6	0.00353899
Reactome	AP	Cluster 6	Transport of Mature Transcript to Cytoplasm	4.03747	DDX27;DDX39B;DHX9;DSG2;EIF2S2;HNRNPA3;LMTK3;MACROH2A1;MRTO4;NOTCH2;NSUN2;PARP1;PPA1;RACK1;RBM14;SAFB;SAFB2;SRSF9;SSRP1;STAU1;SUPT16H;XRCC6	0.000678445
Reactome	AP	Cluster 6	Processing of Capped Intron-Containing Pre-mRNA	3.54377	DDX27;DDX39B;DHX9;DSG2;EIF2S2;HNRNPA3;LMTK3;MACROH2A1;MRTO4;NOTCH2;NSUN2;PARP1;PPA1;RACK1;RBM14;SAFB;SAFB2;SRSF9;SSRP1;STAU1;SUPT16H;XRCC6	8.07e-05
Reactome	AP	Cluster 6	Regulation of TP53 Activity	3.15848	DDX27;DDX39B;DHX9;DSG2;EIF2S2;HNRNPA3;LMTK3;MACROH2A1;MRTO4;NOTCH2;NSUN2;PARP1;PPA1;RACK1;RBM14;SAFB;SAFB2;SRSF9;SSRP1;STAU1;SUPT16H;XRCC6	0.00287931
Reactome	AP	Cluster 6	mRNA 3'-end processing	4.64752	DDX27;DDX39B;DHX9;DSG2;EIF2S2;HNRNPA3;LMTK3;MACROH2A1;MRTO4;NOTCH2;NSUN2;PARP1;PPA1;RACK1;RBM14;SAFB;SAFB2;SRSF9;SSRP1;STAU1;SUPT16H;XRCC6	0.000245488
Reactome	AP	Cluster 6	RNA Polymerase II Transcription Termination	4.43602	DDX27;DDX39B;DHX9;DSG2;EIF2S2;HNRNPA3;LMTK3;MACROH2A1;MRTO4;NOTCH2;NSUN2;PARP1;PPA1;RACK1;RBM14;SAFB;SAFB2;SRSF9;SSRP1;STAU1;SUPT16H;XRCC6	0.000350274
Reactome	AP	Cluster 6	Regulation of TP53 Activity through Phosphorylation	3.95685	DDX27;DDX39B;DHX9;DSG2;EIF2S2;HNRNPA3;LMTK3;MACROH2A1;MRTO4;NOTCH2;NSUN2;PARP1;PPA1;RACK1;RBM14;SAFB;SAFB2;SRSF9;SSRP1;STAU1;SUPT16H;XRCC6	0.000770044
Reactome	AP	Cluster 6	Translation	2.28074	DDX27;DDX39B;DHX9;DSG2;EIF2S2;HNRNPA3;LMTK3;MACROH2A1;MRTO4;NOTCH2;NSUN2;PARP1;PPA1;RACK1;RBM14;SAFB;SAFB2;SRSF9;SSRP1;STAU1;SUPT16H;XRCC6	0.0119755
Reactome	AP	Cluster 6	Cytosolic sensors of pathogen-associated DNA	4.50313	DDX27;DDX39B;DHX9;DSG2;EIF2S2;HNRNPA3;LMTK3;MACROH2A1;MRTO4;NOTCH2;NSUN2;PARP1;PPA1;RACK1;RBM14;SAFB;SAFB2;SRSF9;SSRP1;STAU1;SUPT16H;XRCC6	0.000311255
Reactome	AP	Cluster 6	mRNA Splicing - Major Pathway	3.57352	DDX27;DDX39B;DHX9;DSG2;EIF2S2;HNRNPA3;LMTK3;MACROH2A1;MRTO4;NOTCH2;NSUN2;PARP1;PPA1;RACK1;RBM14;SAFB;SAFB2;SRSF9;SSRP1;STAU1;SUPT16H;XRCC6	0.000338134
Reactome	AP	Cluster 6	mRNA Splicing	3.51079	DDX27;DDX39B;DHX9;DSG2;EIF2S2;HNRNPA3;LMTK3;MACROH2A1;MRTO4;NOTCH2;NSUN2;PARP1;PPA1;RACK1;RBM14;SAFB;SAFB2;SRSF9;SSRP1;STAU1;SUPT16H;XRCC6	0.000387964
Reactome	AP	Cluster 2	Adaptive Immune System	3.59777	AP1B1;AP2A1;AP2A2;AP2B1;AP2M1;AP2S1	0
Reactome	AP	Cluster 2	Disease	2.56827	AP1B1;AP2A1;AP2A2;AP2B1;AP2M1;AP2S1	0
Reactome	AP	Cluster 2	Immune System	2.2528	AP1B1;AP2A1;AP2A2;AP2B1;AP2M1;AP2S1	0
Reactome	AP	Cluster 2	Vesicle-mediated transport	3.90866	AP1B1;AP2A1;AP2A2;AP2B1;AP2M1;AP2S1	0
Reactome	AP	Cluster 2	Infectious disease	3.2734	AP1B1;AP2A1;AP2A2;AP2B1;AP2M1;AP2S1	0
Reactome	AP	Cluster 2	Developmental Biology	3.11409	AP1B1;AP2A1;AP2A2;AP2B1;AP2M1;AP2S1	7.18e-06
Reactome	AP	Cluster 2	L1CAM interactions	6.29851	AP1B1;AP2A1;AP2A2;AP2B1;AP2M1;AP2S1	4.82e-11
Reactome	AP	Cluster 2	Axon guidance	4.09326	AP1B1;AP2A1;AP2A2;AP2B1;AP2M1;AP2S1	3.14e-07
Reactome	AP	Cluster 2	Recycling pathway of L1	7.60267	AP1B1;AP2A1;AP2A2;AP2B1;AP2M1;AP2S1	2.17e-13
Reactome	AP	Cluster 2	Nervous system development	4.02755	AP1B1;AP2A1;AP2A2;AP2B1;AP2M1;AP2S1	4.02e-07
Reactome	AP	Cluster 2	Transport of small molecules	3.70365	AP1B1;AP2A1;AP2A2;AP2B1;AP2M1;AP2S1	1.11e-06
Reactome	AP	Cluster 2	Signal Transduction	1.74114	AP1B1;AP2A1;AP2A2;AP2B1;AP2M1;AP2S1	0.000718367
Reactome	AP	Cluster 2	Membrane Trafficking	4.1698	AP1B1;AP2A1;AP2A2;AP2B1;AP2M1;AP2S1	0
Reactome	AP	Cluster 2	HIV Infection	5.52622	AP1B1;AP2A1;AP2A2;AP2B1;AP2M1;AP2S1	0
Reactome	AP	Cluster 2	Host Interactions of HIV factors	6.31049	AP1B1;AP2A1;AP2A2;AP2B1;AP2M1;AP2S1	0
Reactome	AP	Cluster 2	Signaling by WNT	4.99338	AP1B1;AP2A1;AP2A2;AP2B1;AP2M1;AP2S1	9.65e-09
Reactome	AP	Cluster 2	Beta-catenin independent WNT signaling	6.04745	AP1B1;AP2A1;AP2A2;AP2B1;AP2M1;AP2S1	1.33e-10
Reactome	AP	Cluster 2	PCP/CE pathway	6.69382	AP1B1;AP2A1;AP2A2;AP2B1;AP2M1;AP2S1	9.9e-12
Reactome	AP	Cluster 2	MHC class II antigen presentation	6.33066	AP1B1;AP2A1;AP2A2;AP2B1;AP2M1;AP2S1	0
Reactome	AP	Cluster 2	Signaling by Receptor Tyrosine Kinases	4.18671	AP1B1;AP2A1;AP2A2;AP2B1;AP2M1;AP2S1	2.18e-07
Reactome	AP	Cluster 2	Signaling by NTRKs	6.09844	AP1B1;AP2A1;AP2A2;AP2B1;AP2M1;AP2S1	1.09e-10
Reactome	AP	Cluster 2	Signaling by NTRK1 (TRKA)	6.34701	AP1B1;AP2A1;AP2A2;AP2B1;AP2M1;AP2S1	3.99e-11
Reactome	AP	Cluster 2	Potential therapeutics for SARS	6.85983	AP1B1;AP2A1;AP2A2;AP2B1;AP2M1;AP2S1	5.04e-12
Reactome	AP	Cluster 2	SARS-CoV Infections	5.83367	AP1B1;AP2A1;AP2A2;AP2B1;AP2M1;AP2S1	3.15e-10
Reactome	AP	Cluster 2	Clathrin-mediated endocytosis	6.03747	AP1B1;AP2A1;AP2A2;AP2B1;AP2M1;AP2S1	1.37e-10
Reactome	AP	Cluster 2	EPH-Ephrin signaling	6.69382	AP1B1;AP2A1;AP2A2;AP2B1;AP2M1;AP2S1	9.9e-12
Reactome	AP	Cluster 2	Cargo recognition for clathrin-mediated endocytosis	6.50313	AP1B1;AP2A1;AP2A2;AP2B1;AP2M1;AP2S1	2.16e-11
Reactome	AP	Cluster 2	WNT5A-dependent internalization of FZD4	9.31049	AP1B1;AP2A1;AP2A2;AP2B1;AP2M1;AP2S1	9.73e-17
Reactome	AP	Cluster 2	EPH-ephrin mediated repulsion of cells	7.54495	AP1B1;AP2A1;AP2A2;AP2B1;AP2M1;AP2S1	2.75e-13
Reactome	AP	Cluster 2	Plasma lipoprotein assembly, remodeling, and clearance	7.04745	AP1B1;AP2A1;AP2A2;AP2B1;AP2M1;AP2S1	2.29e-12
Reactome	AP	Cluster 2	LDL clearance	8.96945	AP1B1;AP2A1;AP2A2;AP2B1;AP2M1;AP2S1	5.02e-16
Reactome	AP	Cluster 2	Plasma lipoprotein clearance	8.17298	AP1B1;AP2A1;AP2A2;AP2B1;AP2M1;AP2S1	1.87e-14
Reactome	AP	Cluster 2	Nef-mediates down modulation of cell surface receptors by recruiting them to clathrin adapters	9.02098	AP1B1;AP2A1;AP2A2;AP2B1;AP2M1;AP2S1	0
Reactome	AP	Cluster 2	The role of Nef in HIV-1 replication and disease pathogenesis	8.62243	AP1B1;AP2A1;AP2A2;AP2B1;AP2M1;AP2S1	0
Reactome	AP	Cluster 2	Nef Mediated CD4 Down-regulation	9.89545	AP1B1;AP2A1;AP2A2;AP2B1;AP2M1;AP2S1	4.67e-18
Reactome	AP	Cluster 2	Retrograde neurotrophin signalling	9.41002	AP1B1;AP2A1;AP2A2;AP2B1;AP2M1;AP2S1	5.99e-17
Reactome	AP	Cluster 2	Nef Mediated CD8 Down-regulation	10.2174	AP1B1;AP2A1;AP2A2;AP2B1;AP2M1;AP2S1	6.4e-19
Reactome	AP	Cluster 2	WNT5A-dependent internalization of FZD2, FZD5 and ROR2	9.51694	AP1B1;AP2A1;AP2A2;AP2B1;AP2M1;AP2S1	3.51e-17
Reactome	AP	Cluster 2	VLDLR internalisation and degradation	9.63241	AP1B1;AP2A1;AP2A2;AP2B1;AP2M1;AP2S1	2e-17
Reactome	AP	Cluster 7	Disease	1.98331	FGF2;FGFR1;HADHB	0.00831868
Reactome	AP	Cluster 7	Diseases of signal transduction by growth factor receptors and second messengers	4.22656	FGF2;FGFR1;HADHB	0.000187488
Reactome	AP	Cluster 7	Signaling by FGFR in disease	6.70562	FGF2;FGFR1;HADHB	3.11e-06
Reactome	AP	Cluster 7	FGFR1 mutant receptor activation	7.85105	FGF2;FGFR1;HADHB	4.88e-07
Reactome	AP	Cluster 7	Signaling by FGFR1 in disease	7.5379	FGF2;FGFR1;HADHB	8.05e-07
Reactome	AP	Cluster 7	Signaling by activated point mutants of FGFR1	9.31049	FGF2;FGFR1;HADHB	2.59e-08
Reactome	AP	Cluster 5	Vesicle-mediated transport	1.73873	AHCYL2;CCDC88A;CDCA3;EPB41L1;ERBIN;GAB1;GPRIN1;JUP;PLEKHA1;SEC23A;SEPTIN6;SEPTIN8;USP6NL	0.0256717
Reactome	AP	Cluster 5	Metabolism of lipids	1.76166	AHCYL2;CCDC88A;CDCA3;EPB41L1;ERBIN;GAB1;GPRIN1;JUP;PLEKHA1;SEC23A;SEPTIN6;SEPTIN8;USP6NL	0.0246812
Reactome	AP	Cluster 5	Membrane Trafficking	1.99987	AHCYL2;CCDC88A;CDCA3;EPB41L1;ERBIN;GAB1;GPRIN1;JUP;PLEKHA1;SEC23A;SEPTIN6;SEPTIN8;USP6NL	0.0166915
Reactome	AP	Cluster 5	Diseases of signal transduction by growth factor receptors and second messengers	2.6416	AHCYL2;CCDC88A;CDCA3;EPB41L1;ERBIN;GAB1;GPRIN1;JUP;PLEKHA1;SEC23A;SEPTIN6;SEPTIN8;USP6NL	0.00598745
Reactome	AP	Cluster 5	Signaling by Receptor Tyrosine Kinases	2.86478	AHCYL2;CCDC88A;CDCA3;EPB41L1;ERBIN;GAB1;GPRIN1;JUP;PLEKHA1;SEC23A;SEPTIN6;SEPTIN8;USP6NL	0.00121052
Reactome	AP	Cluster 5	Signaling by ERBB2	5.50313	AHCYL2;CCDC88A;CDCA3;EPB41L1;ERBIN;GAB1;GPRIN1;JUP;PLEKHA1;SEC23A;SEPTIN6;SEPTIN8;USP6NL	5.34e-05
Reactome	AP	Cluster 5	Signaling by ERBB2 in Cancer	6.4036	AHCYL2;CCDC88A;CDCA3;EPB41L1;ERBIN;GAB1;GPRIN1;JUP;PLEKHA1;SEC23A;SEPTIN6;SEPTIN8;USP6NL	1.16e-05
Reactome	AP	Cluster 5	Signaling by ERBB2 KD Mutants	6.45251	AHCYL2;CCDC88A;CDCA3;EPB41L1;ERBIN;GAB1;GPRIN1;JUP;PLEKHA1;SEC23A;SEPTIN6;SEPTIN8;USP6NL	1.07e-05
Reactome	AP	Cluster 5	Signaling by ERBB2 ECD mutants	7.22302	AHCYL2;CCDC88A;CDCA3;EPB41L1;ERBIN;GAB1;GPRIN1;JUP;PLEKHA1;SEC23A;SEPTIN6;SEPTIN8;USP6NL	2.86e-06
Reactome	BIOID	Cluster 11	Adaptive Immune System	0.643572	ABI1;ABI2;ABLIM1;ACBD3;ADD2;AGFG1;AHCYL1;AHCYL2;ALDH3A2;ANK2;ANK3;ANKFY1;ANKLE2;ANKRD26;ANKS1A;AP1B1;AP2A1;AP2A2;AP2B1;AP2M1;APBB1;APBB2;APMAP;APPL1;ARCN1;ARFGAP3;ARHGAP1;ASAP1;ATP6V1A;ATP6V1B2;BAIAP2;BAIAP2L1;BRK1;C1orf198;C1orf226;CASK;CC2D1A;CCDC115;CCDC85C;CDCA3;CDK5RAP3;CDKAL1;CHMP2B;CLCC1;CLINT1;COPA;COPB1;COPB2;COPE;COPG2;CPNE8;CTNNA1;CTNND1;CYFIP1;CYFIP2;CYLD;DAB2;DDRGK1;DIP2A;DIP2B;DLG1;…	0.0234361
Reactome	BIOID	Cluster 11	Disease	0.421429	ABI1;ABI2;ABLIM1;ACBD3;ADD2;AGFG1;AHCYL1;AHCYL2;ALDH3A2;ANK2;ANK3;ANKFY1;ANKLE2;ANKRD26;ANKS1A;AP1B1;AP2A1;AP2A2;AP2B1;AP2M1;APBB1;APBB2;APMAP;APPL1;ARCN1;ARFGAP3;ARHGAP1;ASAP1;ATP6V1A;ATP6V1B2;BAIAP2;BAIAP2L1;BRK1;C1orf198;C1orf226;CASK;CC2D1A;CCDC115;CCDC85C;CDCA3;CDK5RAP3;CDKAL1;CHMP2B;CLCC1;CLINT1;COPA;COPB1;COPB2;COPE;COPG2;CPNE8;CTNNA1;CTNND1;CYFIP1;CYFIP2;CYLD;DAB2;DDRGK1;DIP2A;DIP2B;DLG1;…	0.033444
Reactome	BIOID	Cluster 11	Innate Immune System	0.898074	ABI1;ABI2;ABLIM1;ACBD3;ADD2;AGFG1;AHCYL1;AHCYL2;ALDH3A2;ANK2;ANK3;ANKFY1;ANKLE2;ANKRD26;ANKS1A;AP1B1;AP2A1;AP2A2;AP2B1;AP2M1;APBB1;APBB2;APMAP;APPL1;ARCN1;ARFGAP3;ARHGAP1;ASAP1;ATP6V1A;ATP6V1B2;BAIAP2;BAIAP2L1;BRK1;C1orf198;C1orf226;CASK;CC2D1A;CCDC115;CCDC85C;CDCA3;CDK5RAP3;CDKAL1;CHMP2B;CLCC1;CLINT1;COPA;COPB1;COPB2;COPE;COPG2;CPNE8;CTNNA1;CTNND1;CYFIP1;CYFIP2;CYLD;DAB2;DDRGK1;DIP2A;DIP2B;DLG1;…	0.000737216
Reactome	BIOID	Cluster 11	Immune System	0.561634	ABI1;ABI2;ABLIM1;ACBD3;ADD2;AGFG1;AHCYL1;AHCYL2;ALDH3A2;ANK2;ANK3;ANKFY1;ANKLE2;ANKRD26;ANKS1A;AP1B1;AP2A1;AP2A2;AP2B1;AP2M1;APBB1;APBB2;APMAP;APPL1;ARCN1;ARFGAP3;ARHGAP1;ASAP1;ATP6V1A;ATP6V1B2;BAIAP2;BAIAP2L1;BRK1;C1orf198;C1orf226;CASK;CC2D1A;CCDC115;CCDC85C;CDCA3;CDK5RAP3;CDKAL1;CHMP2B;CLCC1;CLINT1;COPA;COPB1;COPB2;COPE;COPG2;CPNE8;CTNNA1;CTNND1;CYFIP1;CYFIP2;CYLD;DAB2;DDRGK1;DIP2A;DIP2B;DLG1;…	0.00265856
Reactome	BIOID	Cluster 11	Fcgamma receptor (FCGR) dependent phagocytosis	2.45352	ABI1;ABI2;ABLIM1;ACBD3;ADD2;AGFG1;AHCYL1;AHCYL2;ALDH3A2;ANK2;ANK3;ANKFY1;ANKLE2;ANKRD26;ANKS1A;AP1B1;AP2A1;AP2A2;AP2B1;AP2M1;APBB1;APBB2;APMAP;APPL1;ARCN1;ARFGAP3;ARHGAP1;ASAP1;ATP6V1A;ATP6V1B2;BAIAP2;BAIAP2L1;BRK1;C1orf198;C1orf226;CASK;CC2D1A;CCDC115;CCDC85C;CDCA3;CDK5RAP3;CDKAL1;CHMP2B;CLCC1;CLINT1;COPA;COPB1;COPB2;COPE;COPG2;CPNE8;CTNNA1;CTNND1;CYFIP1;CYFIP2;CYLD;DAB2;DDRGK1;DIP2A;DIP2B;DLG1;…	1.49e-06
Reactome	BIOID	Cluster 11	Regulation of actin dynamics for phagocytic cup formation	2.14539	ABI1;ABI2;ABLIM1;ACBD3;ADD2;AGFG1;AHCYL1;AHCYL2;ALDH3A2;ANK2;ANK3;ANKFY1;ANKLE2;ANKRD26;ANKS1A;AP1B1;AP2A1;AP2A2;AP2B1;AP2M1;APBB1;APBB2;APMAP;APPL1;ARCN1;ARFGAP3;ARHGAP1;ASAP1;ATP6V1A;ATP6V1B2;BAIAP2;BAIAP2L1;BRK1;C1orf198;C1orf226;CASK;CC2D1A;CCDC115;CCDC85C;CDCA3;CDK5RAP3;CDKAL1;CHMP2B;CLCC1;CLINT1;COPA;COPB1;COPB2;COPE;COPG2;CPNE8;CTNNA1;CTNND1;CYFIP1;CYFIP2;CYLD;DAB2;DDRGK1;DIP2A;DIP2B;DLG1;…	0.000158543
Reactome	BIOID	Cluster 11	Role of phospholipids in phagocytosis	1.3714	ABI1;ABI2;ABLIM1;ACBD3;ADD2;AGFG1;AHCYL1;AHCYL2;ALDH3A2;ANK2;ANK3;ANKFY1;ANKLE2;ANKRD26;ANKS1A;AP1B1;AP2A1;AP2A2;AP2B1;AP2M1;APBB1;APBB2;APMAP;APPL1;ARCN1;ARFGAP3;ARHGAP1;ASAP1;ATP6V1A;ATP6V1B2;BAIAP2;BAIAP2L1;BRK1;C1orf198;C1orf226;CASK;CC2D1A;CCDC115;CCDC85C;CDCA3;CDK5RAP3;CDKAL1;CHMP2B;CLCC1;CLINT1;COPA;COPB1;COPB2;COPE;COPG2;CPNE8;CTNNA1;CTNND1;CYFIP1;CYFIP2;CYLD;DAB2;DDRGK1;DIP2A;DIP2B;DLG1;…	0.0269944
Reactome	BIOID	Cluster 11	Fc epsilon receptor (FCERI) signaling	1.02107	ABI1;ABI2;ABLIM1;ACBD3;ADD2;AGFG1;AHCYL1;AHCYL2;ALDH3A2;ANK2;ANK3;ANKFY1;ANKLE2;ANKRD26;ANKS1A;AP1B1;AP2A1;AP2A2;AP2B1;AP2M1;APBB1;APBB2;APMAP;APPL1;ARCN1;ARFGAP3;ARHGAP1;ASAP1;ATP6V1A;ATP6V1B2;BAIAP2;BAIAP2L1;BRK1;C1orf198;C1orf226;CASK;CC2D1A;CCDC115;CCDC85C;CDCA3;CDK5RAP3;CDKAL1;CHMP2B;CLCC1;CLINT1;COPA;COPB1;COPB2;COPE;COPG2;CPNE8;CTNNA1;CTNND1;CYFIP1;CYFIP2;CYLD;DAB2;DDRGK1;DIP2A;DIP2B;DLG1;…	0.0385639
Reactome	BIOID	Cluster 11	Vesicle-mediated transport	2.36045	ABI1;ABI2;ABLIM1;ACBD3;ADD2;AGFG1;AHCYL1;AHCYL2;ALDH3A2;ANK2;ANK3;ANKFY1;ANKLE2;ANKRD26;ANKS1A;AP1B1;AP2A1;AP2A2;AP2B1;AP2M1;APBB1;APBB2;APMAP;APPL1;ARCN1;ARFGAP3;ARHGAP1;ASAP1;ATP6V1A;ATP6V1B2;BAIAP2;BAIAP2L1;BRK1;C1orf198;C1orf226;CASK;CC2D1A;CCDC115;CCDC85C;CDCA3;CDK5RAP3;CDKAL1;CHMP2B;CLCC1;CLINT1;COPA;COPB1;COPB2;COPE;COPG2;CPNE8;CTNNA1;CTNND1;CYFIP1;CYFIP2;CYLD;DAB2;DDRGK1;DIP2A;DIP2B;DLG1;…	1.3e-23
Reactome	BIOID	Cluster 11	Infectious disease	0.582235	ABI1;ABI2;ABLIM1;ACBD3;ADD2;AGFG1;AHCYL1;AHCYL2;ALDH3A2;ANK2;ANK3;ANKFY1;ANKLE2;ANKRD26;ANKS1A;AP1B1;AP2A1;AP2A2;AP2B1;AP2M1;APBB1;APBB2;APMAP;APPL1;ARCN1;ARFGAP3;ARHGAP1;ASAP1;ATP6V1A;ATP6V1B2;BAIAP2;BAIAP2L1;BRK1;C1orf198;C1orf226;CASK;CC2D1A;CCDC115;CCDC85C;CDCA3;CDK5RAP3;CDKAL1;CHMP2B;CLCC1;CLINT1;COPA;COPB1;COPB2;COPE;COPG2;CPNE8;CTNNA1;CTNND1;CYFIP1;CYFIP2;CYLD;DAB2;DDRGK1;DIP2A;DIP2B;DLG1;…	0.0232093
Reactome	BIOID	Cluster 11	Leishmania infection	1.10415	ABI1;ABI2;ABLIM1;ACBD3;ADD2;AGFG1;AHCYL1;AHCYL2;ALDH3A2;ANK2;ANK3;ANKFY1;ANKLE2;ANKRD26;ANKS1A;AP1B1;AP2A1;AP2A2;AP2B1;AP2M1;APBB1;APBB2;APMAP;APPL1;ARCN1;ARFGAP3;ARHGAP1;ASAP1;ATP6V1A;ATP6V1B2;BAIAP2;BAIAP2L1;BRK1;C1orf198;C1orf226;CASK;CC2D1A;CCDC115;CCDC85C;CDCA3;CDK5RAP3;CDKAL1;CHMP2B;CLCC1;CLINT1;COPA;COPB1;COPB2;COPE;COPG2;CPNE8;CTNNA1;CTNND1;CYFIP1;CYFIP2;CYLD;DAB2;DDRGK1;DIP2A;DIP2B;DLG1;…	0.0114617
Reactome	BIOID	Cluster 11	Parasite infection	1.98512	ABI1;ABI2;ABLIM1;ACBD3;ADD2;AGFG1;AHCYL1;AHCYL2;ALDH3A2;ANK2;ANK3;ANKFY1;ANKLE2;ANKRD26;ANKS1A;AP1B1;AP2A1;AP2A2;AP2B1;AP2M1;APBB1;APBB2;APMAP;APPL1;ARCN1;ARFGAP3;ARHGAP1;ASAP1;ATP6V1A;ATP6V1B2;BAIAP2;BAIAP2L1;BRK1;C1orf198;C1orf226;CASK;CC2D1A;CCDC115;CCDC85C;CDCA3;CDK5RAP3;CDKAL1;CHMP2B;CLCC1;CLINT1;COPA;COPB1;COPB2;COPE;COPG2;CPNE8;CTNNA1;CTNND1;CYFIP1;CYFIP2;CYLD;DAB2;DDRGK1;DIP2A;DIP2B;DLG1;…	0.000603852
Reactome	BIOID	Cluster 11	Leishmania phagocytosis	1.98512	ABI1;ABI2;ABLIM1;ACBD3;ADD2;AGFG1;AHCYL1;AHCYL2;ALDH3A2;ANK2;ANK3;ANKFY1;ANKLE2;ANKRD26;ANKS1A;AP1B1;AP2A1;AP2A2;AP2B1;AP2M1;APBB1;APBB2;APMAP;APPL1;ARCN1;ARFGAP3;ARHGAP1;ASAP1;ATP6V1A;ATP6V1B2;BAIAP2;BAIAP2L1;BRK1;C1orf198;C1orf226;CASK;CC2D1A;CCDC115;CCDC85C;CDCA3;CDK5RAP3;CDKAL1;CHMP2B;CLCC1;CLINT1;COPA;COPB1;COPB2;COPE;COPG2;CPNE8;CTNNA1;CTNND1;CYFIP1;CYFIP2;CYLD;DAB2;DDRGK1;DIP2A;DIP2B;DLG1;…	0.000603852
Reactome	BIOID	Cluster 11	FCGR3A-mediated phagocytosis	1.98512	ABI1;ABI2;ABLIM1;ACBD3;ADD2;AGFG1;AHCYL1;AHCYL2;ALDH3A2;ANK2;ANK3;ANKFY1;ANKLE2;ANKRD26;ANKS1A;AP1B1;AP2A1;AP2A2;AP2B1;AP2M1;APBB1;APBB2;APMAP;APPL1;ARCN1;ARFGAP3;ARHGAP1;ASAP1;ATP6V1A;ATP6V1B2;BAIAP2;BAIAP2L1;BRK1;C1orf198;C1orf226;CASK;CC2D1A;CCDC115;CCDC85C;CDCA3;CDK5RAP3;CDKAL1;CHMP2B;CLCC1;CLINT1;COPA;COPB1;COPB2;COPE;COPG2;CPNE8;CTNNA1;CTNND1;CYFIP1;CYFIP2;CYLD;DAB2;DDRGK1;DIP2A;DIP2B;DLG1;…	0.000603852
Reactome	BIOID	Cluster 11	Costimulation by the CD28 family	1.32982	ABI1;ABI2;ABLIM1;ACBD3;ADD2;AGFG1;AHCYL1;AHCYL2;ALDH3A2;ANK2;ANK3;ANKFY1;ANKLE2;ANKRD26;ANKS1A;AP1B1;AP2A1;AP2A2;AP2B1;AP2M1;APBB1;APBB2;APMAP;APPL1;ARCN1;ARFGAP3;ARHGAP1;ASAP1;ATP6V1A;ATP6V1B2;BAIAP2;BAIAP2L1;BRK1;C1orf198;C1orf226;CASK;CC2D1A;CCDC115;CCDC85C;CDCA3;CDK5RAP3;CDKAL1;CHMP2B;CLCC1;CLINT1;COPA;COPB1;COPB2;COPE;COPG2;CPNE8;CTNNA1;CTNND1;CYFIP1;CYFIP2;CYLD;DAB2;DDRGK1;DIP2A;DIP2B;DLG1;…	0.0414082
Reactome	BIOID	Cluster 11	Developmental Biology	1.0552	ABI1;ABI2;ABLIM1;ACBD3;ADD2;AGFG1;AHCYL1;AHCYL2;ALDH3A2;ANK2;ANK3;ANKFY1;ANKLE2;ANKRD26;ANKS1A;AP1B1;AP2A1;AP2A2;AP2B1;AP2M1;APBB1;APBB2;APMAP;APPL1;ARCN1;ARFGAP3;ARHGAP1;ASAP1;ATP6V1A;ATP6V1B2;BAIAP2;BAIAP2L1;BRK1;C1orf198;C1orf226;CASK;CC2D1A;CCDC115;CCDC85C;CDCA3;CDK5RAP3;CDKAL1;CHMP2B;CLCC1;CLINT1;COPA;COPB1;COPB2;COPE;COPG2;CPNE8;CTNNA1;CTNND1;CYFIP1;CYFIP2;CYLD;DAB2;DDRGK1;DIP2A;DIP2B;DLG1;…	0.00011657
Reactome	BIOID	Cluster 11	Post-translational protein modification	0.591609	ABI1;ABI2;ABLIM1;ACBD3;ADD2;AGFG1;AHCYL1;AHCYL2;ALDH3A2;ANK2;ANK3;ANKFY1;ANKLE2;ANKRD26;ANKS1A;AP1B1;AP2A1;AP2A2;AP2B1;AP2M1;APBB1;APBB2;APMAP;APPL1;ARCN1;ARFGAP3;ARHGAP1;ASAP1;ATP6V1A;ATP6V1B2;BAIAP2;BAIAP2L1;BRK1;C1orf198;C1orf226;CASK;CC2D1A;CCDC115;CCDC85C;CDCA3;CDK5RAP3;CDKAL1;CHMP2B;CLCC1;CLINT1;COPA;COPB1;COPB2;COPE;COPG2;CPNE8;CTNNA1;CTNND1;CYFIP1;CYFIP2;CYLD;DAB2;DDRGK1;DIP2A;DIP2B;DLG1;…	0.0133834
Reactome	BIOID	Cluster 11	Glycosphingolipid metabolism	1.68073	ABI1;ABI2;ABLIM1;ACBD3;ADD2;AGFG1;AHCYL1;AHCYL2;ALDH3A2;ANK2;ANK3;ANKFY1;ANKLE2;ANKRD26;ANKS1A;AP1B1;AP2A1;AP2A2;AP2B1;AP2M1;APBB1;APBB2;APMAP;APPL1;ARCN1;ARFGAP3;ARHGAP1;ASAP1;ATP6V1A;ATP6V1B2;BAIAP2;BAIAP2L1;BRK1;C1orf198;C1orf226;CASK;CC2D1A;CCDC115;CCDC85C;CDCA3;CDK5RAP3;CDKAL1;CHMP2B;CLCC1;CLINT1;COPA;COPB1;COPB2;COPE;COPG2;CPNE8;CTNNA1;CTNND1;CYFIP1;CYFIP2;CYLD;DAB2;DDRGK1;DIP2A;DIP2B;DLG1;…	0.0327655
Reactome	BIOID	Cluster 11	Sphingolipid metabolism	1.28146	ABI1;ABI2;ABLIM1;ACBD3;ADD2;AGFG1;AHCYL1;AHCYL2;ALDH3A2;ANK2;ANK3;ANKFY1;ANKLE2;ANKRD26;ANKS1A;AP1B1;AP2A1;AP2A2;AP2B1;AP2M1;APBB1;APBB2;APMAP;APPL1;ARCN1;ARFGAP3;ARHGAP1;ASAP1;ATP6V1A;ATP6V1B2;BAIAP2;BAIAP2L1;BRK1;C1orf198;C1orf226;CASK;CC2D1A;CCDC115;CCDC85C;CDCA3;CDK5RAP3;CDKAL1;CHMP2B;CLCC1;CLINT1;COPA;COPB1;COPB2;COPE;COPG2;CPNE8;CTNNA1;CTNND1;CYFIP1;CYFIP2;CYLD;DAB2;DDRGK1;DIP2A;DIP2B;DLG1;…	0.0453547
Reactome	BIOID	Cluster 11	Metabolism of lipids	0.742928	ABI1;ABI2;ABLIM1;ACBD3;ADD2;AGFG1;AHCYL1;AHCYL2;ALDH3A2;ANK2;ANK3;ANKFY1;ANKLE2;ANKRD26;ANKS1A;AP1B1;AP2A1;AP2A2;AP2B1;AP2M1;APBB1;APBB2;APMAP;APPL1;ARCN1;ARFGAP3;ARHGAP1;ASAP1;ATP6V1A;ATP6V1B2;BAIAP2;BAIAP2L1;BRK1;C1orf198;C1orf226;CASK;CC2D1A;CCDC115;CCDC85C;CDCA3;CDK5RAP3;CDKAL1;CHMP2B;CLCC1;CLINT1;COPA;COPB1;COPB2;COPE;COPG2;CPNE8;CTNNA1;CTNND1;CYFIP1;CYFIP2;CYLD;DAB2;DDRGK1;DIP2A;DIP2B;DLG1;…	0.0187294
Reactome	BIOID	Cluster 11	L1CAM interactions	2.98586	ABI1;ABI2;ABLIM1;ACBD3;ADD2;AGFG1;AHCYL1;AHCYL2;ALDH3A2;ANK2;ANK3;ANKFY1;ANKLE2;ANKRD26;ANKS1A;AP1B1;AP2A1;AP2A2;AP2B1;AP2M1;APBB1;APBB2;APMAP;APPL1;ARCN1;ARFGAP3;ARHGAP1;ASAP1;ATP6V1A;ATP6V1B2;BAIAP2;BAIAP2L1;BRK1;C1orf198;C1orf226;CASK;CC2D1A;CCDC115;CCDC85C;CDCA3;CDK5RAP3;CDKAL1;CHMP2B;CLCC1;CLINT1;COPA;COPB1;COPB2;COPE;COPG2;CPNE8;CTNNA1;CTNND1;CYFIP1;CYFIP2;CYLD;DAB2;DDRGK1;DIP2A;DIP2B;DLG1;…	2.54e-08
Reactome	BIOID	Cluster 11	Axon guidance	1.78061	ABI1;ABI2;ABLIM1;ACBD3;ADD2;AGFG1;AHCYL1;AHCYL2;ALDH3A2;ANK2;ANK3;ANKFY1;ANKLE2;ANKRD26;ANKS1A;AP1B1;AP2A1;AP2A2;AP2B1;AP2M1;APBB1;APBB2;APMAP;APPL1;ARCN1;ARFGAP3;ARHGAP1;ASAP1;ATP6V1A;ATP6V1B2;BAIAP2;BAIAP2L1;BRK1;C1orf198;C1orf226;CASK;CC2D1A;CCDC115;CCDC85C;CDCA3;CDK5RAP3;CDKAL1;CHMP2B;CLCC1;CLINT1;COPA;COPB1;COPB2;COPE;COPG2;CPNE8;CTNNA1;CTNND1;CYFIP1;CYFIP2;CYLD;DAB2;DDRGK1;DIP2A;DIP2B;DLG1;…	1.71e-07
Reactome	BIOID	Cluster 11	Recycling pathway of L1	3.91151	ABI1;ABI2;ABLIM1;ACBD3;ADD2;AGFG1;AHCYL1;AHCYL2;ALDH3A2;ANK2;ANK3;ANKFY1;ANKLE2;ANKRD26;ANKS1A;AP1B1;AP2A1;AP2A2;AP2B1;AP2M1;APBB1;APBB2;APMAP;APPL1;ARCN1;ARFGAP3;ARHGAP1;ASAP1;ATP6V1A;ATP6V1B2;BAIAP2;BAIAP2L1;BRK1;C1orf198;C1orf226;CASK;CC2D1A;CCDC115;CCDC85C;CDCA3;CDK5RAP3;CDKAL1;CHMP2B;CLCC1;CLINT1;COPA;COPB1;COPB2;COPE;COPG2;CPNE8;CTNNA1;CTNND1;CYFIP1;CYFIP2;CYLD;DAB2;DDRGK1;DIP2A;DIP2B;DLG1;…	1.23e-09
Reactome	BIOID	Cluster 11	Nervous system development	1.76935	ABI1;ABI2;ABLIM1;ACBD3;ADD2;AGFG1;AHCYL1;AHCYL2;ALDH3A2;ANK2;ANK3;ANKFY1;ANKLE2;ANKRD26;ANKS1A;AP1B1;AP2A1;AP2A2;AP2B1;AP2M1;APBB1;APBB2;APMAP;APPL1;ARCN1;ARFGAP3;ARHGAP1;ASAP1;ATP6V1A;ATP6V1B2;BAIAP2;BAIAP2L1;BRK1;C1orf198;C1orf226;CASK;CC2D1A;CCDC115;CCDC85C;CDCA3;CDK5RAP3;CDKAL1;CHMP2B;CLCC1;CLINT1;COPA;COPB1;COPB2;COPE;COPG2;CPNE8;CTNNA1;CTNND1;CYFIP1;CYFIP2;CYLD;DAB2;DDRGK1;DIP2A;DIP2B;DLG1;…	1.12e-07
Reactome	BIOID	Cluster 11	Apoptosis	1.2974	ABI1;ABI2;ABLIM1;ACBD3;ADD2;AGFG1;AHCYL1;AHCYL2;ALDH3A2;ANK2;ANK3;ANKFY1;ANKLE2;ANKRD26;ANKS1A;AP1B1;AP2A1;AP2A2;AP2B1;AP2M1;APBB1;APBB2;APMAP;APPL1;ARCN1;ARFGAP3;ARHGAP1;ASAP1;ATP6V1A;ATP6V1B2;BAIAP2;BAIAP2L1;BRK1;C1orf198;C1orf226;CASK;CC2D1A;CCDC115;CCDC85C;CDCA3;CDK5RAP3;CDKAL1;CHMP2B;CLCC1;CLINT1;COPA;COPB1;COPB2;COPE;COPG2;CPNE8;CTNNA1;CTNND1;CYFIP1;CYFIP2;CYLD;DAB2;DDRGK1;DIP2A;DIP2B;DLG1;…	0.0169224
Reactome	BIOID	Cluster 11	Signal Transduction	0.560937	ABI1;ABI2;ABLIM1;ACBD3;ADD2;AGFG1;AHCYL1;AHCYL2;ALDH3A2;ANK2;ANK3;ANKFY1;ANKLE2;ANKRD26;ANKS1A;AP1B1;AP2A1;AP2A2;AP2B1;AP2M1;APBB1;APBB2;APMAP;APPL1;ARCN1;ARFGAP3;ARHGAP1;ASAP1;ATP6V1A;ATP6V1B2;BAIAP2;BAIAP2L1;BRK1;C1orf198;C1orf226;CASK;CC2D1A;CCDC115;CCDC85C;CDCA3;CDK5RAP3;CDKAL1;CHMP2B;CLCC1;CLINT1;COPA;COPB1;COPB2;COPE;COPG2;CPNE8;CTNNA1;CTNND1;CYFIP1;CYFIP2;CYLD;DAB2;DDRGK1;DIP2A;DIP2B;DLG1;…	0.000970268
Reactome	BIOID	Cluster 11	Signaling by Rho GTPases	1.86189	ABI1;ABI2;ABLIM1;ACBD3;ADD2;AGFG1;AHCYL1;AHCYL2;ALDH3A2;ANK2;ANK3;ANKFY1;ANKLE2;ANKRD26;ANKS1A;AP1B1;AP2A1;AP2A2;AP2B1;AP2M1;APBB1;APBB2;APMAP;APPL1;ARCN1;ARFGAP3;ARHGAP1;ASAP1;ATP6V1A;ATP6V1B2;BAIAP2;BAIAP2L1;BRK1;C1orf198;C1orf226;CASK;CC2D1A;CCDC115;CCDC85C;CDCA3;CDK5RAP3;CDKAL1;CHMP2B;CLCC1;CLINT1;COPA;COPB1;COPB2;COPE;COPG2;CPNE8;CTNNA1;CTNND1;CYFIP1;CYFIP2;CYLD;DAB2;DDRGK1;DIP2A;DIP2B;DLG1;…	1.08e-06
Reactome	BIOID	Cluster 11	Rho GTPase cycle	1.6497	ABI1;ABI2;ABLIM1;ACBD3;ADD2;AGFG1;AHCYL1;AHCYL2;ALDH3A2;ANK2;ANK3;ANKFY1;ANKLE2;ANKRD26;ANKS1A;AP1B1;AP2A1;AP2A2;AP2B1;AP2M1;APBB1;APBB2;APMAP;APPL1;ARCN1;ARFGAP3;ARHGAP1;ASAP1;ATP6V1A;ATP6V1B2;BAIAP2;BAIAP2L1;BRK1;C1orf198;C1orf226;CASK;CC2D1A;CCDC115;CCDC85C;CDCA3;CDK5RAP3;CDKAL1;CHMP2B;CLCC1;CLINT1;COPA;COPB1;COPB2;COPE;COPG2;CPNE8;CTNNA1;CTNND1;CYFIP1;CYFIP2;CYLD;DAB2;DDRGK1;DIP2A;DIP2B;DLG1;…	0.00579748
Reactome	BIOID	Cluster 11	Programmed Cell Death	1.15989	ABI1;ABI2;ABLIM1;ACBD3;ADD2;AGFG1;AHCYL1;AHCYL2;ALDH3A2;ANK2;ANK3;ANKFY1;ANKLE2;ANKRD26;ANKS1A;AP1B1;AP2A1;AP2A2;AP2B1;AP2M1;APBB1;APBB2;APMAP;APPL1;ARCN1;ARFGAP3;ARHGAP1;ASAP1;ATP6V1A;ATP6V1B2;BAIAP2;BAIAP2L1;BRK1;C1orf198;C1orf226;CASK;CC2D1A;CCDC115;CCDC85C;CDCA3;CDK5RAP3;CDKAL1;CHMP2B;CLCC1;CLINT1;COPA;COPB1;COPB2;COPE;COPG2;CPNE8;CTNNA1;CTNND1;CYFIP1;CYFIP2;CYLD;DAB2;DDRGK1;DIP2A;DIP2B;DLG1;…	0.0256749
Reactome	BIOID	Cluster 11	G alpha (12/13) signalling events	1.46732	ABI1;ABI2;ABLIM1;ACBD3;ADD2;AGFG1;AHCYL1;AHCYL2;ALDH3A2;ANK2;ANK3;ANKFY1;ANKLE2;ANKRD26;ANKS1A;AP1B1;AP2A1;AP2A2;AP2B1;AP2M1;APBB1;APBB2;APMAP;APPL1;ARCN1;ARFGAP3;ARHGAP1;ASAP1;ATP6V1A;ATP6V1B2;BAIAP2;BAIAP2L1;BRK1;C1orf198;C1orf226;CASK;CC2D1A;CCDC115;CCDC85C;CDCA3;CDK5RAP3;CDKAL1;CHMP2B;CLCC1;CLINT1;COPA;COPB1;COPB2;COPE;COPG2;CPNE8;CTNNA1;CTNND1;CYFIP1;CYFIP2;CYLD;DAB2;DDRGK1;DIP2A;DIP2B;DLG1;…	0.0316834
Reactome	BIOID	Cluster 11	Death Receptor Signalling	1.31676	ABI1;ABI2;ABLIM1;ACBD3;ADD2;AGFG1;AHCYL1;AHCYL2;ALDH3A2;ANK2;ANK3;ANKFY1;ANKLE2;ANKRD26;ANKS1A;AP1B1;AP2A1;AP2A2;AP2B1;AP2M1;APBB1;APBB2;APMAP;APPL1;ARCN1;ARFGAP3;ARHGAP1;ASAP1;ATP6V1A;ATP6V1B2;BAIAP2;BAIAP2L1;BRK1;C1orf198;C1orf226;CASK;CC2D1A;CCDC115;CCDC85C;CDCA3;CDK5RAP3;CDKAL1;CHMP2B;CLCC1;CLINT1;COPA;COPB1;COPB2;COPE;COPG2;CPNE8;CTNNA1;CTNND1;CYFIP1;CYFIP2;CYLD;DAB2;DDRGK1;DIP2A;DIP2B;DLG1;…	0.0221106
Reactome	BIOID	Cluster 11	Membrane Trafficking	2.62159	ABI1;ABI2;ABLIM1;ACBD3;ADD2;AGFG1;AHCYL1;AHCYL2;ALDH3A2;ANK2;ANK3;ANKFY1;ANKLE2;ANKRD26;ANKS1A;AP1B1;AP2A1;AP2A2;AP2B1;AP2M1;APBB1;APBB2;APMAP;APPL1;ARCN1;ARFGAP3;ARHGAP1;ASAP1;ATP6V1A;ATP6V1B2;BAIAP2;BAIAP2L1;BRK1;C1orf198;C1orf226;CASK;CC2D1A;CCDC115;CCDC85C;CDCA3;CDK5RAP3;CDKAL1;CHMP2B;CLCC1;CLINT1;COPA;COPB1;COPB2;COPE;COPG2;CPNE8;CTNNA1;CTNND1;CYFIP1;CYFIP2;CYLD;DAB2;DDRGK1;DIP2A;DIP2B;DLG1;…	1.65e-27
Reactome	BIOID	Cluster 11	COPI-dependent Golgi-to-ER retrograde traffic	2.83971	ABI1;ABI2;ABLIM1;ACBD3;ADD2;AGFG1;AHCYL1;AHCYL2;ALDH3A2;ANK2;ANK3;ANKFY1;ANKLE2;ANKRD26;ANKS1A;AP1B1;AP2A1;AP2A2;AP2B1;AP2M1;APBB1;APBB2;APMAP;APPL1;ARCN1;ARFGAP3;ARHGAP1;ASAP1;ATP6V1A;ATP6V1B2;BAIAP2;BAIAP2L1;BRK1;C1orf198;C1orf226;CASK;CC2D1A;CCDC115;CCDC85C;CDCA3;CDK5RAP3;CDKAL1;CHMP2B;CLCC1;CLINT1;COPA;COPB1;COPB2;COPE;COPG2;CPNE8;CTNNA1;CTNND1;CYFIP1;CYFIP2;CYLD;DAB2;DDRGK1;DIP2A;DIP2B;DLG1;…	1.8e-06
Reactome	BIOID	Cluster 11	Intra-Golgi and retrograde Golgi-to-ER traffic	2.42468	ABI1;ABI2;ABLIM1;ACBD3;ADD2;AGFG1;AHCYL1;AHCYL2;ALDH3A2;ANK2;ANK3;ANKFY1;ANKLE2;ANKRD26;ANKS1A;AP1B1;AP2A1;AP2A2;AP2B1;AP2M1;APBB1;APBB2;APMAP;APPL1;ARCN1;ARFGAP3;ARHGAP1;ASAP1;ATP6V1A;ATP6V1B2;BAIAP2;BAIAP2L1;BRK1;C1orf198;C1orf226;CASK;CC2D1A;CCDC115;CCDC85C;CDCA3;CDK5RAP3;CDKAL1;CHMP2B;CLCC1;CLINT1;COPA;COPB1;COPB2;COPE;COPG2;CPNE8;CTNNA1;CTNND1;CYFIP1;CYFIP2;CYLD;DAB2;DDRGK1;DIP2A;DIP2B;DLG1;…	4.17e-07
Reactome	BIOID	Cluster 11	Golgi-to-ER retrograde transport	2.56569	ABI1;ABI2;ABLIM1;ACBD3;ADD2;AGFG1;AHCYL1;AHCYL2;ALDH3A2;ANK2;ANK3;ANKFY1;ANKLE2;ANKRD26;ANKS1A;AP1B1;AP2A1;AP2A2;AP2B1;AP2M1;APBB1;APBB2;APMAP;APPL1;ARCN1;ARFGAP3;ARHGAP1;ASAP1;ATP6V1A;ATP6V1B2;BAIAP2;BAIAP2L1;BRK1;C1orf198;C1orf226;CASK;CC2D1A;CCDC115;CCDC85C;CDCA3;CDK5RAP3;CDKAL1;CHMP2B;CLCC1;CLINT1;COPA;COPB1;COPB2;COPE;COPG2;CPNE8;CTNNA1;CTNND1;CYFIP1;CYFIP2;CYLD;DAB2;DDRGK1;DIP2A;DIP2B;DLG1;…	3.74e-06
Reactome	BIOID	Cluster 11	RAB GEFs exchange GTP for GDP on RABs	1.2974	ABI1;ABI2;ABLIM1;ACBD3;ADD2;AGFG1;AHCYL1;AHCYL2;ALDH3A2;ANK2;ANK3;ANKFY1;ANKLE2;ANKRD26;ANKS1A;AP1B1;AP2A1;AP2A2;AP2B1;AP2M1;APBB1;APBB2;APMAP;APPL1;ARCN1;ARFGAP3;ARHGAP1;ASAP1;ATP6V1A;ATP6V1B2;BAIAP2;BAIAP2L1;BRK1;C1orf198;C1orf226;CASK;CC2D1A;CCDC115;CCDC85C;CDCA3;CDK5RAP3;CDKAL1;CHMP2B;CLCC1;CLINT1;COPA;COPB1;COPB2;COPE;COPG2;CPNE8;CTNNA1;CTNND1;CYFIP1;CYFIP2;CYLD;DAB2;DDRGK1;DIP2A;DIP2B;DLG1;…	0.0439967
Reactome	BIOID	Cluster 11	Rab regulation of trafficking	1.84674	ABI1;ABI2;ABLIM1;ACBD3;ADD2;AGFG1;AHCYL1;AHCYL2;ALDH3A2;ANK2;ANK3;ANKFY1;ANKLE2;ANKRD26;ANKS1A;AP1B1;AP2A1;AP2A2;AP2B1;AP2M1;APBB1;APBB2;APMAP;APPL1;ARCN1;ARFGAP3;ARHGAP1;ASAP1;ATP6V1A;ATP6V1B2;BAIAP2;BAIAP2L1;BRK1;C1orf198;C1orf226;CASK;CC2D1A;CCDC115;CCDC85C;CDCA3;CDK5RAP3;CDKAL1;CHMP2B;CLCC1;CLINT1;COPA;COPB1;COPB2;COPE;COPG2;CPNE8;CTNNA1;CTNND1;CYFIP1;CYFIP2;CYLD;DAB2;DDRGK1;DIP2A;DIP2B;DLG1;…	0.00303701
Reactome	BIOID	Cluster 11	Asparagine N-linked glycosylation	2.47518	ABI1;ABI2;ABLIM1;ACBD3;ADD2;AGFG1;AHCYL1;AHCYL2;ALDH3A2;ANK2;ANK3;ANKFY1;ANKLE2;ANKRD26;ANKS1A;AP1B1;AP2A1;AP2A2;AP2B1;AP2M1;APBB1;APBB2;APMAP;APPL1;ARCN1;ARFGAP3;ARHGAP1;ASAP1;ATP6V1A;ATP6V1B2;BAIAP2;BAIAP2L1;BRK1;C1orf198;C1orf226;CASK;CC2D1A;CCDC115;CCDC85C;CDCA3;CDK5RAP3;CDKAL1;CHMP2B;CLCC1;CLINT1;COPA;COPB1;COPB2;COPE;COPG2;CPNE8;CTNNA1;CTNND1;CYFIP1;CYFIP2;CYLD;DAB2;DDRGK1;DIP2A;DIP2B;DLG1;…	1.03e-10
Reactome	BIOID	Cluster 11	Endosomal Sorting Complex Required For Transport (ESCRT)	2.83505	ABI1;ABI2;ABLIM1;ACBD3;ADD2;AGFG1;AHCYL1;AHCYL2;ALDH3A2;ANK2;ANK3;ANKFY1;ANKLE2;ANKRD26;ANKS1A;AP1B1;AP2A1;AP2A2;AP2B1;AP2M1;APBB1;APBB2;APMAP;APPL1;ARCN1;ARFGAP3;ARHGAP1;ASAP1;ATP6V1A;ATP6V1B2;BAIAP2;BAIAP2L1;BRK1;C1orf198;C1orf226;CASK;CC2D1A;CCDC115;CCDC85C;CDCA3;CDK5RAP3;CDKAL1;CHMP2B;CLCC1;CLINT1;COPA;COPB1;COPB2;COPE;COPG2;CPNE8;CTNNA1;CTNND1;CYFIP1;CYFIP2;CYLD;DAB2;DDRGK1;DIP2A;DIP2B;DLG1;…	0.00185251
Reactome	BIOID	Cluster 11	Host Interactions of HIV factors	1.35629	ABI1;ABI2;ABLIM1;ACBD3;ADD2;AGFG1;AHCYL1;AHCYL2;ALDH3A2;ANK2;ANK3;ANKFY1;ANKLE2;ANKRD26;ANKS1A;AP1B1;AP2A1;AP2A2;AP2B1;AP2M1;APBB1;APBB2;APMAP;APPL1;ARCN1;ARFGAP3;ARHGAP1;ASAP1;ATP6V1A;ATP6V1B2;BAIAP2;BAIAP2L1;BRK1;C1orf198;C1orf226;CASK;CC2D1A;CCDC115;CCDC85C;CDCA3;CDK5RAP3;CDKAL1;CHMP2B;CLCC1;CLINT1;COPA;COPB1;COPB2;COPE;COPG2;CPNE8;CTNNA1;CTNND1;CYFIP1;CYFIP2;CYLD;DAB2;DDRGK1;DIP2A;DIP2B;DLG1;…	0.0199011
Reactome	BIOID	Cluster 11	Cellular responses to stress	0.76262	ABI1;ABI2;ABLIM1;ACBD3;ADD2;AGFG1;AHCYL1;AHCYL2;ALDH3A2;ANK2;ANK3;ANKFY1;ANKLE2;ANKRD26;ANKS1A;AP1B1;AP2A1;AP2A2;AP2B1;AP2M1;APBB1;APBB2;APMAP;APPL1;ARCN1;ARFGAP3;ARHGAP1;ASAP1;ATP6V1A;ATP6V1B2;BAIAP2;BAIAP2L1;BRK1;C1orf198;C1orf226;CASK;CC2D1A;CCDC115;CCDC85C;CDCA3;CDK5RAP3;CDKAL1;CHMP2B;CLCC1;CLINT1;COPA;COPB1;COPB2;COPE;COPG2;CPNE8;CTNNA1;CTNND1;CYFIP1;CYFIP2;CYLD;DAB2;DDRGK1;DIP2A;DIP2B;DLG1;…	0.0293631
Reactome	BIOID	Cluster 11	Beta-catenin independent WNT signaling	1.61932	ABI1;ABI2;ABLIM1;ACBD3;ADD2;AGFG1;AHCYL1;AHCYL2;ALDH3A2;ANK2;ANK3;ANKFY1;ANKLE2;ANKRD26;ANKS1A;AP1B1;AP2A1;AP2A2;AP2B1;AP2M1;APBB1;APBB2;APMAP;APPL1;ARCN1;ARFGAP3;ARHGAP1;ASAP1;ATP6V1A;ATP6V1B2;BAIAP2;BAIAP2L1;BRK1;C1orf198;C1orf226;CASK;CC2D1A;CCDC115;CCDC85C;CDCA3;CDK5RAP3;CDKAL1;CHMP2B;CLCC1;CLINT1;COPA;COPB1;COPB2;COPE;COPG2;CPNE8;CTNNA1;CTNND1;CYFIP1;CYFIP2;CYLD;DAB2;DDRGK1;DIP2A;DIP2B;DLG1;…	0.00636116
Reactome	BIOID	Cluster 11	PCP/CE pathway	2.00265	ABI1;ABI2;ABLIM1;ACBD3;ADD2;AGFG1;AHCYL1;AHCYL2;ALDH3A2;ANK2;ANK3;ANKFY1;ANKLE2;ANKRD26;ANKS1A;AP1B1;AP2A1;AP2A2;AP2B1;AP2M1;APBB1;APBB2;APMAP;APPL1;ARCN1;ARFGAP3;ARHGAP1;ASAP1;ATP6V1A;ATP6V1B2;BAIAP2;BAIAP2L1;BRK1;C1orf198;C1orf226;CASK;CC2D1A;CCDC115;CCDC85C;CDCA3;CDK5RAP3;CDKAL1;CHMP2B;CLCC1;CLINT1;COPA;COPB1;COPB2;COPE;COPG2;CPNE8;CTNNA1;CTNND1;CYFIP1;CYFIP2;CYLD;DAB2;DDRGK1;DIP2A;DIP2B;DLG1;…	0.00329404
Reactome	BIOID	Cluster 11	CLEC7A (Dectin-1) signaling	1.58958	ABI1;ABI2;ABLIM1;ACBD3;ADD2;AGFG1;AHCYL1;AHCYL2;ALDH3A2;ANK2;ANK3;ANKFY1;ANKLE2;ANKRD26;ANKS1A;AP1B1;AP2A1;AP2A2;AP2B1;AP2M1;APBB1;APBB2;APMAP;APPL1;ARCN1;ARFGAP3;ARHGAP1;ASAP1;ATP6V1A;ATP6V1B2;BAIAP2;BAIAP2L1;BRK1;C1orf198;C1orf226;CASK;CC2D1A;CCDC115;CCDC85C;CDCA3;CDK5RAP3;CDKAL1;CHMP2B;CLCC1;CLINT1;COPA;COPB1;COPB2;COPE;COPG2;CPNE8;CTNNA1;CTNND1;CYFIP1;CYFIP2;CYLD;DAB2;DDRGK1;DIP2A;DIP2B;DLG1;…	0.0161413
Reactome	BIOID	Cluster 11	Diseases of signal transduction by growth factor receptors and second messengers	0.994834	ABI1;ABI2;ABLIM1;ACBD3;ADD2;AGFG1;AHCYL1;AHCYL2;ALDH3A2;ANK2;ANK3;ANKFY1;ANKLE2;ANKRD26;ANKS1A;AP1B1;AP2A1;AP2A2;AP2B1;AP2M1;APBB1;APBB2;APMAP;APPL1;ARCN1;ARFGAP3;ARHGAP1;ASAP1;ATP6V1A;ATP6V1B2;BAIAP2;BAIAP2L1;BRK1;C1orf198;C1orf226;CASK;CC2D1A;CCDC115;CCDC85C;CDCA3;CDK5RAP3;CDKAL1;CHMP2B;CLCC1;CLINT1;COPA;COPB1;COPB2;COPE;COPG2;CPNE8;CTNNA1;CTNND1;CYFIP1;CYFIP2;CYLD;DAB2;DDRGK1;DIP2A;DIP2B;DLG1;…	0.0144708
Reactome	BIOID	Cluster 11	Cellular responses to external stimuli	0.727307	ABI1;ABI2;ABLIM1;ACBD3;ADD2;AGFG1;AHCYL1;AHCYL2;ALDH3A2;ANK2;ANK3;ANKFY1;ANKLE2;ANKRD26;ANKS1A;AP1B1;AP2A1;AP2A2;AP2B1;AP2M1;APBB1;APBB2;APMAP;APPL1;ARCN1;ARFGAP3;ARHGAP1;ASAP1;ATP6V1A;ATP6V1B2;BAIAP2;BAIAP2L1;BRK1;C1orf198;C1orf226;CASK;CC2D1A;CCDC115;CCDC85C;CDCA3;CDK5RAP3;CDKAL1;CHMP2B;CLCC1;CLINT1;COPA;COPB1;COPB2;COPE;COPG2;CPNE8;CTNNA1;CTNND1;CYFIP1;CYFIP2;CYLD;DAB2;DDRGK1;DIP2A;DIP2B;DLG1;…	0.0344298
Reactome	BIOID	Cluster 11	Intracellular signaling by second messengers	0.900506	ABI1;ABI2;ABLIM1;ACBD3;ADD2;AGFG1;AHCYL1;AHCYL2;ALDH3A2;ANK2;ANK3;ANKFY1;ANKLE2;ANKRD26;ANKS1A;AP1B1;AP2A1;AP2A2;AP2B1;AP2M1;APBB1;APBB2;APMAP;APPL1;ARCN1;ARFGAP3;ARHGAP1;ASAP1;ATP6V1A;ATP6V1B2;BAIAP2;BAIAP2L1;BRK1;C1orf198;C1orf226;CASK;CC2D1A;CCDC115;CCDC85C;CDCA3;CDK5RAP3;CDKAL1;CHMP2B;CLCC1;CLINT1;COPA;COPB1;COPB2;COPE;COPG2;CPNE8;CTNNA1;CTNND1;CYFIP1;CYFIP2;CYLD;DAB2;DDRGK1;DIP2A;DIP2B;DLG1;…	0.0376728
Reactome	BIOID	Cluster 11	Neurotransmitter receptors and postsynaptic signal transmission	1.67377	ABI1;ABI2;ABLIM1;ACBD3;ADD2;AGFG1;AHCYL1;AHCYL2;ALDH3A2;ANK2;ANK3;ANKFY1;ANKLE2;ANKRD26;ANKS1A;AP1B1;AP2A1;AP2A2;AP2B1;AP2M1;APBB1;APBB2;APMAP;APPL1;ARCN1;ARFGAP3;ARHGAP1;ASAP1;ATP6V1A;ATP6V1B2;BAIAP2;BAIAP2L1;BRK1;C1orf198;C1orf226;CASK;CC2D1A;CCDC115;CCDC85C;CDCA3;CDK5RAP3;CDKAL1;CHMP2B;CLCC1;CLINT1;COPA;COPB1;COPB2;COPE;COPG2;CPNE8;CTNNA1;CTNND1;CYFIP1;CYFIP2;CYLD;DAB2;DDRGK1;DIP2A;DIP2B;DLG1;…	0.00137343
Reactome	BIOID	Cluster 11	Transmission across Chemical Synapses	1.43346	ABI1;ABI2;ABLIM1;ACBD3;ADD2;AGFG1;AHCYL1;AHCYL2;ALDH3A2;ANK2;ANK3;ANKFY1;ANKLE2;ANKRD26;ANKS1A;AP1B1;AP2A1;AP2A2;AP2B1;AP2M1;APBB1;APBB2;APMAP;APPL1;ARCN1;ARFGAP3;ARHGAP1;ASAP1;ATP6V1A;ATP6V1B2;BAIAP2;BAIAP2L1;BRK1;C1orf198;C1orf226;CASK;CC2D1A;CCDC115;CCDC85C;CDCA3;CDK5RAP3;CDKAL1;CHMP2B;CLCC1;CLINT1;COPA;COPB1;COPB2;COPE;COPG2;CPNE8;CTNNA1;CTNND1;CYFIP1;CYFIP2;CYLD;DAB2;DDRGK1;DIP2A;DIP2B;DLG1;…	0.00272106
Reactome	BIOID	Cluster 11	Neuronal System	1.07844	ABI1;ABI2;ABLIM1;ACBD3;ADD2;AGFG1;AHCYL1;AHCYL2;ALDH3A2;ANK2;ANK3;ANKFY1;ANKLE2;ANKRD26;ANKS1A;AP1B1;AP2A1;AP2A2;AP2B1;AP2M1;APBB1;APBB2;APMAP;APPL1;ARCN1;ARFGAP3;ARHGAP1;ASAP1;ATP6V1A;ATP6V1B2;BAIAP2;BAIAP2L1;BRK1;C1orf198;C1orf226;CASK;CC2D1A;CCDC115;CCDC85C;CDCA3;CDK5RAP3;CDKAL1;CHMP2B;CLCC1;CLINT1;COPA;COPB1;COPB2;COPE;COPG2;CPNE8;CTNNA1;CTNND1;CYFIP1;CYFIP2;CYLD;DAB2;DDRGK1;DIP2A;DIP2B;DLG1;…	0.00807431
Reactome	BIOID	Cluster 11	RHO GTPase Effectors	1.99972	ABI1;ABI2;ABLIM1;ACBD3;ADD2;AGFG1;AHCYL1;AHCYL2;ALDH3A2;ANK2;ANK3;ANKFY1;ANKLE2;ANKRD26;ANKS1A;AP1B1;AP2A1;AP2A2;AP2B1;AP2M1;APBB1;APBB2;APMAP;APPL1;ARCN1;ARFGAP3;ARHGAP1;ASAP1;ATP6V1A;ATP6V1B2;BAIAP2;BAIAP2L1;BRK1;C1orf198;C1orf226;CASK;CC2D1A;CCDC115;CCDC85C;CDCA3;CDK5RAP3;CDKAL1;CHMP2B;CLCC1;CLINT1;COPA;COPB1;COPB2;COPE;COPG2;CPNE8;CTNNA1;CTNND1;CYFIP1;CYFIP2;CYLD;DAB2;DDRGK1;DIP2A;DIP2B;DLG1;…	5.24e-06
Reactome	BIOID	Cluster 11	RHO GTPases Activate WASPs and WAVEs	4.03436	ABI1;ABI2;ABLIM1;ACBD3;ADD2;AGFG1;AHCYL1;AHCYL2;ALDH3A2;ANK2;ANK3;ANKFY1;ANKLE2;ANKRD26;ANKS1A;AP1B1;AP2A1;AP2A2;AP2B1;AP2M1;APBB1;APBB2;APMAP;APPL1;ARCN1;ARFGAP3;ARHGAP1;ASAP1;ATP6V1A;ATP6V1B2;BAIAP2;BAIAP2L1;BRK1;C1orf198;C1orf226;CASK;CC2D1A;CCDC115;CCDC85C;CDCA3;CDK5RAP3;CDKAL1;CHMP2B;CLCC1;CLINT1;COPA;COPB1;COPB2;COPE;COPG2;CPNE8;CTNNA1;CTNND1;CYFIP1;CYFIP2;CYLD;DAB2;DDRGK1;DIP2A;DIP2B;DLG1;…	2.54e-08
Reactome	BIOID	Cluster 11	Gap junction trafficking and regulation	2.11682	ABI1;ABI2;ABLIM1;ACBD3;ADD2;AGFG1;AHCYL1;AHCYL2;ALDH3A2;ANK2;ANK3;ANKFY1;ANKLE2;ANKRD26;ANKS1A;AP1B1;AP2A1;AP2A2;AP2B1;AP2M1;APBB1;APBB2;APMAP;APPL1;ARCN1;ARFGAP3;ARHGAP1;ASAP1;ATP6V1A;ATP6V1B2;BAIAP2;BAIAP2L1;BRK1;C1orf198;C1orf226;CASK;CC2D1A;CCDC115;CCDC85C;CDCA3;CDK5RAP3;CDKAL1;CHMP2B;CLCC1;CLINT1;COPA;COPB1;COPB2;COPE;COPG2;CPNE8;CTNNA1;CTNND1;CYFIP1;CYFIP2;CYLD;DAB2;DDRGK1;DIP2A;DIP2B;DLG1;…	0.00855699
Reactome	BIOID	Cluster 11	Gap junction trafficking	2.17454	ABI1;ABI2;ABLIM1;ACBD3;ADD2;AGFG1;AHCYL1;AHCYL2;ALDH3A2;ANK2;ANK3;ANKFY1;ANKLE2;ANKRD26;ANKS1A;AP1B1;AP2A1;AP2A2;AP2B1;AP2M1;APBB1;APBB2;APMAP;APPL1;ARCN1;ARFGAP3;ARHGAP1;ASAP1;ATP6V1A;ATP6V1B2;BAIAP2;BAIAP2L1;BRK1;C1orf198;C1orf226;CASK;CC2D1A;CCDC115;CCDC85C;CDCA3;CDK5RAP3;CDKAL1;CHMP2B;CLCC1;CLINT1;COPA;COPB1;COPB2;COPE;COPG2;CPNE8;CTNNA1;CTNND1;CYFIP1;CYFIP2;CYLD;DAB2;DDRGK1;DIP2A;DIP2B;DLG1;…	0.00766667
Reactome	BIOID	Cluster 11	ER to Golgi Anterograde Transport	3.38759	ABI1;ABI2;ABLIM1;ACBD3;ADD2;AGFG1;AHCYL1;AHCYL2;ALDH3A2;ANK2;ANK3;ANKFY1;ANKLE2;ANKRD26;ANKS1A;AP1B1;AP2A1;AP2A2;AP2B1;AP2M1;APBB1;APBB2;APMAP;APPL1;ARCN1;ARFGAP3;ARHGAP1;ASAP1;ATP6V1A;ATP6V1B2;BAIAP2;BAIAP2L1;BRK1;C1orf198;C1orf226;CASK;CC2D1A;CCDC115;CCDC85C;CDCA3;CDK5RAP3;CDKAL1;CHMP2B;CLCC1;CLINT1;COPA;COPB1;COPB2;COPE;COPG2;CPNE8;CTNNA1;CTNND1;CYFIP1;CYFIP2;CYLD;DAB2;DDRGK1;DIP2A;DIP2B;DLG1;…	4.49e-16
Reactome	BIOID	Cluster 11	MHC class II antigen presentation	2.51397	ABI1;ABI2;ABLIM1;ACBD3;ADD2;AGFG1;AHCYL1;AHCYL2;ALDH3A2;ANK2;ANK3;ANKFY1;ANKLE2;ANKRD26;ANKS1A;AP1B1;AP2A1;AP2A2;AP2B1;AP2M1;APBB1;APBB2;APMAP;APPL1;ARCN1;ARFGAP3;ARHGAP1;ASAP1;ATP6V1A;ATP6V1B2;BAIAP2;BAIAP2L1;BRK1;C1orf198;C1orf226;CASK;CC2D1A;CCDC115;CCDC85C;CDCA3;CDK5RAP3;CDKAL1;CHMP2B;CLCC1;CLINT1;COPA;COPB1;COPB2;COPE;COPG2;CPNE8;CTNNA1;CTNND1;CYFIP1;CYFIP2;CYLD;DAB2;DDRGK1;DIP2A;DIP2B;DLG1;…	5.11e-06
Reactome	BIOID	Cluster 11	Nuclear Envelope (NE) Reassembly	1.91888	ABI1;ABI2;ABLIM1;ACBD3;ADD2;AGFG1;AHCYL1;AHCYL2;ALDH3A2;ANK2;ANK3;ANKFY1;ANKLE2;ANKRD26;ANKS1A;AP1B1;AP2A1;AP2A2;AP2B1;AP2M1;APBB1;APBB2;APMAP;APPL1;ARCN1;ARFGAP3;ARHGAP1;ASAP1;ATP6V1A;ATP6V1B2;BAIAP2;BAIAP2L1;BRK1;C1orf198;C1orf226;CASK;CC2D1A;CCDC115;CCDC85C;CDCA3;CDK5RAP3;CDKAL1;CHMP2B;CLCC1;CLINT1;COPA;COPB1;COPB2;COPE;COPG2;CPNE8;CTNNA1;CTNND1;CYFIP1;CYFIP2;CYLD;DAB2;DDRGK1;DIP2A;DIP2B;DLG1;…	0.00738171
Reactome	BIOID	Cluster 11	HSP90 chaperone cycle for steroid hormone receptors (SHR)	1.95636	ABI1;ABI2;ABLIM1;ACBD3;ADD2;AGFG1;AHCYL1;AHCYL2;ALDH3A2;ANK2;ANK3;ANKFY1;ANKLE2;ANKRD26;ANKS1A;AP1B1;AP2A1;AP2A2;AP2B1;AP2M1;APBB1;APBB2;APMAP;APPL1;ARCN1;ARFGAP3;ARHGAP1;ASAP1;ATP6V1A;ATP6V1B2;BAIAP2;BAIAP2L1;BRK1;C1orf198;C1orf226;CASK;CC2D1A;CCDC115;CCDC85C;CDCA3;CDK5RAP3;CDKAL1;CHMP2B;CLCC1;CLINT1;COPA;COPB1;COPB2;COPE;COPG2;CPNE8;CTNNA1;CTNND1;CYFIP1;CYFIP2;CYLD;DAB2;DDRGK1;DIP2A;DIP2B;DLG1;…	0.0119755
Reactome	BIOID	Cluster 11	Post NMDA receptor activation events	1.81197	ABI1;ABI2;ABLIM1;ACBD3;ADD2;AGFG1;AHCYL1;AHCYL2;ALDH3A2;ANK2;ANK3;ANKFY1;ANKLE2;ANKRD26;ANKS1A;AP1B1;AP2A1;AP2A2;AP2B1;AP2M1;APBB1;APBB2;APMAP;APPL1;ARCN1;ARFGAP3;ARHGAP1;ASAP1;ATP6V1A;ATP6V1B2;BAIAP2;BAIAP2L1;BRK1;C1orf198;C1orf226;CASK;CC2D1A;CCDC115;CCDC85C;CDCA3;CDK5RAP3;CDKAL1;CHMP2B;CLCC1;CLINT1;COPA;COPB1;COPB2;COPE;COPG2;CPNE8;CTNNA1;CTNND1;CYFIP1;CYFIP2;CYLD;DAB2;DDRGK1;DIP2A;DIP2B;DLG1;…	0.00949988
Reactome	BIOID	Cluster 11	Activation of NMDA receptors and postsynaptic events	2.41173	ABI1;ABI2;ABLIM1;ACBD3;ADD2;AGFG1;AHCYL1;AHCYL2;ALDH3A2;ANK2;ANK3;ANKFY1;ANKLE2;ANKRD26;ANKS1A;AP1B1;AP2A1;AP2A2;AP2B1;AP2M1;APBB1;APBB2;APMAP;APPL1;ARCN1;ARFGAP3;ARHGAP1;ASAP1;ATP6V1A;ATP6V1B2;BAIAP2;BAIAP2L1;BRK1;C1orf198;C1orf226;CASK;CC2D1A;CCDC115;CCDC85C;CDCA3;CDK5RAP3;CDKAL1;CHMP2B;CLCC1;CLINT1;COPA;COPB1;COPB2;COPE;COPG2;CPNE8;CTNNA1;CTNND1;CYFIP1;CYFIP2;CYLD;DAB2;DDRGK1;DIP2A;DIP2B;DLG1;…	0.000201573
Reactome	BIOID	Cluster 11	RHO GTPases activate IQGAPs	2.20429	ABI1;ABI2;ABLIM1;ACBD3;ADD2;AGFG1;AHCYL1;AHCYL2;ALDH3A2;ANK2;ANK3;ANKFY1;ANKLE2;ANKRD26;ANKS1A;AP1B1;AP2A1;AP2A2;AP2B1;AP2M1;APBB1;APBB2;APMAP;APPL1;ARCN1;ARFGAP3;ARHGAP1;ASAP1;ATP6V1A;ATP6V1B2;BAIAP2;BAIAP2L1;BRK1;C1orf198;C1orf226;CASK;CC2D1A;CCDC115;CCDC85C;CDCA3;CDK5RAP3;CDKAL1;CHMP2B;CLCC1;CLINT1;COPA;COPB1;COPB2;COPE;COPG2;CPNE8;CTNNA1;CTNND1;CYFIP1;CYFIP2;CYLD;DAB2;DDRGK1;DIP2A;DIP2B;DLG1;…	0.0142016
Reactome	BIOID	Cluster 11	COPI-mediated anterograde transport	3.2323	ABI1;ABI2;ABLIM1;ACBD3;ADD2;AGFG1;AHCYL1;AHCYL2;ALDH3A2;ANK2;ANK3;ANKFY1;ANKLE2;ANKRD26;ANKS1A;AP1B1;AP2A1;AP2A2;AP2B1;AP2M1;APBB1;APBB2;APMAP;APPL1;ARCN1;ARFGAP3;ARHGAP1;ASAP1;ATP6V1A;ATP6V1B2;BAIAP2;BAIAP2L1;BRK1;C1orf198;C1orf226;CASK;CC2D1A;CCDC115;CCDC85C;CDCA3;CDK5RAP3;CDKAL1;CHMP2B;CLCC1;CLINT1;COPA;COPB1;COPB2;COPE;COPG2;CPNE8;CTNNA1;CTNND1;CYFIP1;CYFIP2;CYLD;DAB2;DDRGK1;DIP2A;DIP2B;DLG1;…	2.69e-09
Reactome	BIOID	Cluster 11	COPI-independent Golgi-to-ER retrograde traffic	1.47637	ABI1;ABI2;ABLIM1;ACBD3;ADD2;AGFG1;AHCYL1;AHCYL2;ALDH3A2;ANK2;ANK3;ANKFY1;ANKLE2;ANKRD26;ANKS1A;AP1B1;AP2A1;AP2A2;AP2B1;AP2M1;APBB1;APBB2;APMAP;APPL1;ARCN1;ARFGAP3;ARHGAP1;ASAP1;ATP6V1A;ATP6V1B2;BAIAP2;BAIAP2L1;BRK1;C1orf198;C1orf226;CASK;CC2D1A;CCDC115;CCDC85C;CDCA3;CDK5RAP3;CDKAL1;CHMP2B;CLCC1;CLINT1;COPA;COPB1;COPB2;COPE;COPG2;CPNE8;CTNNA1;CTNND1;CYFIP1;CYFIP2;CYLD;DAB2;DDRGK1;DIP2A;DIP2B;DLG1;…	0.0452747
Reactome	BIOID	Cluster 11	Transport to the Golgi and subsequent modification	3.12456	ABI1;ABI2;ABLIM1;ACBD3;ADD2;AGFG1;AHCYL1;AHCYL2;ALDH3A2;ANK2;ANK3;ANKFY1;ANKLE2;ANKRD26;ANKS1A;AP1B1;AP2A1;AP2A2;AP2B1;AP2M1;APBB1;APBB2;APMAP;APPL1;ARCN1;ARFGAP3;ARHGAP1;ASAP1;ATP6V1A;ATP6V1B2;BAIAP2;BAIAP2L1;BRK1;C1orf198;C1orf226;CASK;CC2D1A;CCDC115;CCDC85C;CDCA3;CDK5RAP3;CDKAL1;CHMP2B;CLCC1;CLINT1;COPA;COPB1;COPB2;COPE;COPG2;CPNE8;CTNNA1;CTNND1;CYFIP1;CYFIP2;CYLD;DAB2;DDRGK1;DIP2A;DIP2B;DLG1;…	2.47e-14
Reactome	BIOID	Cluster 11	Assembly and cell surface presentation of NMDA receptors	3.06678	ABI1;ABI2;ABLIM1;ACBD3;ADD2;AGFG1;AHCYL1;AHCYL2;ALDH3A2;ANK2;ANK3;ANKFY1;ANKLE2;ANKRD26;ANKS1A;AP1B1;AP2A1;AP2A2;AP2B1;AP2M1;APBB1;APBB2;APMAP;APPL1;ARCN1;ARFGAP3;ARHGAP1;ASAP1;ATP6V1A;ATP6V1B2;BAIAP2;BAIAP2L1;BRK1;C1orf198;C1orf226;CASK;CC2D1A;CCDC115;CCDC85C;CDCA3;CDK5RAP3;CDKAL1;CHMP2B;CLCC1;CLINT1;COPA;COPB1;COPB2;COPE;COPG2;CPNE8;CTNNA1;CTNND1;CYFIP1;CYFIP2;CYLD;DAB2;DDRGK1;DIP2A;DIP2B;DLG1;…	0.000123016
Reactome	BIOID	Cluster 11	Sealing of the nuclear envelope (NE) by ESCRT-III	2.20429	ABI1;ABI2;ABLIM1;ACBD3;ADD2;AGFG1;AHCYL1;AHCYL2;ALDH3A2;ANK2;ANK3;ANKFY1;ANKLE2;ANKRD26;ANKS1A;AP1B1;AP2A1;AP2A2;AP2B1;AP2M1;APBB1;APBB2;APMAP;APPL1;ARCN1;ARFGAP3;ARHGAP1;ASAP1;ATP6V1A;ATP6V1B2;BAIAP2;BAIAP2L1;BRK1;C1orf198;C1orf226;CASK;CC2D1A;CCDC115;CCDC85C;CDCA3;CDK5RAP3;CDKAL1;CHMP2B;CLCC1;CLINT1;COPA;COPB1;COPB2;COPE;COPG2;CPNE8;CTNNA1;CTNND1;CYFIP1;CYFIP2;CYLD;DAB2;DDRGK1;DIP2A;DIP2B;DLG1;…	0.0142016
Reactome	BIOID	Cluster 11	Amino acids regulate mTORC1	1.42293	ABI1;ABI2;ABLIM1;ACBD3;ADD2;AGFG1;AHCYL1;AHCYL2;ALDH3A2;ANK2;ANK3;ANKFY1;ANKLE2;ANKRD26;ANKS1A;AP1B1;AP2A1;AP2A2;AP2B1;AP2M1;APBB1;APBB2;APMAP;APPL1;ARCN1;ARFGAP3;ARHGAP1;ASAP1;ATP6V1A;ATP6V1B2;BAIAP2;BAIAP2L1;BRK1;C1orf198;C1orf226;CASK;CC2D1A;CCDC115;CCDC85C;CDCA3;CDK5RAP3;CDKAL1;CHMP2B;CLCC1;CLINT1;COPA;COPB1;COPB2;COPE;COPG2;CPNE8;CTNNA1;CTNND1;CYFIP1;CYFIP2;CYLD;DAB2;DDRGK1;DIP2A;DIP2B;DLG1;…	0.0491998
Reactome	BIOID	Cluster 11	DAP12 interactions	2.23466	ABI1;ABI2;ABLIM1;ACBD3;ADD2;AGFG1;AHCYL1;AHCYL2;ALDH3A2;ANK2;ANK3;ANKFY1;ANKLE2;ANKRD26;ANKS1A;AP1B1;AP2A1;AP2A2;AP2B1;AP2M1;APBB1;APBB2;APMAP;APPL1;ARCN1;ARFGAP3;ARHGAP1;ASAP1;ATP6V1A;ATP6V1B2;BAIAP2;BAIAP2L1;BRK1;C1orf198;C1orf226;CASK;CC2D1A;CCDC115;CCDC85C;CDCA3;CDK5RAP3;CDKAL1;CHMP2B;CLCC1;CLINT1;COPA;COPB1;COPB2;COPE;COPG2;CPNE8;CTNNA1;CTNND1;CYFIP1;CYFIP2;CYLD;DAB2;DDRGK1;DIP2A;DIP2B;DLG1;…	0.00672523
Reactome	BIOID	Cluster 11	Signaling by PDGF	2.2974	ABI1;ABI2;ABLIM1;ACBD3;ADD2;AGFG1;AHCYL1;AHCYL2;ALDH3A2;ANK2;ANK3;ANKFY1;ANKLE2;ANKRD26;ANKS1A;AP1B1;AP2A1;AP2A2;AP2B1;AP2M1;APBB1;APBB2;APMAP;APPL1;ARCN1;ARFGAP3;ARHGAP1;ASAP1;ATP6V1A;ATP6V1B2;BAIAP2;BAIAP2L1;BRK1;C1orf198;C1orf226;CASK;CC2D1A;CCDC115;CCDC85C;CDCA3;CDK5RAP3;CDKAL1;CHMP2B;CLCC1;CLINT1;COPA;COPB1;COPB2;COPE;COPG2;CPNE8;CTNNA1;CTNND1;CYFIP1;CYFIP2;CYLD;DAB2;DDRGK1;DIP2A;DIP2B;DLG1;…	0.00283761
Reactome	BIOID	Cluster 11	Signaling by Receptor Tyrosine Kinases	2.3029	ABI1;ABI2;ABLIM1;ACBD3;ADD2;AGFG1;AHCYL1;AHCYL2;ALDH3A2;ANK2;ANK3;ANKFY1;ANKLE2;ANKRD26;ANKS1A;AP1B1;AP2A1;AP2A2;AP2B1;AP2M1;APBB1;APBB2;APMAP;APPL1;ARCN1;ARFGAP3;ARHGAP1;ASAP1;ATP6V1A;ATP6V1B2;BAIAP2;BAIAP2L1;BRK1;C1orf198;C1orf226;CASK;CC2D1A;CCDC115;CCDC85C;CDCA3;CDK5RAP3;CDKAL1;CHMP2B;CLCC1;CLINT1;COPA;COPB1;COPB2;COPE;COPG2;CPNE8;CTNNA1;CTNND1;CYFIP1;CYFIP2;CYLD;DAB2;DDRGK1;DIP2A;DIP2B;DLG1;…	1.43e-14
Reactome	BIOID	Cluster 11	G-protein mediated events	1.4494	ABI1;ABI2;ABLIM1;ACBD3;ADD2;AGFG1;AHCYL1;AHCYL2;ALDH3A2;ANK2;ANK3;ANKFY1;ANKLE2;ANKRD26;ANKS1A;AP1B1;AP2A1;AP2A2;AP2B1;AP2M1;APBB1;APBB2;APMAP;APPL1;ARCN1;ARFGAP3;ARHGAP1;ASAP1;ATP6V1A;ATP6V1B2;BAIAP2;BAIAP2L1;BRK1;C1orf198;C1orf226;CASK;CC2D1A;CCDC115;CCDC85C;CDCA3;CDK5RAP3;CDKAL1;CHMP2B;CLCC1;CLINT1;COPA;COPB1;COPB2;COPE;COPG2;CPNE8;CTNNA1;CTNND1;CYFIP1;CYFIP2;CYLD;DAB2;DDRGK1;DIP2A;DIP2B;DLG1;…	0.0471199
Reactome	BIOID	Cluster 11	PLC beta mediated events	1.47637	ABI1;ABI2;ABLIM1;ACBD3;ADD2;AGFG1;AHCYL1;AHCYL2;ALDH3A2;ANK2;ANK3;ANKFY1;ANKLE2;ANKRD26;ANKS1A;AP1B1;AP2A1;AP2A2;AP2B1;AP2M1;APBB1;APBB2;APMAP;APPL1;ARCN1;ARFGAP3;ARHGAP1;ASAP1;ATP6V1A;ATP6V1B2;BAIAP2;BAIAP2L1;BRK1;C1orf198;C1orf226;CASK;CC2D1A;CCDC115;CCDC85C;CDCA3;CDK5RAP3;CDKAL1;CHMP2B;CLCC1;CLINT1;COPA;COPB1;COPB2;COPE;COPG2;CPNE8;CTNNA1;CTNND1;CYFIP1;CYFIP2;CYLD;DAB2;DDRGK1;DIP2A;DIP2B;DLG1;…	0.0452747
Reactome	BIOID	Cluster 11	PI3K/AKT Signaling in Cancer	1.70604	ABI1;ABI2;ABLIM1;ACBD3;ADD2;AGFG1;AHCYL1;AHCYL2;ALDH3A2;ANK2;ANK3;ANKFY1;ANKLE2;ANKRD26;ANKS1A;AP1B1;AP2A1;AP2A2;AP2B1;AP2M1;APBB1;APBB2;APMAP;APPL1;ARCN1;ARFGAP3;ARHGAP1;ASAP1;ATP6V1A;ATP6V1B2;BAIAP2;BAIAP2L1;BRK1;C1orf198;C1orf226;CASK;CC2D1A;CCDC115;CCDC85C;CDCA3;CDK5RAP3;CDKAL1;CHMP2B;CLCC1;CLINT1;COPA;COPB1;COPB2;COPE;COPG2;CPNE8;CTNNA1;CTNND1;CYFIP1;CYFIP2;CYLD;DAB2;DDRGK1;DIP2A;DIP2B;DLG1;…	0.00772647
Reactome	BIOID	Cluster 11	trans-Golgi Network Vesicle Budding	2.99483	ABI1;ABI2;ABLIM1;ACBD3;ADD2;AGFG1;AHCYL1;AHCYL2;ALDH3A2;ANK2;ANK3;ANKFY1;ANKLE2;ANKRD26;ANKS1A;AP1B1;AP2A1;AP2A2;AP2B1;AP2M1;APBB1;APBB2;APMAP;APPL1;ARCN1;ARFGAP3;ARHGAP1;ASAP1;ATP6V1A;ATP6V1B2;BAIAP2;BAIAP2L1;BRK1;C1orf198;C1orf226;CASK;CC2D1A;CCDC115;CCDC85C;CDCA3;CDK5RAP3;CDKAL1;CHMP2B;CLCC1;CLINT1;COPA;COPB1;COPB2;COPE;COPG2;CPNE8;CTNNA1;CTNND1;CYFIP1;CYFIP2;CYLD;DAB2;DDRGK1;DIP2A;DIP2B;DLG1;…	6.26e-06
Reactome	BIOID	Cluster 11	Lysosome Vesicle Biogenesis	1.99483	ABI1;ABI2;ABLIM1;ACBD3;ADD2;AGFG1;AHCYL1;AHCYL2;ALDH3A2;ANK2;ANK3;ANKFY1;ANKLE2;ANKRD26;ANKS1A;AP1B1;AP2A1;AP2A2;AP2B1;AP2M1;APBB1;APBB2;APMAP;APPL1;ARCN1;ARFGAP3;ARHGAP1;ASAP1;ATP6V1A;ATP6V1B2;BAIAP2;BAIAP2L1;BRK1;C1orf198;C1orf226;CASK;CC2D1A;CCDC115;CCDC85C;CDCA3;CDK5RAP3;CDKAL1;CHMP2B;CLCC1;CLINT1;COPA;COPB1;COPB2;COPE;COPG2;CPNE8;CTNNA1;CTNND1;CYFIP1;CYFIP2;CYLD;DAB2;DDRGK1;DIP2A;DIP2B;DLG1;…	0.0198523
Reactome	BIOID	Cluster 11	Signaling by NTRKs	2.78579	ABI1;ABI2;ABLIM1;ACBD3;ADD2;AGFG1;AHCYL1;AHCYL2;ALDH3A2;ANK2;ANK3;ANKFY1;ANKLE2;ANKRD26;ANKS1A;AP1B1;AP2A1;AP2A2;AP2B1;AP2M1;APBB1;APBB2;APMAP;APPL1;ARCN1;ARFGAP3;ARHGAP1;ASAP1;ATP6V1A;ATP6V1B2;BAIAP2;BAIAP2L1;BRK1;C1orf198;C1orf226;CASK;CC2D1A;CCDC115;CCDC85C;CDCA3;CDK5RAP3;CDKAL1;CHMP2B;CLCC1;CLINT1;COPA;COPB1;COPB2;COPE;COPG2;CPNE8;CTNNA1;CTNND1;CYFIP1;CYFIP2;CYLD;DAB2;DDRGK1;DIP2A;DIP2B;DLG1;…	1.39e-07
Reactome	BIOID	Cluster 11	Signaling by NTRK1 (TRKA)	2.79335	ABI1;ABI2;ABLIM1;ACBD3;ADD2;AGFG1;AHCYL1;AHCYL2;ALDH3A2;ANK2;ANK3;ANKFY1;ANKLE2;ANKRD26;ANKS1A;AP1B1;AP2A1;AP2A2;AP2B1;AP2M1;APBB1;APBB2;APMAP;APPL1;ARCN1;ARFGAP3;ARHGAP1;ASAP1;ATP6V1A;ATP6V1B2;BAIAP2;BAIAP2L1;BRK1;C1orf198;C1orf226;CASK;CC2D1A;CCDC115;CCDC85C;CDCA3;CDK5RAP3;CDKAL1;CHMP2B;CLCC1;CLINT1;COPA;COPB1;COPB2;COPE;COPG2;CPNE8;CTNNA1;CTNND1;CYFIP1;CYFIP2;CYLD;DAB2;DDRGK1;DIP2A;DIP2B;DLG1;…	1e-06
Reactome	BIOID	Cluster 11	Ion homeostasis	1.4494	ABI1;ABI2;ABLIM1;ACBD3;ADD2;AGFG1;AHCYL1;AHCYL2;ALDH3A2;ANK2;ANK3;ANKFY1;ANKLE2;ANKRD26;ANKS1A;AP1B1;AP2A1;AP2A2;AP2B1;AP2M1;APBB1;APBB2;APMAP;APPL1;ARCN1;ARFGAP3;ARHGAP1;ASAP1;ATP6V1A;ATP6V1B2;BAIAP2;BAIAP2L1;BRK1;C1orf198;C1orf226;CASK;CC2D1A;CCDC115;CCDC85C;CDCA3;CDK5RAP3;CDKAL1;CHMP2B;CLCC1;CLINT1;COPA;COPB1;COPB2;COPE;COPG2;CPNE8;CTNNA1;CTNND1;CYFIP1;CYFIP2;CYLD;DAB2;DDRGK1;DIP2A;DIP2B;DLG1;…	0.0471199
Reactome	BIOID	Cluster 11	Potential therapeutics for SARS	2.4317	ABI1;ABI2;ABLIM1;ACBD3;ADD2;AGFG1;AHCYL1;AHCYL2;ALDH3A2;ANK2;ANK3;ANKFY1;ANKLE2;ANKRD26;ANKS1A;AP1B1;AP2A1;AP2A2;AP2B1;AP2M1;APBB1;APBB2;APMAP;APPL1;ARCN1;ARFGAP3;ARHGAP1;ASAP1;ATP6V1A;ATP6V1B2;BAIAP2;BAIAP2L1;BRK1;C1orf198;C1orf226;CASK;CC2D1A;CCDC115;CCDC85C;CDCA3;CDK5RAP3;CDKAL1;CHMP2B;CLCC1;CLINT1;COPA;COPB1;COPB2;COPE;COPG2;CPNE8;CTNNA1;CTNND1;CYFIP1;CYFIP2;CYLD;DAB2;DDRGK1;DIP2A;DIP2B;DLG1;…	0.000413526
Reactome	BIOID	Cluster 11	SARS-CoV Infections	1.62794	ABI1;ABI2;ABLIM1;ACBD3;ADD2;AGFG1;AHCYL1;AHCYL2;ALDH3A2;ANK2;ANK3;ANKFY1;ANKLE2;ANKRD26;ANKS1A;AP1B1;AP2A1;AP2A2;AP2B1;AP2M1;APBB1;APBB2;APMAP;APPL1;ARCN1;ARFGAP3;ARHGAP1;ASAP1;ATP6V1A;ATP6V1B2;BAIAP2;BAIAP2L1;BRK1;C1orf198;C1orf226;CASK;CC2D1A;CCDC115;CCDC85C;CDCA3;CDK5RAP3;CDKAL1;CHMP2B;CLCC1;CLINT1;COPA;COPB1;COPB2;COPE;COPG2;CPNE8;CTNNA1;CTNND1;CYFIP1;CYFIP2;CYLD;DAB2;DDRGK1;DIP2A;DIP2B;DLG1;…	0.00402303
Reactome	BIOID	Cluster 11	Interleukin-2 family signaling	2.2974	ABI1;ABI2;ABLIM1;ACBD3;ADD2;AGFG1;AHCYL1;AHCYL2;ALDH3A2;ANK2;ANK3;ANKFY1;ANKLE2;ANKRD26;ANKS1A;AP1B1;AP2A1;AP2A2;AP2B1;AP2M1;APBB1;APBB2;APMAP;APPL1;ARCN1;ARFGAP3;ARHGAP1;ASAP1;ATP6V1A;ATP6V1B2;BAIAP2;BAIAP2L1;BRK1;C1orf198;C1orf226;CASK;CC2D1A;CCDC115;CCDC85C;CDCA3;CDK5RAP3;CDKAL1;CHMP2B;CLCC1;CLINT1;COPA;COPB1;COPB2;COPE;COPG2;CPNE8;CTNNA1;CTNND1;CYFIP1;CYFIP2;CYLD;DAB2;DDRGK1;DIP2A;DIP2B;DLG1;…	0.00588831
Reactome	BIOID	Cluster 11	Golgi Associated Vesicle Biogenesis	3.20429	ABI1;ABI2;ABLIM1;ACBD3;ADD2;AGFG1;AHCYL1;AHCYL2;ALDH3A2;ANK2;ANK3;ANKFY1;ANKLE2;ANKRD26;ANKS1A;AP1B1;AP2A1;AP2A2;AP2B1;AP2M1;APBB1;APBB2;APMAP;APPL1;ARCN1;ARFGAP3;ARHGAP1;ASAP1;ATP6V1A;ATP6V1B2;BAIAP2;BAIAP2L1;BRK1;C1orf198;C1orf226;CASK;CC2D1A;CCDC115;CCDC85C;CDCA3;CDK5RAP3;CDKAL1;CHMP2B;CLCC1;CLINT1;COPA;COPB1;COPB2;COPE;COPG2;CPNE8;CTNNA1;CTNND1;CYFIP1;CYFIP2;CYLD;DAB2;DDRGK1;DIP2A;DIP2B;DLG1;…	7.18e-06
Reactome	BIOID	Cluster 11	Signaling by BRAF and RAF fusions	1.74486	ABI1;ABI2;ABLIM1;ACBD3;ADD2;AGFG1;AHCYL1;AHCYL2;ALDH3A2;ANK2;ANK3;ANKFY1;ANKLE2;ANKRD26;ANKS1A;AP1B1;AP2A1;AP2A2;AP2B1;AP2M1;APBB1;APBB2;APMAP;APPL1;ARCN1;ARFGAP3;ARHGAP1;ASAP1;ATP6V1A;ATP6V1B2;BAIAP2;BAIAP2L1;BRK1;C1orf198;C1orf226;CASK;CC2D1A;CCDC115;CCDC85C;CDCA3;CDK5RAP3;CDKAL1;CHMP2B;CLCC1;CLINT1;COPA;COPB1;COPB2;COPE;COPG2;CPNE8;CTNNA1;CTNND1;CYFIP1;CYFIP2;CYLD;DAB2;DDRGK1;DIP2A;DIP2B;DLG1;…	0.0181342
Reactome	BIOID	Cluster 11	Oncogenic MAPK signaling	1.39693	ABI1;ABI2;ABLIM1;ACBD3;ADD2;AGFG1;AHCYL1;AHCYL2;ALDH3A2;ANK2;ANK3;ANKFY1;ANKLE2;ANKRD26;ANKS1A;AP1B1;AP2A1;AP2A2;AP2B1;AP2M1;APBB1;APBB2;APMAP;APPL1;ARCN1;ARFGAP3;ARHGAP1;ASAP1;ATP6V1A;ATP6V1B2;BAIAP2;BAIAP2L1;BRK1;C1orf198;C1orf226;CASK;CC2D1A;CCDC115;CCDC85C;CDCA3;CDK5RAP3;CDKAL1;CHMP2B;CLCC1;CLINT1;COPA;COPB1;COPB2;COPE;COPG2;CPNE8;CTNNA1;CTNND1;CYFIP1;CYFIP2;CYLD;DAB2;DDRGK1;DIP2A;DIP2B;DLG1;…	0.0364141
Reactome	BIOID	Cluster 11	Toll Like Receptor 4 (TLR4) Cascade	1.51499	ABI1;ABI2;ABLIM1;ACBD3;ADD2;AGFG1;AHCYL1;AHCYL2;ALDH3A2;ANK2;ANK3;ANKFY1;ANKLE2;ANKRD26;ANKS1A;AP1B1;AP2A1;AP2A2;AP2B1;AP2M1;APBB1;APBB2;APMAP;APPL1;ARCN1;ARFGAP3;ARHGAP1;ASAP1;ATP6V1A;ATP6V1B2;BAIAP2;BAIAP2L1;BRK1;C1orf198;C1orf226;CASK;CC2D1A;CCDC115;CCDC85C;CDCA3;CDK5RAP3;CDKAL1;CHMP2B;CLCC1;CLINT1;COPA;COPB1;COPB2;COPE;COPG2;CPNE8;CTNNA1;CTNND1;CYFIP1;CYFIP2;CYLD;DAB2;DDRGK1;DIP2A;DIP2B;DLG1;…	0.0130342
Reactome	BIOID	Cluster 11	MyD88:MAL(TIRAP) cascade initiated on plasma membrane	1.61932	ABI1;ABI2;ABLIM1;ACBD3;ADD2;AGFG1;AHCYL1;AHCYL2;ALDH3A2;ANK2;ANK3;ANKFY1;ANKLE2;ANKRD26;ANKS1A;AP1B1;AP2A1;AP2A2;AP2B1;AP2M1;APBB1;APBB2;APMAP;APPL1;ARCN1;ARFGAP3;ARHGAP1;ASAP1;ATP6V1A;ATP6V1B2;BAIAP2;BAIAP2L1;BRK1;C1orf198;C1orf226;CASK;CC2D1A;CCDC115;CCDC85C;CDCA3;CDK5RAP3;CDKAL1;CHMP2B;CLCC1;CLINT1;COPA;COPB1;COPB2;COPE;COPG2;CPNE8;CTNNA1;CTNND1;CYFIP1;CYFIP2;CYLD;DAB2;DDRGK1;DIP2A;DIP2B;DLG1;…	0.0150136
Reactome	BIOID	Cluster 11	MyD88-independent TLR4 cascade	1.9263	ABI1;ABI2;ABLIM1;ACBD3;ADD2;AGFG1;AHCYL1;AHCYL2;ALDH3A2;ANK2;ANK3;ANKFY1;ANKLE2;ANKRD26;ANKS1A;AP1B1;AP2A1;AP2A2;AP2B1;AP2M1;APBB1;APBB2;APMAP;APPL1;ARCN1;ARFGAP3;ARHGAP1;ASAP1;ATP6V1A;ATP6V1B2;BAIAP2;BAIAP2L1;BRK1;C1orf198;C1orf226;CASK;CC2D1A;CCDC115;CCDC85C;CDCA3;CDK5RAP3;CDKAL1;CHMP2B;CLCC1;CLINT1;COPA;COPB1;COPB2;COPE;COPG2;CPNE8;CTNNA1;CTNND1;CYFIP1;CYFIP2;CYLD;DAB2;DDRGK1;DIP2A;DIP2B;DLG1;…	0.00411819
Reactome	BIOID	Cluster 11	Toll Like Receptor 9 (TLR9) Cascade	1.97163	ABI1;ABI2;ABLIM1;ACBD3;ADD2;AGFG1;AHCYL1;AHCYL2;ALDH3A2;ANK2;ANK3;ANKFY1;ANKLE2;ANKRD26;ANKS1A;AP1B1;AP2A1;AP2A2;AP2B1;AP2M1;APBB1;APBB2;APMAP;APPL1;ARCN1;ARFGAP3;ARHGAP1;ASAP1;ATP6V1A;ATP6V1B2;BAIAP2;BAIAP2L1;BRK1;C1orf198;C1orf226;CASK;CC2D1A;CCDC115;CCDC85C;CDCA3;CDK5RAP3;CDKAL1;CHMP2B;CLCC1;CLINT1;COPA;COPB1;COPB2;COPE;COPG2;CPNE8;CTNNA1;CTNND1;CYFIP1;CYFIP2;CYLD;DAB2;DDRGK1;DIP2A;DIP2B;DLG1;…	0.00360222
Reactome	BIOID	Cluster 11	Toll Like Receptor TLR1:TLR2 Cascade	1.57493	ABI1;ABI2;ABLIM1;ACBD3;ADD2;AGFG1;AHCYL1;AHCYL2;ALDH3A2;ANK2;ANK3;ANKFY1;ANKLE2;ANKRD26;ANKS1A;AP1B1;AP2A1;AP2A2;AP2B1;AP2M1;APBB1;APBB2;APMAP;APPL1;ARCN1;ARFGAP3;ARHGAP1;ASAP1;ATP6V1A;ATP6V1B2;BAIAP2;BAIAP2L1;BRK1;C1orf198;C1orf226;CASK;CC2D1A;CCDC115;CCDC85C;CDCA3;CDK5RAP3;CDKAL1;CHMP2B;CLCC1;CLINT1;COPA;COPB1;COPB2;COPE;COPG2;CPNE8;CTNNA1;CTNND1;CYFIP1;CYFIP2;CYLD;DAB2;DDRGK1;DIP2A;DIP2B;DLG1;…	0.0166506
Reactome	BIOID	Cluster 11	Toll Like Receptor 7/8 (TLR7/8) Cascade	1.69649	ABI1;ABI2;ABLIM1;ACBD3;ADD2;AGFG1;AHCYL1;AHCYL2;ALDH3A2;ANK2;ANK3;ANKFY1;ANKLE2;ANKRD26;ANKS1A;AP1B1;AP2A1;AP2A2;AP2B1;AP2M1;APBB1;APBB2;APMAP;APPL1;ARCN1;ARFGAP3;ARHGAP1;ASAP1;ATP6V1A;ATP6V1B2;BAIAP2;BAIAP2L1;BRK1;C1orf198;C1orf226;CASK;CC2D1A;CCDC115;CCDC85C;CDCA3;CDK5RAP3;CDKAL1;CHMP2B;CLCC1;CLINT1;COPA;COPB1;COPB2;COPE;COPG2;CPNE8;CTNNA1;CTNND1;CYFIP1;CYFIP2;CYLD;DAB2;DDRGK1;DIP2A;DIP2B;DLG1;…	0.0125575
Reactome	BIOID	Cluster 11	Toll Like Receptor TLR6:TLR2 Cascade	1.61932	ABI1;ABI2;ABLIM1;ACBD3;ADD2;AGFG1;AHCYL1;AHCYL2;ALDH3A2;ANK2;ANK3;ANKFY1;ANKLE2;ANKRD26;ANKS1A;AP1B1;AP2A1;AP2A2;AP2B1;AP2M1;APBB1;APBB2;APMAP;APPL1;ARCN1;ARFGAP3;ARHGAP1;ASAP1;ATP6V1A;ATP6V1B2;BAIAP2;BAIAP2L1;BRK1;C1orf198;C1orf226;CASK;CC2D1A;CCDC115;CCDC85C;CDCA3;CDK5RAP3;CDKAL1;CHMP2B;CLCC1;CLINT1;COPA;COPB1;COPB2;COPE;COPG2;CPNE8;CTNNA1;CTNND1;CYFIP1;CYFIP2;CYLD;DAB2;DDRGK1;DIP2A;DIP2B;DLG1;…	0.0150136
Reactome	BIOID	Cluster 11	Toll-like Receptor Cascades	1.50385	ABI1;ABI2;ABLIM1;ACBD3;ADD2;AGFG1;AHCYL1;AHCYL2;ALDH3A2;ANK2;ANK3;ANKFY1;ANKLE2;ANKRD26;ANKS1A;AP1B1;AP2A1;AP2A2;AP2B1;AP2M1;APBB1;APBB2;APMAP;APPL1;ARCN1;ARFGAP3;ARHGAP1;ASAP1;ATP6V1A;ATP6V1B2;BAIAP2;BAIAP2L1;BRK1;C1orf198;C1orf226;CASK;CC2D1A;CCDC115;CCDC85C;CDCA3;CDK5RAP3;CDKAL1;CHMP2B;CLCC1;CLINT1;COPA;COPB1;COPB2;COPE;COPG2;CPNE8;CTNNA1;CTNND1;CYFIP1;CYFIP2;CYLD;DAB2;DDRGK1;DIP2A;DIP2B;DLG1;…	0.00908578
Reactome	BIOID	Cluster 11	Toll Like Receptor 2 (TLR2) Cascade	1.57493	ABI1;ABI2;ABLIM1;ACBD3;ADD2;AGFG1;AHCYL1;AHCYL2;ALDH3A2;ANK2;ANK3;ANKFY1;ANKLE2;ANKRD26;ANKS1A;AP1B1;AP2A1;AP2A2;AP2B1;AP2M1;APBB1;APBB2;APMAP;APPL1;ARCN1;ARFGAP3;ARHGAP1;ASAP1;ATP6V1A;ATP6V1B2;BAIAP2;BAIAP2L1;BRK1;C1orf198;C1orf226;CASK;CC2D1A;CCDC115;CCDC85C;CDCA3;CDK5RAP3;CDKAL1;CHMP2B;CLCC1;CLINT1;COPA;COPB1;COPB2;COPE;COPG2;CPNE8;CTNNA1;CTNND1;CYFIP1;CYFIP2;CYLD;DAB2;DDRGK1;DIP2A;DIP2B;DLG1;…	0.0166506
Reactome	BIOID	Cluster 11	Caspase activation via extrinsic apoptotic signalling pathway	2.34631	ABI1;ABI2;ABLIM1;ACBD3;ADD2;AGFG1;AHCYL1;AHCYL2;ALDH3A2;ANK2;ANK3;ANKFY1;ANKLE2;ANKRD26;ANKS1A;AP1B1;AP2A1;AP2A2;AP2B1;AP2M1;APBB1;APBB2;APMAP;APPL1;ARCN1;ARFGAP3;ARHGAP1;ASAP1;ATP6V1A;ATP6V1B2;BAIAP2;BAIAP2L1;BRK1;C1orf198;C1orf226;CASK;CC2D1A;CCDC115;CCDC85C;CDCA3;CDK5RAP3;CDKAL1;CHMP2B;CLCC1;CLINT1;COPA;COPB1;COPB2;COPE;COPG2;CPNE8;CTNNA1;CTNND1;CYFIP1;CYFIP2;CYLD;DAB2;DDRGK1;DIP2A;DIP2B;DLG1;…	0.0113202
Reactome	BIOID	Cluster 11	TRIF(TICAM1)-mediated TLR4 signaling	1.9263	ABI1;ABI2;ABLIM1;ACBD3;ADD2;AGFG1;AHCYL1;AHCYL2;ALDH3A2;ANK2;ANK3;ANKFY1;ANKLE2;ANKRD26;ANKS1A;AP1B1;AP2A1;AP2A2;AP2B1;AP2M1;APBB1;APBB2;APMAP;APPL1;ARCN1;ARFGAP3;ARHGAP1;ASAP1;ATP6V1A;ATP6V1B2;BAIAP2;BAIAP2L1;BRK1;C1orf198;C1orf226;CASK;CC2D1A;CCDC115;CCDC85C;CDCA3;CDK5RAP3;CDKAL1;CHMP2B;CLCC1;CLINT1;COPA;COPB1;COPB2;COPE;COPG2;CPNE8;CTNNA1;CTNND1;CYFIP1;CYFIP2;CYLD;DAB2;DDRGK1;DIP2A;DIP2B;DLG1;…	0.00411819
Reactome	BIOID	Cluster 11	TRAF6-mediated induction of TAK1 complex within TLR4 complex	3.20429	ABI1;ABI2;ABLIM1;ACBD3;ADD2;AGFG1;AHCYL1;AHCYL2;ALDH3A2;ANK2;ANK3;ANKFY1;ANKLE2;ANKRD26;ANKS1A;AP1B1;AP2A1;AP2A2;AP2B1;AP2M1;APBB1;APBB2;APMAP;APPL1;ARCN1;ARFGAP3;ARHGAP1;ASAP1;ATP6V1A;ATP6V1B2;BAIAP2;BAIAP2L1;BRK1;C1orf198;C1orf226;CASK;CC2D1A;CCDC115;CCDC85C;CDCA3;CDK5RAP3;CDKAL1;CHMP2B;CLCC1;CLINT1;COPA;COPB1;COPB2;COPE;COPG2;CPNE8;CTNNA1;CTNND1;CYFIP1;CYFIP2;CYLD;DAB2;DDRGK1;DIP2A;DIP2B;DLG1;…	0.0026812
Reactome	BIOID	Cluster 11	TRAF6 mediated induction of NFkB and MAP kinases upon TLR7/8 or 9 activation	1.72855	ABI1;ABI2;ABLIM1;ACBD3;ADD2;AGFG1;AHCYL1;AHCYL2;ALDH3A2;ANK2;ANK3;ANKFY1;ANKLE2;ANKRD26;ANKS1A;AP1B1;AP2A1;AP2A2;AP2B1;AP2M1;APBB1;APBB2;APMAP;APPL1;ARCN1;ARFGAP3;ARHGAP1;ASAP1;ATP6V1A;ATP6V1B2;BAIAP2;BAIAP2L1;BRK1;C1orf198;C1orf226;CASK;CC2D1A;CCDC115;CCDC85C;CDCA3;CDK5RAP3;CDKAL1;CHMP2B;CLCC1;CLINT1;COPA;COPB1;COPB2;COPE;COPG2;CPNE8;CTNNA1;CTNND1;CYFIP1;CYFIP2;CYLD;DAB2;DDRGK1;DIP2A;DIP2B;DLG1;…	0.0116849
Reactome	BIOID	Cluster 11	MyD88 dependent cascade initiated on endosome	1.71243	ABI1;ABI2;ABLIM1;ACBD3;ADD2;AGFG1;AHCYL1;AHCYL2;ALDH3A2;ANK2;ANK3;ANKFY1;ANKLE2;ANKRD26;ANKS1A;AP1B1;AP2A1;AP2A2;AP2B1;AP2M1;APBB1;APBB2;APMAP;APPL1;ARCN1;ARFGAP3;ARHGAP1;ASAP1;ATP6V1A;ATP6V1B2;BAIAP2;BAIAP2L1;BRK1;C1orf198;C1orf226;CASK;CC2D1A;CCDC115;CCDC85C;CDCA3;CDK5RAP3;CDKAL1;CHMP2B;CLCC1;CLINT1;COPA;COPB1;COPB2;COPE;COPG2;CPNE8;CTNNA1;CTNND1;CYFIP1;CYFIP2;CYLD;DAB2;DDRGK1;DIP2A;DIP2B;DLG1;…	0.0121739
Reactome	BIOID	Cluster 11	IRAK2 mediated activation of TAK1 complex upon TLR7/8 or 9 stimulation	3.2974	ABI1;ABI2;ABLIM1;ACBD3;ADD2;AGFG1;AHCYL1;AHCYL2;ALDH3A2;ANK2;ANK3;ANKFY1;ANKLE2;ANKRD26;ANKS1A;AP1B1;AP2A1;AP2A2;AP2B1;AP2M1;APBB1;APBB2;APMAP;APPL1;ARCN1;ARFGAP3;ARHGAP1;ASAP1;ATP6V1A;ATP6V1B2;BAIAP2;BAIAP2L1;BRK1;C1orf198;C1orf226;CASK;CC2D1A;CCDC115;CCDC85C;CDCA3;CDK5RAP3;CDKAL1;CHMP2B;CLCC1;CLINT1;COPA;COPB1;COPB2;COPE;COPG2;CPNE8;CTNNA1;CTNND1;CYFIP1;CYFIP2;CYLD;DAB2;DDRGK1;DIP2A;DIP2B;DLG1;…	0.00229156
Reactome	BIOID	Cluster 11	Cell-Cell communication	2.50385	ABI1;ABI2;ABLIM1;ACBD3;ADD2;AGFG1;AHCYL1;AHCYL2;ALDH3A2;ANK2;ANK3;ANKFY1;ANKLE2;ANKRD26;ANKS1A;AP1B1;AP2A1;AP2A2;AP2B1;AP2M1;APBB1;APBB2;APMAP;APPL1;ARCN1;ARFGAP3;ARHGAP1;ASAP1;ATP6V1A;ATP6V1B2;BAIAP2;BAIAP2L1;BRK1;C1orf198;C1orf226;CASK;CC2D1A;CCDC115;CCDC85C;CDCA3;CDK5RAP3;CDKAL1;CHMP2B;CLCC1;CLINT1;COPA;COPB1;COPB2;COPE;COPG2;CPNE8;CTNNA1;CTNND1;CYFIP1;CYFIP2;CYLD;DAB2;DDRGK1;DIP2A;DIP2B;DLG1;…	1.22e-05
Reactome	BIOID	Cluster 11	Oxidative Stress Induced Senescence	1.23466	ABI1;ABI2;ABLIM1;ACBD3;ADD2;AGFG1;AHCYL1;AHCYL2;ALDH3A2;ANK2;ANK3;ANKFY1;ANKLE2;ANKRD26;ANKS1A;AP1B1;AP2A1;AP2A2;AP2B1;AP2M1;APBB1;APBB2;APMAP;APPL1;ARCN1;ARFGAP3;ARHGAP1;ASAP1;ATP6V1A;ATP6V1B2;BAIAP2;BAIAP2L1;BRK1;C1orf198;C1orf226;CASK;CC2D1A;CCDC115;CCDC85C;CDCA3;CDK5RAP3;CDKAL1;CHMP2B;CLCC1;CLINT1;COPA;COPB1;COPB2;COPE;COPG2;CPNE8;CTNNA1;CTNND1;CYFIP1;CYFIP2;CYLD;DAB2;DDRGK1;DIP2A;DIP2B;DLG1;…	0.0496249
Reactome	BIOID	Cluster 11	Cellular Senescence	1.15118	ABI1;ABI2;ABLIM1;ACBD3;ADD2;AGFG1;AHCYL1;AHCYL2;ALDH3A2;ANK2;ANK3;ANKFY1;ANKLE2;ANKRD26;ANKS1A;AP1B1;AP2A1;AP2A2;AP2B1;AP2M1;APBB1;APBB2;APMAP;APPL1;ARCN1;ARFGAP3;ARHGAP1;ASAP1;ATP6V1A;ATP6V1B2;BAIAP2;BAIAP2L1;BRK1;C1orf198;C1orf226;CASK;CC2D1A;CCDC115;CCDC85C;CDCA3;CDK5RAP3;CDKAL1;CHMP2B;CLCC1;CLINT1;COPA;COPB1;COPB2;COPE;COPG2;CPNE8;CTNNA1;CTNND1;CYFIP1;CYFIP2;CYLD;DAB2;DDRGK1;DIP2A;DIP2B;DLG1;…	0.0342898
Reactome	BIOID	Cluster 11	Apoptotic execution phase	2.08881	ABI1;ABI2;ABLIM1;ACBD3;ADD2;AGFG1;AHCYL1;AHCYL2;ALDH3A2;ANK2;ANK3;ANKFY1;ANKLE2;ANKRD26;ANKS1A;AP1B1;AP2A1;AP2A2;AP2B1;AP2M1;APBB1;APBB2;APMAP;APPL1;ARCN1;ARFGAP3;ARHGAP1;ASAP1;ATP6V1A;ATP6V1B2;BAIAP2;BAIAP2L1;BRK1;C1orf198;C1orf226;CASK;CC2D1A;CCDC115;CCDC85C;CDCA3;CDK5RAP3;CDKAL1;CHMP2B;CLCC1;CLINT1;COPA;COPB1;COPB2;COPE;COPG2;CPNE8;CTNNA1;CTNND1;CYFIP1;CYFIP2;CYLD;DAB2;DDRGK1;DIP2A;DIP2B;DLG1;…	0.00906973
Reactome	BIOID	Cluster 11	Clathrin-mediated endocytosis	3.11184	ABI1;ABI2;ABLIM1;ACBD3;ADD2;AGFG1;AHCYL1;AHCYL2;ALDH3A2;ANK2;ANK3;ANKFY1;ANKLE2;ANKRD26;ANKS1A;AP1B1;AP2A1;AP2A2;AP2B1;AP2M1;APBB1;APBB2;APMAP;APPL1;ARCN1;ARFGAP3;ARHGAP1;ASAP1;ATP6V1A;ATP6V1B2;BAIAP2;BAIAP2L1;BRK1;C1orf198;C1orf226;CASK;CC2D1A;CCDC115;CCDC85C;CDCA3;CDK5RAP3;CDKAL1;CHMP2B;CLCC1;CLINT1;COPA;COPB1;COPB2;COPE;COPG2;CPNE8;CTNNA1;CTNND1;CYFIP1;CYFIP2;CYLD;DAB2;DDRGK1;DIP2A;DIP2B;DLG1;…	3.4e-11
Reactome	BIOID	Cluster 11	PI Metabolism	2.81197	ABI1;ABI2;ABLIM1;ACBD3;ADD2;AGFG1;AHCYL1;AHCYL2;ALDH3A2;ANK2;ANK3;ANKFY1;ANKLE2;ANKRD26;ANKS1A;AP1B1;AP2A1;AP2A2;AP2B1;AP2M1;APBB1;APBB2;APMAP;APPL1;ARCN1;ARFGAP3;ARHGAP1;ASAP1;ATP6V1A;ATP6V1B2;BAIAP2;BAIAP2L1;BRK1;C1orf198;C1orf226;CASK;CC2D1A;CCDC115;CCDC85C;CDCA3;CDK5RAP3;CDKAL1;CHMP2B;CLCC1;CLINT1;COPA;COPB1;COPB2;COPE;COPG2;CPNE8;CTNNA1;CTNND1;CYFIP1;CYFIP2;CYLD;DAB2;DDRGK1;DIP2A;DIP2B;DLG1;…	1.5e-05
Reactome	BIOID	Cluster 11	Phospholipid metabolism	1.79829	ABI1;ABI2;ABLIM1;ACBD3;ADD2;AGFG1;AHCYL1;AHCYL2;ALDH3A2;ANK2;ANK3;ANKFY1;ANKLE2;ANKRD26;ANKS1A;AP1B1;AP2A1;AP2A2;AP2B1;AP2M1;APBB1;APBB2;APMAP;APPL1;ARCN1;ARFGAP3;ARHGAP1;ASAP1;ATP6V1A;ATP6V1B2;BAIAP2;BAIAP2L1;BRK1;C1orf198;C1orf226;CASK;CC2D1A;CCDC115;CCDC85C;CDCA3;CDK5RAP3;CDKAL1;CHMP2B;CLCC1;CLINT1;COPA;COPB1;COPB2;COPE;COPG2;CPNE8;CTNNA1;CTNND1;CYFIP1;CYFIP2;CYLD;DAB2;DDRGK1;DIP2A;DIP2B;DLG1;…	0.000476757
Reactome	BIOID	Cluster 11	Synthesis of PIPs at the plasma membrane	3.47637	ABI1;ABI2;ABLIM1;ACBD3;ADD2;AGFG1;AHCYL1;AHCYL2;ALDH3A2;ANK2;ANK3;ANKFY1;ANKLE2;ANKRD26;ANKS1A;AP1B1;AP2A1;AP2A2;AP2B1;AP2M1;APBB1;APBB2;APMAP;APPL1;ARCN1;ARFGAP3;ARHGAP1;ASAP1;ATP6V1A;ATP6V1B2;BAIAP2;BAIAP2L1;BRK1;C1orf198;C1orf226;CASK;CC2D1A;CCDC115;CCDC85C;CDCA3;CDK5RAP3;CDKAL1;CHMP2B;CLCC1;CLINT1;COPA;COPB1;COPB2;COPE;COPG2;CPNE8;CTNNA1;CTNND1;CYFIP1;CYFIP2;CYLD;DAB2;DDRGK1;DIP2A;DIP2B;DLG1;…	6.67e-07
Reactome	BIOID	Cluster 11	Negative regulation of the PI3K/AKT network	1.59548	ABI1;ABI2;ABLIM1;ACBD3;ADD2;AGFG1;AHCYL1;AHCYL2;ALDH3A2;ANK2;ANK3;ANKFY1;ANKLE2;ANKRD26;ANKS1A;AP1B1;AP2A1;AP2A2;AP2B1;AP2M1;APBB1;APBB2;APMAP;APPL1;ARCN1;ARFGAP3;ARHGAP1;ASAP1;ATP6V1A;ATP6V1B2;BAIAP2;BAIAP2L1;BRK1;C1orf198;C1orf226;CASK;CC2D1A;CCDC115;CCDC85C;CDCA3;CDK5RAP3;CDKAL1;CHMP2B;CLCC1;CLINT1;COPA;COPB1;COPB2;COPE;COPG2;CPNE8;CTNNA1;CTNND1;CYFIP1;CYFIP2;CYLD;DAB2;DDRGK1;DIP2A;DIP2B;DLG1;…	0.010409
Reactome	BIOID	Cluster 11	Constitutive Signaling by Aberrant PI3K in Cancer	2.09995	ABI1;ABI2;ABLIM1;ACBD3;ADD2;AGFG1;AHCYL1;AHCYL2;ALDH3A2;ANK2;ANK3;ANKFY1;ANKLE2;ANKRD26;ANKS1A;AP1B1;AP2A1;AP2A2;AP2B1;AP2M1;APBB1;APBB2;APMAP;APPL1;ARCN1;ARFGAP3;ARHGAP1;ASAP1;ATP6V1A;ATP6V1B2;BAIAP2;BAIAP2L1;BRK1;C1orf198;C1orf226;CASK;CC2D1A;CCDC115;CCDC85C;CDCA3;CDK5RAP3;CDKAL1;CHMP2B;CLCC1;CLINT1;COPA;COPB1;COPB2;COPE;COPG2;CPNE8;CTNNA1;CTNND1;CYFIP1;CYFIP2;CYLD;DAB2;DDRGK1;DIP2A;DIP2B;DLG1;…	0.00244942
Reactome	BIOID	Cluster 11	Interleukin-3, Interleukin-5 and GM-CSF signaling	2.20429	ABI1;ABI2;ABLIM1;ACBD3;ADD2;AGFG1;AHCYL1;AHCYL2;ALDH3A2;ANK2;ANK3;ANKFY1;ANKLE2;ANKRD26;ANKS1A;AP1B1;AP2A1;AP2A2;AP2B1;AP2M1;APBB1;APBB2;APMAP;APPL1;ARCN1;ARFGAP3;ARHGAP1;ASAP1;ATP6V1A;ATP6V1B2;BAIAP2;BAIAP2L1;BRK1;C1orf198;C1orf226;CASK;CC2D1A;CCDC115;CCDC85C;CDCA3;CDK5RAP3;CDKAL1;CHMP2B;CLCC1;CLINT1;COPA;COPB1;COPB2;COPE;COPG2;CPNE8;CTNNA1;CTNND1;CYFIP1;CYFIP2;CYLD;DAB2;DDRGK1;DIP2A;DIP2B;DLG1;…	0.00721116
Reactome	BIOID	Cluster 11	PI5P, PP2A and IER3 Regulate PI3K/AKT Signaling	1.68073	ABI1;ABI2;ABLIM1;ACBD3;ADD2;AGFG1;AHCYL1;AHCYL2;ALDH3A2;ANK2;ANK3;ANKFY1;ANKLE2;ANKRD26;ANKS1A;AP1B1;AP2A1;AP2A2;AP2B1;AP2M1;APBB1;APBB2;APMAP;APPL1;ARCN1;ARFGAP3;ARHGAP1;ASAP1;ATP6V1A;ATP6V1B2;BAIAP2;BAIAP2L1;BRK1;C1orf198;C1orf226;CASK;CC2D1A;CCDC115;CCDC85C;CDCA3;CDK5RAP3;CDKAL1;CHMP2B;CLCC1;CLINT1;COPA;COPB1;COPB2;COPE;COPG2;CPNE8;CTNNA1;CTNND1;CYFIP1;CYFIP2;CYLD;DAB2;DDRGK1;DIP2A;DIP2B;DLG1;…	0.00830036
Reactome	BIOID	Cluster 11	RET signaling	3.4317	ABI1;ABI2;ABLIM1;ACBD3;ADD2;AGFG1;AHCYL1;AHCYL2;ALDH3A2;ANK2;ANK3;ANKFY1;ANKLE2;ANKRD26;ANKS1A;AP1B1;AP2A1;AP2A2;AP2B1;AP2M1;APBB1;APBB2;APMAP;APPL1;ARCN1;ARFGAP3;ARHGAP1;ASAP1;ATP6V1A;ATP6V1B2;BAIAP2;BAIAP2L1;BRK1;C1orf198;C1orf226;CASK;CC2D1A;CCDC115;CCDC85C;CDCA3;CDK5RAP3;CDKAL1;CHMP2B;CLCC1;CLINT1;COPA;COPB1;COPB2;COPE;COPG2;CPNE8;CTNNA1;CTNND1;CYFIP1;CYFIP2;CYLD;DAB2;DDRGK1;DIP2A;DIP2B;DLG1;…	9.94e-06
Reactome	BIOID	Cluster 11	Signaling by Erythropoietin	3.08881	ABI1;ABI2;ABLIM1;ACBD3;ADD2;AGFG1;AHCYL1;AHCYL2;ALDH3A2;ANK2;ANK3;ANKFY1;ANKLE2;ANKRD26;ANKS1A;AP1B1;AP2A1;AP2A2;AP2B1;AP2M1;APBB1;APBB2;APMAP;APPL1;ARCN1;ARFGAP3;ARHGAP1;ASAP1;ATP6V1A;ATP6V1B2;BAIAP2;BAIAP2L1;BRK1;C1orf198;C1orf226;CASK;CC2D1A;CCDC115;CCDC85C;CDCA3;CDK5RAP3;CDKAL1;CHMP2B;CLCC1;CLINT1;COPA;COPB1;COPB2;COPE;COPG2;CPNE8;CTNNA1;CTNND1;CYFIP1;CYFIP2;CYLD;DAB2;DDRGK1;DIP2A;DIP2B;DLG1;…	0.00105443
Reactome	BIOID	Cluster 11	Erythropoietin activates Phosphoinositide-3-kinase (PI3K)	3.61932	ABI1;ABI2;ABLIM1;ACBD3;ADD2;AGFG1;AHCYL1;AHCYL2;ALDH3A2;ANK2;ANK3;ANKFY1;ANKLE2;ANKRD26;ANKS1A;AP1B1;AP2A1;AP2A2;AP2B1;AP2M1;APBB1;APBB2;APMAP;APPL1;ARCN1;ARFGAP3;ARHGAP1;ASAP1;ATP6V1A;ATP6V1B2;BAIAP2;BAIAP2L1;BRK1;C1orf198;C1orf226;CASK;CC2D1A;CCDC115;CCDC85C;CDCA3;CDK5RAP3;CDKAL1;CHMP2B;CLCC1;CLINT1;COPA;COPB1;COPB2;COPE;COPG2;CPNE8;CTNNA1;CTNND1;CYFIP1;CYFIP2;CYLD;DAB2;DDRGK1;DIP2A;DIP2B;DLG1;…	0.00128281
Reactome	BIOID	Cluster 11	Interleukin receptor SHC signaling	2.4494	ABI1;ABI2;ABLIM1;ACBD3;ADD2;AGFG1;AHCYL1;AHCYL2;ALDH3A2;ANK2;ANK3;ANKFY1;ANKLE2;ANKRD26;ANKS1A;AP1B1;AP2A1;AP2A2;AP2B1;AP2M1;APBB1;APBB2;APMAP;APPL1;ARCN1;ARFGAP3;ARHGAP1;ASAP1;ATP6V1A;ATP6V1B2;BAIAP2;BAIAP2L1;BRK1;C1orf198;C1orf226;CASK;CC2D1A;CCDC115;CCDC85C;CDCA3;CDK5RAP3;CDKAL1;CHMP2B;CLCC1;CLINT1;COPA;COPB1;COPB2;COPE;COPG2;CPNE8;CTNNA1;CTNND1;CYFIP1;CYFIP2;CYLD;DAB2;DDRGK1;DIP2A;DIP2B;DLG1;…	0.00951503
Reactome	BIOID	Cluster 11	Regulation of signaling by CBL	2.74486	ABI1;ABI2;ABLIM1;ACBD3;ADD2;AGFG1;AHCYL1;AHCYL2;ALDH3A2;ANK2;ANK3;ANKFY1;ANKLE2;ANKRD26;ANKS1A;AP1B1;AP2A1;AP2A2;AP2B1;AP2M1;APBB1;APBB2;APMAP;APPL1;ARCN1;ARFGAP3;ARHGAP1;ASAP1;ATP6V1A;ATP6V1B2;BAIAP2;BAIAP2L1;BRK1;C1orf198;C1orf226;CASK;CC2D1A;CCDC115;CCDC85C;CDCA3;CDK5RAP3;CDKAL1;CHMP2B;CLCC1;CLINT1;COPA;COPB1;COPB2;COPE;COPG2;CPNE8;CTNNA1;CTNND1;CYFIP1;CYFIP2;CYLD;DAB2;DDRGK1;DIP2A;DIP2B;DLG1;…	0.00584678
Reactome	BIOID	Cluster 11	Neurotransmitter release cycle	2.11682	ABI1;ABI2;ABLIM1;ACBD3;ADD2;AGFG1;AHCYL1;AHCYL2;ALDH3A2;ANK2;ANK3;ANKFY1;ANKLE2;ANKRD26;ANKS1A;AP1B1;AP2A1;AP2A2;AP2B1;AP2M1;APBB1;APBB2;APMAP;APPL1;ARCN1;ARFGAP3;ARHGAP1;ASAP1;ATP6V1A;ATP6V1B2;BAIAP2;BAIAP2L1;BRK1;C1orf198;C1orf226;CASK;CC2D1A;CCDC115;CCDC85C;CDCA3;CDK5RAP3;CDKAL1;CHMP2B;CLCC1;CLINT1;COPA;COPB1;COPB2;COPE;COPG2;CPNE8;CTNNA1;CTNND1;CYFIP1;CYFIP2;CYLD;DAB2;DDRGK1;DIP2A;DIP2B;DLG1;…	0.00855699
Reactome	BIOID	Cluster 11	Transport of inorganic cations/anions and amino acids/oligopeptides	1.46282	ABI1;ABI2;ABLIM1;ACBD3;ADD2;AGFG1;AHCYL1;AHCYL2;ALDH3A2;ANK2;ANK3;ANKFY1;ANKLE2;ANKRD26;ANKS1A;AP1B1;AP2A1;AP2A2;AP2B1;AP2M1;APBB1;APBB2;APMAP;APPL1;ARCN1;ARFGAP3;ARHGAP1;ASAP1;ATP6V1A;ATP6V1B2;BAIAP2;BAIAP2L1;BRK1;C1orf198;C1orf226;CASK;CC2D1A;CCDC115;CCDC85C;CDCA3;CDK5RAP3;CDKAL1;CHMP2B;CLCC1;CLINT1;COPA;COPB1;COPB2;COPE;COPG2;CPNE8;CTNNA1;CTNND1;CYFIP1;CYFIP2;CYLD;DAB2;DDRGK1;DIP2A;DIP2B;DLG1;…	0.0217796
Reactome	BIOID	Cluster 11	EPH-Ephrin signaling	2.68073	ABI1;ABI2;ABLIM1;ACBD3;ADD2;AGFG1;AHCYL1;AHCYL2;ALDH3A2;ANK2;ANK3;ANKFY1;ANKLE2;ANKRD26;ANKS1A;AP1B1;AP2A1;AP2A2;AP2B1;AP2M1;APBB1;APBB2;APMAP;APPL1;ARCN1;ARFGAP3;ARHGAP1;ASAP1;ATP6V1A;ATP6V1B2;BAIAP2;BAIAP2L1;BRK1;C1orf198;C1orf226;CASK;CC2D1A;CCDC115;CCDC85C;CDCA3;CDK5RAP3;CDKAL1;CHMP2B;CLCC1;CLINT1;COPA;COPB1;COPB2;COPE;COPG2;CPNE8;CTNNA1;CTNND1;CYFIP1;CYFIP2;CYLD;DAB2;DDRGK1;DIP2A;DIP2B;DLG1;…	2.7e-05
Reactome	BIOID	Cluster 11	Netrin-1 signaling	2.88236	ABI1;ABI2;ABLIM1;ACBD3;ADD2;AGFG1;AHCYL1;AHCYL2;ALDH3A2;ANK2;ANK3;ANKFY1;ANKLE2;ANKRD26;ANKS1A;AP1B1;AP2A1;AP2A2;AP2B1;AP2M1;APBB1;APBB2;APMAP;APPL1;ARCN1;ARFGAP3;ARHGAP1;ASAP1;ATP6V1A;ATP6V1B2;BAIAP2;BAIAP2L1;BRK1;C1orf198;C1orf226;CASK;CC2D1A;CCDC115;CCDC85C;CDCA3;CDK5RAP3;CDKAL1;CHMP2B;CLCC1;CLINT1;COPA;COPB1;COPB2;COPE;COPG2;CPNE8;CTNNA1;CTNND1;CYFIP1;CYFIP2;CYLD;DAB2;DDRGK1;DIP2A;DIP2B;DLG1;…	0.000218042
Reactome	BIOID	Cluster 11	Nephrin family interactions	3.26569	ABI1;ABI2;ABLIM1;ACBD3;ADD2;AGFG1;AHCYL1;AHCYL2;ALDH3A2;ANK2;ANK3;ANKFY1;ANKLE2;ANKRD26;ANKS1A;AP1B1;AP2A1;AP2A2;AP2B1;AP2M1;APBB1;APBB2;APMAP;APPL1;ARCN1;ARFGAP3;ARHGAP1;ASAP1;ATP6V1A;ATP6V1B2;BAIAP2;BAIAP2L1;BRK1;C1orf198;C1orf226;CASK;CC2D1A;CCDC115;CCDC85C;CDCA3;CDK5RAP3;CDKAL1;CHMP2B;CLCC1;CLINT1;COPA;COPB1;COPB2;COPE;COPG2;CPNE8;CTNNA1;CTNND1;CYFIP1;CYFIP2;CYLD;DAB2;DDRGK1;DIP2A;DIP2B;DLG1;…	0.000710056
Reactome	BIOID	Cluster 11	EPHB-mediated forward signaling	2.39693	ABI1;ABI2;ABLIM1;ACBD3;ADD2;AGFG1;AHCYL1;AHCYL2;ALDH3A2;ANK2;ANK3;ANKFY1;ANKLE2;ANKRD26;ANKS1A;AP1B1;AP2A1;AP2A2;AP2B1;AP2M1;APBB1;APBB2;APMAP;APPL1;ARCN1;ARFGAP3;ARHGAP1;ASAP1;ATP6V1A;ATP6V1B2;BAIAP2;BAIAP2L1;BRK1;C1orf198;C1orf226;CASK;CC2D1A;CCDC115;CCDC85C;CDCA3;CDK5RAP3;CDKAL1;CHMP2B;CLCC1;CLINT1;COPA;COPB1;COPB2;COPE;COPG2;CPNE8;CTNNA1;CTNND1;CYFIP1;CYFIP2;CYLD;DAB2;DDRGK1;DIP2A;DIP2B;DLG1;…	0.00479597
Reactome	BIOID	Cluster 11	PI3K Cascade	2.88236	ABI1;ABI2;ABLIM1;ACBD3;ADD2;AGFG1;AHCYL1;AHCYL2;ALDH3A2;ANK2;ANK3;ANKFY1;ANKLE2;ANKRD26;ANKS1A;AP1B1;AP2A1;AP2A2;AP2B1;AP2M1;APBB1;APBB2;APMAP;APPL1;ARCN1;ARFGAP3;ARHGAP1;ASAP1;ATP6V1A;ATP6V1B2;BAIAP2;BAIAP2L1;BRK1;C1orf198;C1orf226;CASK;CC2D1A;CCDC115;CCDC85C;CDCA3;CDK5RAP3;CDKAL1;CHMP2B;CLCC1;CLINT1;COPA;COPB1;COPB2;COPE;COPG2;CPNE8;CTNNA1;CTNND1;CYFIP1;CYFIP2;CYLD;DAB2;DDRGK1;DIP2A;DIP2B;DLG1;…	0.000218042
Reactome	BIOID	Cluster 11	IRS-mediated signalling	2.74486	ABI1;ABI2;ABLIM1;ACBD3;ADD2;AGFG1;AHCYL1;AHCYL2;ALDH3A2;ANK2;ANK3;ANKFY1;ANKLE2;ANKRD26;ANKS1A;AP1B1;AP2A1;AP2A2;AP2B1;AP2M1;APBB1;APBB2;APMAP;APPL1;ARCN1;ARFGAP3;ARHGAP1;ASAP1;ATP6V1A;ATP6V1B2;BAIAP2;BAIAP2L1;BRK1;C1orf198;C1orf226;CASK;CC2D1A;CCDC115;CCDC85C;CDCA3;CDK5RAP3;CDKAL1;CHMP2B;CLCC1;CLINT1;COPA;COPB1;COPB2;COPE;COPG2;CPNE8;CTNNA1;CTNND1;CYFIP1;CYFIP2;CYLD;DAB2;DDRGK1;DIP2A;DIP2B;DLG1;…	0.000341497
Reactome	BIOID	Cluster 11	GPVI-mediated activation cascade	2.65997	ABI1;ABI2;ABLIM1;ACBD3;ADD2;AGFG1;AHCYL1;AHCYL2;ALDH3A2;ANK2;ANK3;ANKFY1;ANKLE2;ANKRD26;ANKS1A;AP1B1;AP2A1;AP2A2;AP2B1;AP2M1;APBB1;APBB2;APMAP;APPL1;ARCN1;ARFGAP3;ARHGAP1;ASAP1;ATP6V1A;ATP6V1B2;BAIAP2;BAIAP2L1;BRK1;C1orf198;C1orf226;CASK;CC2D1A;CCDC115;CCDC85C;CDCA3;CDK5RAP3;CDKAL1;CHMP2B;CLCC1;CLINT1;COPA;COPB1;COPB2;COPE;COPG2;CPNE8;CTNNA1;CTNND1;CYFIP1;CYFIP2;CYLD;DAB2;DDRGK1;DIP2A;DIP2B;DLG1;…	0.00272904
Reactome	BIOID	Cluster 11	Interleukin-7 signaling	2.56043	ABI1;ABI2;ABLIM1;ACBD3;ADD2;AGFG1;AHCYL1;AHCYL2;ALDH3A2;ANK2;ANK3;ANKFY1;ANKLE2;ANKRD26;ANKS1A;AP1B1;AP2A1;AP2A2;AP2B1;AP2M1;APBB1;APBB2;APMAP;APPL1;ARCN1;ARFGAP3;ARHGAP1;ASAP1;ATP6V1A;ATP6V1B2;BAIAP2;BAIAP2L1;BRK1;C1orf198;C1orf226;CASK;CC2D1A;CCDC115;CCDC85C;CDCA3;CDK5RAP3;CDKAL1;CHMP2B;CLCC1;CLINT1;COPA;COPB1;COPB2;COPE;COPG2;CPNE8;CTNNA1;CTNND1;CYFIP1;CYFIP2;CYLD;DAB2;DDRGK1;DIP2A;DIP2B;DLG1;…	0.00801401
Reactome	BIOID	Cluster 11	Signaling by SCF-KIT	2.2974	ABI1;ABI2;ABLIM1;ACBD3;ADD2;AGFG1;AHCYL1;AHCYL2;ALDH3A2;ANK2;ANK3;ANKFY1;ANKLE2;ANKRD26;ANKS1A;AP1B1;AP2A1;AP2A2;AP2B1;AP2M1;APBB1;APBB2;APMAP;APPL1;ARCN1;ARFGAP3;ARHGAP1;ASAP1;ATP6V1A;ATP6V1B2;BAIAP2;BAIAP2L1;BRK1;C1orf198;C1orf226;CASK;CC2D1A;CCDC115;CCDC85C;CDCA3;CDK5RAP3;CDKAL1;CHMP2B;CLCC1;CLINT1;COPA;COPB1;COPB2;COPE;COPG2;CPNE8;CTNNA1;CTNND1;CYFIP1;CYFIP2;CYLD;DAB2;DDRGK1;DIP2A;DIP2B;DLG1;…	0.00588831
Reactome	BIOID	Cluster 11	Downstream signal transduction	3.25009	ABI1;ABI2;ABLIM1;ACBD3;ADD2;AGFG1;AHCYL1;AHCYL2;ALDH3A2;ANK2;ANK3;ANKFY1;ANKLE2;ANKRD26;ANKS1A;AP1B1;AP2A1;AP2A2;AP2B1;AP2M1;APBB1;APBB2;APMAP;APPL1;ARCN1;ARFGAP3;ARHGAP1;ASAP1;ATP6V1A;ATP6V1B2;BAIAP2;BAIAP2L1;BRK1;C1orf198;C1orf226;CASK;CC2D1A;CCDC115;CCDC85C;CDCA3;CDK5RAP3;CDKAL1;CHMP2B;CLCC1;CLINT1;COPA;COPB1;COPB2;COPE;COPG2;CPNE8;CTNNA1;CTNND1;CYFIP1;CYFIP2;CYLD;DAB2;DDRGK1;DIP2A;DIP2B;DLG1;…	0.000218042
Reactome	BIOID	Cluster 11	Signaling by VEGF	3.53686	ABI1;ABI2;ABLIM1;ACBD3;ADD2;AGFG1;AHCYL1;AHCYL2;ALDH3A2;ANK2;ANK3;ANKFY1;ANKLE2;ANKRD26;ANKS1A;AP1B1;AP2A1;AP2A2;AP2B1;AP2M1;APBB1;APBB2;APMAP;APPL1;ARCN1;ARFGAP3;ARHGAP1;ASAP1;ATP6V1A;ATP6V1B2;BAIAP2;BAIAP2L1;BRK1;C1orf198;C1orf226;CASK;CC2D1A;CCDC115;CCDC85C;CDCA3;CDK5RAP3;CDKAL1;CHMP2B;CLCC1;CLINT1;COPA;COPB1;COPB2;COPE;COPG2;CPNE8;CTNNA1;CTNND1;CYFIP1;CYFIP2;CYLD;DAB2;DDRGK1;DIP2A;DIP2B;DLG1;…	2.13e-13
Reactome	BIOID	Cluster 11	PI3K/AKT activation	4.03436	ABI1;ABI2;ABLIM1;ACBD3;ADD2;AGFG1;AHCYL1;AHCYL2;ALDH3A2;ANK2;ANK3;ANKFY1;ANKLE2;ANKRD26;ANKS1A;AP1B1;AP2A1;AP2A2;AP2B1;AP2M1;APBB1;APBB2;APMAP;APPL1;ARCN1;ARFGAP3;ARHGAP1;ASAP1;ATP6V1A;ATP6V1B2;BAIAP2;BAIAP2L1;BRK1;C1orf198;C1orf226;CASK;CC2D1A;CCDC115;CCDC85C;CDCA3;CDK5RAP3;CDKAL1;CHMP2B;CLCC1;CLINT1;COPA;COPB1;COPB2;COPE;COPG2;CPNE8;CTNNA1;CTNND1;CYFIP1;CYFIP2;CYLD;DAB2;DDRGK1;DIP2A;DIP2B;DLG1;…	0.000607489
Reactome	BIOID	Cluster 11	Tie2 Signaling	3.54132	ABI1;ABI2;ABLIM1;ACBD3;ADD2;AGFG1;AHCYL1;AHCYL2;ALDH3A2;ANK2;ANK3;ANKFY1;ANKLE2;ANKRD26;ANKS1A;AP1B1;AP2A1;AP2A2;AP2B1;AP2M1;APBB1;APBB2;APMAP;APPL1;ARCN1;ARFGAP3;ARHGAP1;ASAP1;ATP6V1A;ATP6V1B2;BAIAP2;BAIAP2L1;BRK1;C1orf198;C1orf226;CASK;CC2D1A;CCDC115;CCDC85C;CDCA3;CDK5RAP3;CDKAL1;CHMP2B;CLCC1;CLINT1;COPA;COPB1;COPB2;COPE;COPG2;CPNE8;CTNNA1;CTNND1;CYFIP1;CYFIP2;CYLD;DAB2;DDRGK1;DIP2A;DIP2B;DLG1;…	0.000379363
Reactome	BIOID	Cluster 11	Signaling by Type 1 Insulin-like Growth Factor 1 Receptor (IGF1R)	2.54894	ABI1;ABI2;ABLIM1;ACBD3;ADD2;AGFG1;AHCYL1;AHCYL2;ALDH3A2;ANK2;ANK3;ANKFY1;ANKLE2;ANKRD26;ANKS1A;AP1B1;AP2A1;AP2A2;AP2B1;AP2M1;APBB1;APBB2;APMAP;APPL1;ARCN1;ARFGAP3;ARHGAP1;ASAP1;ATP6V1A;ATP6V1B2;BAIAP2;BAIAP2L1;BRK1;C1orf198;C1orf226;CASK;CC2D1A;CCDC115;CCDC85C;CDCA3;CDK5RAP3;CDKAL1;CHMP2B;CLCC1;CLINT1;COPA;COPB1;COPB2;COPE;COPG2;CPNE8;CTNNA1;CTNND1;CYFIP1;CYFIP2;CYLD;DAB2;DDRGK1;DIP2A;DIP2B;DLG1;…	0.000630806
Reactome	BIOID	Cluster 11	DAP12 signaling	2.88236	ABI1;ABI2;ABLIM1;ACBD3;ADD2;AGFG1;AHCYL1;AHCYL2;ALDH3A2;ANK2;ANK3;ANKFY1;ANKLE2;ANKRD26;ANKS1A;AP1B1;AP2A1;AP2A2;AP2B1;AP2M1;APBB1;APBB2;APMAP;APPL1;ARCN1;ARFGAP3;ARHGAP1;ASAP1;ATP6V1A;ATP6V1B2;BAIAP2;BAIAP2L1;BRK1;C1orf198;C1orf226;CASK;CC2D1A;CCDC115;CCDC85C;CDCA3;CDK5RAP3;CDKAL1;CHMP2B;CLCC1;CLINT1;COPA;COPB1;COPB2;COPE;COPG2;CPNE8;CTNNA1;CTNND1;CYFIP1;CYFIP2;CYLD;DAB2;DDRGK1;DIP2A;DIP2B;DLG1;…	0.00167251
Reactome	BIOID	Cluster 11	IGF1R signaling cascade	2.57202	ABI1;ABI2;ABLIM1;ACBD3;ADD2;AGFG1;AHCYL1;AHCYL2;ALDH3A2;ANK2;ANK3;ANKFY1;ANKLE2;ANKRD26;ANKS1A;AP1B1;AP2A1;AP2A2;AP2B1;AP2M1;APBB1;APBB2;APMAP;APPL1;ARCN1;ARFGAP3;ARHGAP1;ASAP1;ATP6V1A;ATP6V1B2;BAIAP2;BAIAP2L1;BRK1;C1orf198;C1orf226;CASK;CC2D1A;CCDC115;CCDC85C;CDCA3;CDK5RAP3;CDKAL1;CHMP2B;CLCC1;CLINT1;COPA;COPB1;COPB2;COPE;COPG2;CPNE8;CTNNA1;CTNND1;CYFIP1;CYFIP2;CYLD;DAB2;DDRGK1;DIP2A;DIP2B;DLG1;…	0.000591661
Reactome	BIOID	Cluster 11	IRS-related events triggered by IGF1R	2.64357	ABI1;ABI2;ABLIM1;ACBD3;ADD2;AGFG1;AHCYL1;AHCYL2;ALDH3A2;ANK2;ANK3;ANKFY1;ANKLE2;ANKRD26;ANKS1A;AP1B1;AP2A1;AP2A2;AP2B1;AP2M1;APBB1;APBB2;APMAP;APPL1;ARCN1;ARFGAP3;ARHGAP1;ASAP1;ATP6V1A;ATP6V1B2;BAIAP2;BAIAP2L1;BRK1;C1orf198;C1orf226;CASK;CC2D1A;CCDC115;CCDC85C;CDCA3;CDK5RAP3;CDKAL1;CHMP2B;CLCC1;CLINT1;COPA;COPB1;COPB2;COPE;COPG2;CPNE8;CTNNA1;CTNND1;CYFIP1;CYFIP2;CYLD;DAB2;DDRGK1;DIP2A;DIP2B;DLG1;…	0.00047087
Reactome	BIOID	Cluster 11	CD28 co-stimulation	2.15989	ABI1;ABI2;ABLIM1;ACBD3;ADD2;AGFG1;AHCYL1;AHCYL2;ALDH3A2;ANK2;ANK3;ANKFY1;ANKLE2;ANKRD26;ANKS1A;AP1B1;AP2A1;AP2A2;AP2B1;AP2M1;APBB1;APBB2;APMAP;APPL1;ARCN1;ARFGAP3;ARHGAP1;ASAP1;ATP6V1A;ATP6V1B2;BAIAP2;BAIAP2L1;BRK1;C1orf198;C1orf226;CASK;CC2D1A;CCDC115;CCDC85C;CDCA3;CDK5RAP3;CDKAL1;CHMP2B;CLCC1;CLINT1;COPA;COPB1;COPB2;COPE;COPG2;CPNE8;CTNNA1;CTNND1;CYFIP1;CYFIP2;CYLD;DAB2;DDRGK1;DIP2A;DIP2B;DLG1;…	0.0151925
Reactome	BIOID	Cluster 11	CD28 dependent PI3K/Akt signaling	2.74486	ABI1;ABI2;ABLIM1;ACBD3;ADD2;AGFG1;AHCYL1;AHCYL2;ALDH3A2;ANK2;ANK3;ANKFY1;ANKLE2;ANKRD26;ANKS1A;AP1B1;AP2A1;AP2A2;AP2B1;AP2M1;APBB1;APBB2;APMAP;APPL1;ARCN1;ARFGAP3;ARHGAP1;ASAP1;ATP6V1A;ATP6V1B2;BAIAP2;BAIAP2L1;BRK1;C1orf198;C1orf226;CASK;CC2D1A;CCDC115;CCDC85C;CDCA3;CDK5RAP3;CDKAL1;CHMP2B;CLCC1;CLINT1;COPA;COPB1;COPB2;COPE;COPG2;CPNE8;CTNNA1;CTNND1;CYFIP1;CYFIP2;CYLD;DAB2;DDRGK1;DIP2A;DIP2B;DLG1;…	0.00584678
Reactome	BIOID	Cluster 11	VEGFA-VEGFR2 Pathway	3.67704	ABI1;ABI2;ABLIM1;ACBD3;ADD2;AGFG1;AHCYL1;AHCYL2;ALDH3A2;ANK2;ANK3;ANKFY1;ANKLE2;ANKRD26;ANKS1A;AP1B1;AP2A1;AP2A2;AP2B1;AP2M1;APBB1;APBB2;APMAP;APPL1;ARCN1;ARFGAP3;ARHGAP1;ASAP1;ATP6V1A;ATP6V1B2;BAIAP2;BAIAP2L1;BRK1;C1orf198;C1orf226;CASK;CC2D1A;CCDC115;CCDC85C;CDCA3;CDK5RAP3;CDKAL1;CHMP2B;CLCC1;CLINT1;COPA;COPB1;COPB2;COPE;COPG2;CPNE8;CTNNA1;CTNND1;CYFIP1;CYFIP2;CYLD;DAB2;DDRGK1;DIP2A;DIP2B;DLG1;…	3.6e-14
Reactome	BIOID	Cluster 11	Insulin receptor signalling cascade	2.59548	ABI1;ABI2;ABLIM1;ACBD3;ADD2;AGFG1;AHCYL1;AHCYL2;ALDH3A2;ANK2;ANK3;ANKFY1;ANKLE2;ANKRD26;ANKS1A;AP1B1;AP2A1;AP2A2;AP2B1;AP2M1;APBB1;APBB2;APMAP;APPL1;ARCN1;ARFGAP3;ARHGAP1;ASAP1;ATP6V1A;ATP6V1B2;BAIAP2;BAIAP2L1;BRK1;C1orf198;C1orf226;CASK;CC2D1A;CCDC115;CCDC85C;CDCA3;CDK5RAP3;CDKAL1;CHMP2B;CLCC1;CLINT1;COPA;COPB1;COPB2;COPE;COPG2;CPNE8;CTNNA1;CTNND1;CYFIP1;CYFIP2;CYLD;DAB2;DDRGK1;DIP2A;DIP2B;DLG1;…	0.000544722
Reactome	BIOID	Cluster 11	Signaling by Insulin receptor	2.60225	ABI1;ABI2;ABLIM1;ACBD3;ADD2;AGFG1;AHCYL1;AHCYL2;ALDH3A2;ANK2;ANK3;ANKFY1;ANKLE2;ANKRD26;ANKS1A;AP1B1;AP2A1;AP2A2;AP2B1;AP2M1;APBB1;APBB2;APMAP;APPL1;ARCN1;ARFGAP3;ARHGAP1;ASAP1;ATP6V1A;ATP6V1B2;BAIAP2;BAIAP2L1;BRK1;C1orf198;C1orf226;CASK;CC2D1A;CCDC115;CCDC85C;CDCA3;CDK5RAP3;CDKAL1;CHMP2B;CLCC1;CLINT1;COPA;COPB1;COPB2;COPE;COPG2;CPNE8;CTNNA1;CTNND1;CYFIP1;CYFIP2;CYLD;DAB2;DDRGK1;DIP2A;DIP2B;DLG1;…	9.43e-05
Reactome	BIOID	Cluster 11	Signaling by KIT in disease	2.74486	ABI1;ABI2;ABLIM1;ACBD3;ADD2;AGFG1;AHCYL1;AHCYL2;ALDH3A2;ANK2;ANK3;ANKFY1;ANKLE2;ANKRD26;ANKS1A;AP1B1;AP2A1;AP2A2;AP2B1;AP2M1;APBB1;APBB2;APMAP;APPL1;ARCN1;ARFGAP3;ARHGAP1;ASAP1;ATP6V1A;ATP6V1B2;BAIAP2;BAIAP2L1;BRK1;C1orf198;C1orf226;CASK;CC2D1A;CCDC115;CCDC85C;CDCA3;CDK5RAP3;CDKAL1;CHMP2B;CLCC1;CLINT1;COPA;COPB1;COPB2;COPE;COPG2;CPNE8;CTNNA1;CTNND1;CYFIP1;CYFIP2;CYLD;DAB2;DDRGK1;DIP2A;DIP2B;DLG1;…	0.00584678
Reactome	BIOID	Cluster 11	Signaling by phosphorylated juxtamembrane, extracellular and kinase domain KIT mutants	2.74486	ABI1;ABI2;ABLIM1;ACBD3;ADD2;AGFG1;AHCYL1;AHCYL2;ALDH3A2;ANK2;ANK3;ANKFY1;ANKLE2;ANKRD26;ANKS1A;AP1B1;AP2A1;AP2A2;AP2B1;AP2M1;APBB1;APBB2;APMAP;APPL1;ARCN1;ARFGAP3;ARHGAP1;ASAP1;ATP6V1A;ATP6V1B2;BAIAP2;BAIAP2L1;BRK1;C1orf198;C1orf226;CASK;CC2D1A;CCDC115;CCDC85C;CDCA3;CDK5RAP3;CDKAL1;CHMP2B;CLCC1;CLINT1;COPA;COPB1;COPB2;COPE;COPG2;CPNE8;CTNNA1;CTNND1;CYFIP1;CYFIP2;CYLD;DAB2;DDRGK1;DIP2A;DIP2B;DLG1;…	0.00584678
Reactome	BIOID	Cluster 11	Signaling by PDGFR in disease	2.81197	ABI1;ABI2;ABLIM1;ACBD3;ADD2;AGFG1;AHCYL1;AHCYL2;ALDH3A2;ANK2;ANK3;ANKFY1;ANKLE2;ANKRD26;ANKS1A;AP1B1;AP2A1;AP2A2;AP2B1;AP2M1;APBB1;APBB2;APMAP;APPL1;ARCN1;ARFGAP3;ARHGAP1;ASAP1;ATP6V1A;ATP6V1B2;BAIAP2;BAIAP2L1;BRK1;C1orf198;C1orf226;CASK;CC2D1A;CCDC115;CCDC85C;CDCA3;CDK5RAP3;CDKAL1;CHMP2B;CLCC1;CLINT1;COPA;COPB1;COPB2;COPE;COPG2;CPNE8;CTNNA1;CTNND1;CYFIP1;CYFIP2;CYLD;DAB2;DDRGK1;DIP2A;DIP2B;DLG1;…	0.00522201
Reactome	BIOID	Cluster 11	Signaling by PDGFRA transmembrane, juxtamembrane and kinase domain mutants	3.50385	ABI1;ABI2;ABLIM1;ACBD3;ADD2;AGFG1;AHCYL1;AHCYL2;ALDH3A2;ANK2;ANK3;ANKFY1;ANKLE2;ANKRD26;ANKS1A;AP1B1;AP2A1;AP2A2;AP2B1;AP2M1;APBB1;APBB2;APMAP;APPL1;ARCN1;ARFGAP3;ARHGAP1;ASAP1;ATP6V1A;ATP6V1B2;BAIAP2;BAIAP2L1;BRK1;C1orf198;C1orf226;CASK;CC2D1A;CCDC115;CCDC85C;CDCA3;CDK5RAP3;CDKAL1;CHMP2B;CLCC1;CLINT1;COPA;COPB1;COPB2;COPE;COPG2;CPNE8;CTNNA1;CTNND1;CYFIP1;CYFIP2;CYLD;DAB2;DDRGK1;DIP2A;DIP2B;DLG1;…	0.00158575
Reactome	BIOID	Cluster 11	Signaling by PDGFRA extracellular domain mutants	3.50385	ABI1;ABI2;ABLIM1;ACBD3;ADD2;AGFG1;AHCYL1;AHCYL2;ALDH3A2;ANK2;ANK3;ANKFY1;ANKLE2;ANKRD26;ANKS1A;AP1B1;AP2A1;AP2A2;AP2B1;AP2M1;APBB1;APBB2;APMAP;APPL1;ARCN1;ARFGAP3;ARHGAP1;ASAP1;ATP6V1A;ATP6V1B2;BAIAP2;BAIAP2L1;BRK1;C1orf198;C1orf226;CASK;CC2D1A;CCDC115;CCDC85C;CDCA3;CDK5RAP3;CDKAL1;CHMP2B;CLCC1;CLINT1;COPA;COPB1;COPB2;COPE;COPG2;CPNE8;CTNNA1;CTNND1;CYFIP1;CYFIP2;CYLD;DAB2;DDRGK1;DIP2A;DIP2B;DLG1;…	0.00158575
Reactome	BIOID	Cluster 11	Intra-Golgi traffic	2.74486	ABI1;ABI2;ABLIM1;ACBD3;ADD2;AGFG1;AHCYL1;AHCYL2;ALDH3A2;ANK2;ANK3;ANKFY1;ANKLE2;ANKRD26;ANKS1A;AP1B1;AP2A1;AP2A2;AP2B1;AP2M1;APBB1;APBB2;APMAP;APPL1;ARCN1;ARFGAP3;ARHGAP1;ASAP1;ATP6V1A;ATP6V1B2;BAIAP2;BAIAP2L1;BRK1;C1orf198;C1orf226;CASK;CC2D1A;CCDC115;CCDC85C;CDCA3;CDK5RAP3;CDKAL1;CHMP2B;CLCC1;CLINT1;COPA;COPB1;COPB2;COPE;COPG2;CPNE8;CTNNA1;CTNND1;CYFIP1;CYFIP2;CYLD;DAB2;DDRGK1;DIP2A;DIP2B;DLG1;…	0.000862179
Reactome	BIOID	Cluster 11	Tight junction interactions	2.2974	ABI1;ABI2;ABLIM1;ACBD3;ADD2;AGFG1;AHCYL1;AHCYL2;ALDH3A2;ANK2;ANK3;ANKFY1;ANKLE2;ANKRD26;ANKS1A;AP1B1;AP2A1;AP2A2;AP2B1;AP2M1;APBB1;APBB2;APMAP;APPL1;ARCN1;ARFGAP3;ARHGAP1;ASAP1;ATP6V1A;ATP6V1B2;BAIAP2;BAIAP2L1;BRK1;C1orf198;C1orf226;CASK;CC2D1A;CCDC115;CCDC85C;CDCA3;CDK5RAP3;CDKAL1;CHMP2B;CLCC1;CLINT1;COPA;COPB1;COPB2;COPE;COPG2;CPNE8;CTNNA1;CTNND1;CYFIP1;CYFIP2;CYLD;DAB2;DDRGK1;DIP2A;DIP2B;DLG1;…	0.0122838
Reactome	BIOID	Cluster 11	Cell-cell junction organization	2.50385	ABI1;ABI2;ABLIM1;ACBD3;ADD2;AGFG1;AHCYL1;AHCYL2;ALDH3A2;ANK2;ANK3;ANKFY1;ANKLE2;ANKRD26;ANKS1A;AP1B1;AP2A1;AP2A2;AP2B1;AP2M1;APBB1;APBB2;APMAP;APPL1;ARCN1;ARFGAP3;ARHGAP1;ASAP1;ATP6V1A;ATP6V1B2;BAIAP2;BAIAP2L1;BRK1;C1orf198;C1orf226;CASK;CC2D1A;CCDC115;CCDC85C;CDCA3;CDK5RAP3;CDKAL1;CHMP2B;CLCC1;CLINT1;COPA;COPB1;COPB2;COPE;COPG2;CPNE8;CTNNA1;CTNND1;CYFIP1;CYFIP2;CYLD;DAB2;DDRGK1;DIP2A;DIP2B;DLG1;…	0.00072195
Reactome	BIOID	Cluster 11	Cell junction organization	2.26569	ABI1;ABI2;ABLIM1;ACBD3;ADD2;AGFG1;AHCYL1;AHCYL2;ALDH3A2;ANK2;ANK3;ANKFY1;ANKLE2;ANKRD26;ANKS1A;AP1B1;AP2A1;AP2A2;AP2B1;AP2M1;APBB1;APBB2;APMAP;APPL1;ARCN1;ARFGAP3;ARHGAP1;ASAP1;ATP6V1A;ATP6V1B2;BAIAP2;BAIAP2L1;BRK1;C1orf198;C1orf226;CASK;CC2D1A;CCDC115;CCDC85C;CDCA3;CDK5RAP3;CDKAL1;CHMP2B;CLCC1;CLINT1;COPA;COPB1;COPB2;COPE;COPG2;CPNE8;CTNNA1;CTNND1;CYFIP1;CYFIP2;CYLD;DAB2;DDRGK1;DIP2A;DIP2B;DLG1;…	0.000732142
Reactome	BIOID	Cluster 11	COPII-mediated vesicle transport	3.70179	ABI1;ABI2;ABLIM1;ACBD3;ADD2;AGFG1;AHCYL1;AHCYL2;ALDH3A2;ANK2;ANK3;ANKFY1;ANKLE2;ANKRD26;ANKS1A;AP1B1;AP2A1;AP2A2;AP2B1;AP2M1;APBB1;APBB2;APMAP;APPL1;ARCN1;ARFGAP3;ARHGAP1;ASAP1;ATP6V1A;ATP6V1B2;BAIAP2;BAIAP2L1;BRK1;C1orf198;C1orf226;CASK;CC2D1A;CCDC115;CCDC85C;CDCA3;CDK5RAP3;CDKAL1;CHMP2B;CLCC1;CLINT1;COPA;COPB1;COPB2;COPE;COPG2;CPNE8;CTNNA1;CTNND1;CYFIP1;CYFIP2;CYLD;DAB2;DDRGK1;DIP2A;DIP2B;DLG1;…	1.87e-10
Reactome	BIOID	Cluster 11	Regulation of cholesterol biosynthesis by SREBP (SREBF)	1.98189	ABI1;ABI2;ABLIM1;ACBD3;ADD2;AGFG1;AHCYL1;AHCYL2;ALDH3A2;ANK2;ANK3;ANKFY1;ANKLE2;ANKRD26;ANKS1A;AP1B1;AP2A1;AP2A2;AP2B1;AP2M1;APBB1;APBB2;APMAP;APPL1;ARCN1;ARFGAP3;ARHGAP1;ASAP1;ATP6V1A;ATP6V1B2;BAIAP2;BAIAP2L1;BRK1;C1orf198;C1orf226;CASK;CC2D1A;CCDC115;CCDC85C;CDCA3;CDK5RAP3;CDKAL1;CHMP2B;CLCC1;CLINT1;COPA;COPB1;COPB2;COPE;COPG2;CPNE8;CTNNA1;CTNND1;CYFIP1;CYFIP2;CYLD;DAB2;DDRGK1;DIP2A;DIP2B;DLG1;…	0.011336
Reactome	BIOID	Cluster 11	Neurexins and neuroligins	1.88236	ABI1;ABI2;ABLIM1;ACBD3;ADD2;AGFG1;AHCYL1;AHCYL2;ALDH3A2;ANK2;ANK3;ANKFY1;ANKLE2;ANKRD26;ANKS1A;AP1B1;AP2A1;AP2A2;AP2B1;AP2M1;APBB1;APBB2;APMAP;APPL1;ARCN1;ARFGAP3;ARHGAP1;ASAP1;ATP6V1A;ATP6V1B2;BAIAP2;BAIAP2L1;BRK1;C1orf198;C1orf226;CASK;CC2D1A;CCDC115;CCDC85C;CDCA3;CDK5RAP3;CDKAL1;CHMP2B;CLCC1;CLINT1;COPA;COPB1;COPB2;COPE;COPG2;CPNE8;CTNNA1;CTNND1;CYFIP1;CYFIP2;CYLD;DAB2;DDRGK1;DIP2A;DIP2B;DLG1;…	0.0138246
Reactome	BIOID	Cluster 11	Protein-protein interactions at synapses	2.28146	ABI1;ABI2;ABLIM1;ACBD3;ADD2;AGFG1;AHCYL1;AHCYL2;ALDH3A2;ANK2;ANK3;ANKFY1;ANKLE2;ANKRD26;ANKS1A;AP1B1;AP2A1;AP2A2;AP2B1;AP2M1;APBB1;APBB2;APMAP;APPL1;ARCN1;ARFGAP3;ARHGAP1;ASAP1;ATP6V1A;ATP6V1B2;BAIAP2;BAIAP2L1;BRK1;C1orf198;C1orf226;CASK;CC2D1A;CCDC115;CCDC85C;CDCA3;CDK5RAP3;CDKAL1;CHMP2B;CLCC1;CLINT1;COPA;COPB1;COPB2;COPE;COPG2;CPNE8;CTNNA1;CTNND1;CYFIP1;CYFIP2;CYLD;DAB2;DDRGK1;DIP2A;DIP2B;DLG1;…	0.000701289
Reactome	BIOID	Cluster 11	Signaling by ERBB2	2.39693	ABI1;ABI2;ABLIM1;ACBD3;ADD2;AGFG1;AHCYL1;AHCYL2;ALDH3A2;ANK2;ANK3;ANKFY1;ANKLE2;ANKRD26;ANKS1A;AP1B1;AP2A1;AP2A2;AP2B1;AP2M1;APBB1;APBB2;APMAP;APPL1;ARCN1;ARFGAP3;ARHGAP1;ASAP1;ATP6V1A;ATP6V1B2;BAIAP2;BAIAP2L1;BRK1;C1orf198;C1orf226;CASK;CC2D1A;CCDC115;CCDC85C;CDCA3;CDK5RAP3;CDKAL1;CHMP2B;CLCC1;CLINT1;COPA;COPB1;COPB2;COPE;COPG2;CPNE8;CTNNA1;CTNND1;CYFIP1;CYFIP2;CYLD;DAB2;DDRGK1;DIP2A;DIP2B;DLG1;…	0.00221796
Reactome	BIOID	Cluster 11	Signaling by ERBB2 in Cancer	3.2974	ABI1;ABI2;ABLIM1;ACBD3;ADD2;AGFG1;AHCYL1;AHCYL2;ALDH3A2;ANK2;ANK3;ANKFY1;ANKLE2;ANKRD26;ANKS1A;AP1B1;AP2A1;AP2A2;AP2B1;AP2M1;APBB1;APBB2;APMAP;APPL1;ARCN1;ARFGAP3;ARHGAP1;ASAP1;ATP6V1A;ATP6V1B2;BAIAP2;BAIAP2L1;BRK1;C1orf198;C1orf226;CASK;CC2D1A;CCDC115;CCDC85C;CDCA3;CDK5RAP3;CDKAL1;CHMP2B;CLCC1;CLINT1;COPA;COPB1;COPB2;COPE;COPG2;CPNE8;CTNNA1;CTNND1;CYFIP1;CYFIP2;CYLD;DAB2;DDRGK1;DIP2A;DIP2B;DLG1;…	0.000192978
Reactome	BIOID	Cluster 11	PI3K events in ERBB2 signaling	3.03436	ABI1;ABI2;ABLIM1;ACBD3;ADD2;AGFG1;AHCYL1;AHCYL2;ALDH3A2;ANK2;ANK3;ANKFY1;ANKLE2;ANKRD26;ANKS1A;AP1B1;AP2A1;AP2A2;AP2B1;AP2M1;APBB1;APBB2;APMAP;APPL1;ARCN1;ARFGAP3;ARHGAP1;ASAP1;ATP6V1A;ATP6V1B2;BAIAP2;BAIAP2L1;BRK1;C1orf198;C1orf226;CASK;CC2D1A;CCDC115;CCDC85C;CDCA3;CDK5RAP3;CDKAL1;CHMP2B;CLCC1;CLINT1;COPA;COPB1;COPB2;COPE;COPG2;CPNE8;CTNNA1;CTNND1;CYFIP1;CYFIP2;CYLD;DAB2;DDRGK1;DIP2A;DIP2B;DLG1;…	0.00359663
Reactome	BIOID	Cluster 11	Signaling by ERBB2 KD Mutants	3.34631	ABI1;ABI2;ABLIM1;ACBD3;ADD2;AGFG1;AHCYL1;AHCYL2;ALDH3A2;ANK2;ANK3;ANKFY1;ANKLE2;ANKRD26;ANKS1A;AP1B1;AP2A1;AP2A2;AP2B1;AP2M1;APBB1;APBB2;APMAP;APPL1;ARCN1;ARFGAP3;ARHGAP1;ASAP1;ATP6V1A;ATP6V1B2;BAIAP2;BAIAP2L1;BRK1;C1orf198;C1orf226;CASK;CC2D1A;CCDC115;CCDC85C;CDCA3;CDK5RAP3;CDKAL1;CHMP2B;CLCC1;CLINT1;COPA;COPB1;COPB2;COPE;COPG2;CPNE8;CTNNA1;CTNND1;CYFIP1;CYFIP2;CYLD;DAB2;DDRGK1;DIP2A;DIP2B;DLG1;…	0.000168861
Reactome	BIOID	Cluster 11	Signaling by ERBB2 TMD/JMD mutants	2.50385	ABI1;ABI2;ABLIM1;ACBD3;ADD2;AGFG1;AHCYL1;AHCYL2;ALDH3A2;ANK2;ANK3;ANKFY1;ANKLE2;ANKRD26;ANKS1A;AP1B1;AP2A1;AP2A2;AP2B1;AP2M1;APBB1;APBB2;APMAP;APPL1;ARCN1;ARFGAP3;ARHGAP1;ASAP1;ATP6V1A;ATP6V1B2;BAIAP2;BAIAP2L1;BRK1;C1orf198;C1orf226;CASK;CC2D1A;CCDC115;CCDC85C;CDCA3;CDK5RAP3;CDKAL1;CHMP2B;CLCC1;CLINT1;COPA;COPB1;COPB2;COPE;COPG2;CPNE8;CTNNA1;CTNND1;CYFIP1;CYFIP2;CYLD;DAB2;DDRGK1;DIP2A;DIP2B;DLG1;…	0.00868204
Reactome	BIOID	Cluster 11	Cargo recognition for clathrin-mediated endocytosis	3.39693	ABI1;ABI2;ABLIM1;ACBD3;ADD2;AGFG1;AHCYL1;AHCYL2;ALDH3A2;ANK2;ANK3;ANKFY1;ANKLE2;ANKRD26;ANKS1A;AP1B1;AP2A1;AP2A2;AP2B1;AP2M1;APBB1;APBB2;APMAP;APPL1;ARCN1;ARFGAP3;ARHGAP1;ASAP1;ATP6V1A;ATP6V1B2;BAIAP2;BAIAP2L1;BRK1;C1orf198;C1orf226;CASK;CC2D1A;CCDC115;CCDC85C;CDCA3;CDK5RAP3;CDKAL1;CHMP2B;CLCC1;CLINT1;COPA;COPB1;COPB2;COPE;COPG2;CPNE8;CTNNA1;CTNND1;CYFIP1;CYFIP2;CYLD;DAB2;DDRGK1;DIP2A;DIP2B;DLG1;…	2.71e-11
Reactome	BIOID	Cluster 11	Regulation of IFNG signaling	3.39693	ABI1;ABI2;ABLIM1;ACBD3;ADD2;AGFG1;AHCYL1;AHCYL2;ALDH3A2;ANK2;ANK3;ANKFY1;ANKLE2;ANKRD26;ANKS1A;AP1B1;AP2A1;AP2A2;AP2B1;AP2M1;APBB1;APBB2;APMAP;APPL1;ARCN1;ARFGAP3;ARHGAP1;ASAP1;ATP6V1A;ATP6V1B2;BAIAP2;BAIAP2L1;BRK1;C1orf198;C1orf226;CASK;CC2D1A;CCDC115;CCDC85C;CDCA3;CDK5RAP3;CDKAL1;CHMP2B;CLCC1;CLINT1;COPA;COPB1;COPB2;COPE;COPG2;CPNE8;CTNNA1;CTNND1;CYFIP1;CYFIP2;CYLD;DAB2;DDRGK1;DIP2A;DIP2B;DLG1;…	0.00190874
Reactome	BIOID	Cluster 11	Regulation of IFNA signaling	2.50385	ABI1;ABI2;ABLIM1;ACBD3;ADD2;AGFG1;AHCYL1;AHCYL2;ALDH3A2;ANK2;ANK3;ANKFY1;ANKLE2;ANKRD26;ANKS1A;AP1B1;AP2A1;AP2A2;AP2B1;AP2M1;APBB1;APBB2;APMAP;APPL1;ARCN1;ARFGAP3;ARHGAP1;ASAP1;ATP6V1A;ATP6V1B2;BAIAP2;BAIAP2L1;BRK1;C1orf198;C1orf226;CASK;CC2D1A;CCDC115;CCDC85C;CDCA3;CDK5RAP3;CDKAL1;CHMP2B;CLCC1;CLINT1;COPA;COPB1;COPB2;COPE;COPG2;CPNE8;CTNNA1;CTNND1;CYFIP1;CYFIP2;CYLD;DAB2;DDRGK1;DIP2A;DIP2B;DLG1;…	0.00868204
Reactome	BIOID	Cluster 11	IRE1alpha activates chaperones	1.56043	ABI1;ABI2;ABLIM1;ACBD3;ADD2;AGFG1;AHCYL1;AHCYL2;ALDH3A2;ANK2;ANK3;ANKFY1;ANKLE2;ANKRD26;ANKS1A;AP1B1;AP2A1;AP2A2;AP2B1;AP2M1;APBB1;APBB2;APMAP;APPL1;ARCN1;ARFGAP3;ARHGAP1;ASAP1;ATP6V1A;ATP6V1B2;BAIAP2;BAIAP2L1;BRK1;C1orf198;C1orf226;CASK;CC2D1A;CCDC115;CCDC85C;CDCA3;CDK5RAP3;CDKAL1;CHMP2B;CLCC1;CLINT1;COPA;COPB1;COPB2;COPE;COPG2;CPNE8;CTNNA1;CTNND1;CYFIP1;CYFIP2;CYLD;DAB2;DDRGK1;DIP2A;DIP2B;DLG1;…	0.0399467
Reactome	BIOID	Cluster 11	WNT5A-dependent internalization of FZD4	4.2974	ABI1;ABI2;ABLIM1;ACBD3;ADD2;AGFG1;AHCYL1;AHCYL2;ALDH3A2;ANK2;ANK3;ANKFY1;ANKLE2;ANKRD26;ANKS1A;AP1B1;AP2A1;AP2A2;AP2B1;AP2M1;APBB1;APBB2;APMAP;APPL1;ARCN1;ARFGAP3;ARHGAP1;ASAP1;ATP6V1A;ATP6V1B2;BAIAP2;BAIAP2L1;BRK1;C1orf198;C1orf226;CASK;CC2D1A;CCDC115;CCDC85C;CDCA3;CDK5RAP3;CDKAL1;CHMP2B;CLCC1;CLINT1;COPA;COPB1;COPB2;COPE;COPG2;CPNE8;CTNNA1;CTNND1;CYFIP1;CYFIP2;CYLD;DAB2;DDRGK1;DIP2A;DIP2B;DLG1;…	1.02e-05
Reactome	BIOID	Cluster 11	Cargo concentration in the ER	2.74486	ABI1;ABI2;ABLIM1;ACBD3;ADD2;AGFG1;AHCYL1;AHCYL2;ALDH3A2;ANK2;ANK3;ANKFY1;ANKLE2;ANKRD26;ANKS1A;AP1B1;AP2A1;AP2A2;AP2B1;AP2M1;APBB1;APBB2;APMAP;APPL1;ARCN1;ARFGAP3;ARHGAP1;ASAP1;ATP6V1A;ATP6V1B2;BAIAP2;BAIAP2L1;BRK1;C1orf198;C1orf226;CASK;CC2D1A;CCDC115;CCDC85C;CDCA3;CDK5RAP3;CDKAL1;CHMP2B;CLCC1;CLINT1;COPA;COPB1;COPB2;COPE;COPG2;CPNE8;CTNNA1;CTNND1;CYFIP1;CYFIP2;CYLD;DAB2;DDRGK1;DIP2A;DIP2B;DLG1;…	0.00229156
Reactome	BIOID	Cluster 11	Retrograde transport at the Trans-Golgi-Network	1.58958	ABI1;ABI2;ABLIM1;ACBD3;ADD2;AGFG1;AHCYL1;AHCYL2;ALDH3A2;ANK2;ANK3;ANKFY1;ANKLE2;ANKRD26;ANKS1A;AP1B1;AP2A1;AP2A2;AP2B1;AP2M1;APBB1;APBB2;APMAP;APPL1;ARCN1;ARFGAP3;ARHGAP1;ASAP1;ATP6V1A;ATP6V1B2;BAIAP2;BAIAP2L1;BRK1;C1orf198;C1orf226;CASK;CC2D1A;CCDC115;CCDC85C;CDCA3;CDK5RAP3;CDKAL1;CHMP2B;CLCC1;CLINT1;COPA;COPB1;COPB2;COPE;COPG2;CPNE8;CTNNA1;CTNND1;CYFIP1;CYFIP2;CYLD;DAB2;DDRGK1;DIP2A;DIP2B;DLG1;…	0.0381695
Reactome	BIOID	Cluster 11	Signaling by EGFR	3.50385	ABI1;ABI2;ABLIM1;ACBD3;ADD2;AGFG1;AHCYL1;AHCYL2;ALDH3A2;ANK2;ANK3;ANKFY1;ANKLE2;ANKRD26;ANKS1A;AP1B1;AP2A1;AP2A2;AP2B1;AP2M1;APBB1;APBB2;APMAP;APPL1;ARCN1;ARFGAP3;ARHGAP1;ASAP1;ATP6V1A;ATP6V1B2;BAIAP2;BAIAP2L1;BRK1;C1orf198;C1orf226;CASK;CC2D1A;CCDC115;CCDC85C;CDCA3;CDK5RAP3;CDKAL1;CHMP2B;CLCC1;CLINT1;COPA;COPB1;COPB2;COPE;COPG2;CPNE8;CTNNA1;CTNND1;CYFIP1;CYFIP2;CYLD;DAB2;DDRGK1;DIP2A;DIP2B;DLG1;…	5.8e-07
Reactome	BIOID	Cluster 11	EPH-ephrin mediated repulsion of cells	2.85379	ABI1;ABI2;ABLIM1;ACBD3;ADD2;AGFG1;AHCYL1;AHCYL2;ALDH3A2;ANK2;ANK3;ANKFY1;ANKLE2;ANKRD26;ANKS1A;AP1B1;AP2A1;AP2A2;AP2B1;AP2M1;APBB1;APBB2;APMAP;APPL1;ARCN1;ARFGAP3;ARHGAP1;ASAP1;ATP6V1A;ATP6V1B2;BAIAP2;BAIAP2L1;BRK1;C1orf198;C1orf226;CASK;CC2D1A;CCDC115;CCDC85C;CDCA3;CDK5RAP3;CDKAL1;CHMP2B;CLCC1;CLINT1;COPA;COPB1;COPB2;COPE;COPG2;CPNE8;CTNNA1;CTNND1;CYFIP1;CYFIP2;CYLD;DAB2;DDRGK1;DIP2A;DIP2B;DLG1;…	0.000240225
Reactome	BIOID	Cluster 11	Inositol phosphate metabolism	2.20429	ABI1;ABI2;ABLIM1;ACBD3;ADD2;AGFG1;AHCYL1;AHCYL2;ALDH3A2;ANK2;ANK3;ANKFY1;ANKLE2;ANKRD26;ANKS1A;AP1B1;AP2A1;AP2A2;AP2B1;AP2M1;APBB1;APBB2;APMAP;APPL1;ARCN1;ARFGAP3;ARHGAP1;ASAP1;ATP6V1A;ATP6V1B2;BAIAP2;BAIAP2L1;BRK1;C1orf198;C1orf226;CASK;CC2D1A;CCDC115;CCDC85C;CDCA3;CDK5RAP3;CDKAL1;CHMP2B;CLCC1;CLINT1;COPA;COPB1;COPB2;COPE;COPG2;CPNE8;CTNNA1;CTNND1;CYFIP1;CYFIP2;CYLD;DAB2;DDRGK1;DIP2A;DIP2B;DLG1;…	0.00721116
Reactome	BIOID	Cluster 11	Synthesis of IP2, IP, and Ins in the cytosol	3.39693	ABI1;ABI2;ABLIM1;ACBD3;ADD2;AGFG1;AHCYL1;AHCYL2;ALDH3A2;ANK2;ANK3;ANKFY1;ANKLE2;ANKRD26;ANKS1A;AP1B1;AP2A1;AP2A2;AP2B1;AP2M1;APBB1;APBB2;APMAP;APPL1;ARCN1;ARFGAP3;ARHGAP1;ASAP1;ATP6V1A;ATP6V1B2;BAIAP2;BAIAP2L1;BRK1;C1orf198;C1orf226;CASK;CC2D1A;CCDC115;CCDC85C;CDCA3;CDK5RAP3;CDKAL1;CHMP2B;CLCC1;CLINT1;COPA;COPB1;COPB2;COPE;COPG2;CPNE8;CTNNA1;CTNND1;CYFIP1;CYFIP2;CYLD;DAB2;DDRGK1;DIP2A;DIP2B;DLG1;…	0.00190874
Reactome	BIOID	Cluster 11	Toll Like Receptor 10 (TLR10) Cascade	1.7949	ABI1;ABI2;ABLIM1;ACBD3;ADD2;AGFG1;AHCYL1;AHCYL2;ALDH3A2;ANK2;ANK3;ANKFY1;ANKLE2;ANKRD26;ANKS1A;AP1B1;AP2A1;AP2A2;AP2B1;AP2M1;APBB1;APBB2;APMAP;APPL1;ARCN1;ARFGAP3;ARHGAP1;ASAP1;ATP6V1A;ATP6V1B2;BAIAP2;BAIAP2L1;BRK1;C1orf198;C1orf226;CASK;CC2D1A;CCDC115;CCDC85C;CDCA3;CDK5RAP3;CDKAL1;CHMP2B;CLCC1;CLINT1;COPA;COPB1;COPB2;COPE;COPG2;CPNE8;CTNNA1;CTNND1;CYFIP1;CYFIP2;CYLD;DAB2;DDRGK1;DIP2A;DIP2B;DLG1;…	0.00992277
Reactome	BIOID	Cluster 11	Toll Like Receptor 3 (TLR3) Cascade	1.66513	ABI1;ABI2;ABLIM1;ACBD3;ADD2;AGFG1;AHCYL1;AHCYL2;ALDH3A2;ANK2;ANK3;ANKFY1;ANKLE2;ANKRD26;ANKS1A;AP1B1;AP2A1;AP2A2;AP2B1;AP2M1;APBB1;APBB2;APMAP;APPL1;ARCN1;ARFGAP3;ARHGAP1;ASAP1;ATP6V1A;ATP6V1B2;BAIAP2;BAIAP2L1;BRK1;C1orf198;C1orf226;CASK;CC2D1A;CCDC115;CCDC85C;CDCA3;CDK5RAP3;CDKAL1;CHMP2B;CLCC1;CLINT1;COPA;COPB1;COPB2;COPE;COPG2;CPNE8;CTNNA1;CTNND1;CYFIP1;CYFIP2;CYLD;DAB2;DDRGK1;DIP2A;DIP2B;DLG1;…	0.0135197
Reactome	BIOID	Cluster 11	Toll Like Receptor 5 (TLR5) Cascade	1.7949	ABI1;ABI2;ABLIM1;ACBD3;ADD2;AGFG1;AHCYL1;AHCYL2;ALDH3A2;ANK2;ANK3;ANKFY1;ANKLE2;ANKRD26;ANKS1A;AP1B1;AP2A1;AP2A2;AP2B1;AP2M1;APBB1;APBB2;APMAP;APPL1;ARCN1;ARFGAP3;ARHGAP1;ASAP1;ATP6V1A;ATP6V1B2;BAIAP2;BAIAP2L1;BRK1;C1orf198;C1orf226;CASK;CC2D1A;CCDC115;CCDC85C;CDCA3;CDK5RAP3;CDKAL1;CHMP2B;CLCC1;CLINT1;COPA;COPB1;COPB2;COPE;COPG2;CPNE8;CTNNA1;CTNND1;CYFIP1;CYFIP2;CYLD;DAB2;DDRGK1;DIP2A;DIP2B;DLG1;…	0.00992277
Reactome	BIOID	Cluster 11	Interleukin-17 signaling	2.05454	ABI1;ABI2;ABLIM1;ACBD3;ADD2;AGFG1;AHCYL1;AHCYL2;ALDH3A2;ANK2;ANK3;ANKFY1;ANKLE2;ANKRD26;ANKS1A;AP1B1;AP2A1;AP2A2;AP2B1;AP2M1;APBB1;APBB2;APMAP;APPL1;ARCN1;ARFGAP3;ARHGAP1;ASAP1;ATP6V1A;ATP6V1B2;BAIAP2;BAIAP2L1;BRK1;C1orf198;C1orf226;CASK;CC2D1A;CCDC115;CCDC85C;CDCA3;CDK5RAP3;CDKAL1;CHMP2B;CLCC1;CLINT1;COPA;COPB1;COPB2;COPE;COPG2;CPNE8;CTNNA1;CTNND1;CYFIP1;CYFIP2;CYLD;DAB2;DDRGK1;DIP2A;DIP2B;DLG1;…	0.00523124
Reactome	BIOID	Cluster 11	MAP kinase activation	2.22701	ABI1;ABI2;ABLIM1;ACBD3;ADD2;AGFG1;AHCYL1;AHCYL2;ALDH3A2;ANK2;ANK3;ANKFY1;ANKLE2;ANKRD26;ANKS1A;AP1B1;AP2A1;AP2A2;AP2B1;AP2M1;APBB1;APBB2;APMAP;APPL1;ARCN1;ARFGAP3;ARHGAP1;ASAP1;ATP6V1A;ATP6V1B2;BAIAP2;BAIAP2L1;BRK1;C1orf198;C1orf226;CASK;CC2D1A;CCDC115;CCDC85C;CDCA3;CDK5RAP3;CDKAL1;CHMP2B;CLCC1;CLINT1;COPA;COPB1;COPB2;COPE;COPG2;CPNE8;CTNNA1;CTNND1;CYFIP1;CYFIP2;CYLD;DAB2;DDRGK1;DIP2A;DIP2B;DLG1;…	0.00340562
Reactome	BIOID	Cluster 11	JNK (c-Jun kinases) phosphorylation and activation mediated by activated human TAK1	2.74486	ABI1;ABI2;ABLIM1;ACBD3;ADD2;AGFG1;AHCYL1;AHCYL2;ALDH3A2;ANK2;ANK3;ANKFY1;ANKLE2;ANKRD26;ANKS1A;AP1B1;AP2A1;AP2A2;AP2B1;AP2M1;APBB1;APBB2;APMAP;APPL1;ARCN1;ARFGAP3;ARHGAP1;ASAP1;ATP6V1A;ATP6V1B2;BAIAP2;BAIAP2L1;BRK1;C1orf198;C1orf226;CASK;CC2D1A;CCDC115;CCDC85C;CDCA3;CDK5RAP3;CDKAL1;CHMP2B;CLCC1;CLINT1;COPA;COPB1;COPB2;COPE;COPG2;CPNE8;CTNNA1;CTNND1;CYFIP1;CYFIP2;CYLD;DAB2;DDRGK1;DIP2A;DIP2B;DLG1;…	0.00584678
Reactome	BIOID	Cluster 11	MyD88 cascade initiated on plasma membrane	1.7949	ABI1;ABI2;ABLIM1;ACBD3;ADD2;AGFG1;AHCYL1;AHCYL2;ALDH3A2;ANK2;ANK3;ANKFY1;ANKLE2;ANKRD26;ANKS1A;AP1B1;AP2A1;AP2A2;AP2B1;AP2M1;APBB1;APBB2;APMAP;APPL1;ARCN1;ARFGAP3;ARHGAP1;ASAP1;ATP6V1A;ATP6V1B2;BAIAP2;BAIAP2L1;BRK1;C1orf198;C1orf226;CASK;CC2D1A;CCDC115;CCDC85C;CDCA3;CDK5RAP3;CDKAL1;CHMP2B;CLCC1;CLINT1;COPA;COPB1;COPB2;COPE;COPG2;CPNE8;CTNNA1;CTNND1;CYFIP1;CYFIP2;CYLD;DAB2;DDRGK1;DIP2A;DIP2B;DLG1;…	0.00992277
Reactome	BIOID	Cluster 11	Dopamine Neurotransmitter Release Cycle	3.26569	ABI1;ABI2;ABLIM1;ACBD3;ADD2;AGFG1;AHCYL1;AHCYL2;ALDH3A2;ANK2;ANK3;ANKFY1;ANKLE2;ANKRD26;ANKS1A;AP1B1;AP2A1;AP2A2;AP2B1;AP2M1;APBB1;APBB2;APMAP;APPL1;ARCN1;ARFGAP3;ARHGAP1;ASAP1;ATP6V1A;ATP6V1B2;BAIAP2;BAIAP2L1;BRK1;C1orf198;C1orf226;CASK;CC2D1A;CCDC115;CCDC85C;CDCA3;CDK5RAP3;CDKAL1;CHMP2B;CLCC1;CLINT1;COPA;COPB1;COPB2;COPE;COPG2;CPNE8;CTNNA1;CTNND1;CYFIP1;CYFIP2;CYLD;DAB2;DDRGK1;DIP2A;DIP2B;DLG1;…	0.000710056
Reactome	BIOID	Cluster 11	CREB1 phosphorylation through NMDA receptor-mediated activation of RAS signaling	2.93127	ABI1;ABI2;ABLIM1;ACBD3;ADD2;AGFG1;AHCYL1;AHCYL2;ALDH3A2;ANK2;ANK3;ANKFY1;ANKLE2;ANKRD26;ANKS1A;AP1B1;AP2A1;AP2A2;AP2B1;AP2M1;APBB1;APBB2;APMAP;APPL1;ARCN1;ARFGAP3;ARHGAP1;ASAP1;ATP6V1A;ATP6V1B2;BAIAP2;BAIAP2L1;BRK1;C1orf198;C1orf226;CASK;CC2D1A;CCDC115;CCDC85C;CDCA3;CDK5RAP3;CDKAL1;CHMP2B;CLCC1;CLINT1;COPA;COPB1;COPB2;COPE;COPG2;CPNE8;CTNNA1;CTNND1;CYFIP1;CYFIP2;CYLD;DAB2;DDRGK1;DIP2A;DIP2B;DLG1;…	0.00149859
Reactome	BIOID	Cluster 11	Nucleotide-binding domain, leucine rich repeat containing receptor (NLR) signaling pathways	1.90661	ABI1;ABI2;ABLIM1;ACBD3;ADD2;AGFG1;AHCYL1;AHCYL2;ALDH3A2;ANK2;ANK3;ANKFY1;ANKLE2;ANKRD26;ANKS1A;AP1B1;AP2A1;AP2A2;AP2B1;AP2M1;APBB1;APBB2;APMAP;APPL1;ARCN1;ARFGAP3;ARHGAP1;ASAP1;ATP6V1A;ATP6V1B2;BAIAP2;BAIAP2L1;BRK1;C1orf198;C1orf226;CASK;CC2D1A;CCDC115;CCDC85C;CDCA3;CDK5RAP3;CDKAL1;CHMP2B;CLCC1;CLINT1;COPA;COPB1;COPB2;COPE;COPG2;CPNE8;CTNNA1;CTNND1;CYFIP1;CYFIP2;CYLD;DAB2;DDRGK1;DIP2A;DIP2B;DLG1;…	0.0131859
Reactome	BIOID	Cluster 11	NOD1/2 Signaling Pathway	2.61932	ABI1;ABI2;ABLIM1;ACBD3;ADD2;AGFG1;AHCYL1;AHCYL2;ALDH3A2;ANK2;ANK3;ANKFY1;ANKLE2;ANKRD26;ANKS1A;AP1B1;AP2A1;AP2A2;AP2B1;AP2M1;APBB1;APBB2;APMAP;APPL1;ARCN1;ARFGAP3;ARHGAP1;ASAP1;ATP6V1A;ATP6V1B2;BAIAP2;BAIAP2L1;BRK1;C1orf198;C1orf226;CASK;CC2D1A;CCDC115;CCDC85C;CDCA3;CDK5RAP3;CDKAL1;CHMP2B;CLCC1;CLINT1;COPA;COPB1;COPB2;COPE;COPG2;CPNE8;CTNNA1;CTNND1;CYFIP1;CYFIP2;CYLD;DAB2;DDRGK1;DIP2A;DIP2B;DLG1;…	0.00296414
Reactome	BIOID	Cluster 11	TAK1 activates NFkB by phosphorylation and activation of IKKs complex	2.20429	ABI1;ABI2;ABLIM1;ACBD3;ADD2;AGFG1;AHCYL1;AHCYL2;ALDH3A2;ANK2;ANK3;ANKFY1;ANKLE2;ANKRD26;ANKS1A;AP1B1;AP2A1;AP2A2;AP2B1;AP2M1;APBB1;APBB2;APMAP;APPL1;ARCN1;ARFGAP3;ARHGAP1;ASAP1;ATP6V1A;ATP6V1B2;BAIAP2;BAIAP2L1;BRK1;C1orf198;C1orf226;CASK;CC2D1A;CCDC115;CCDC85C;CDCA3;CDK5RAP3;CDKAL1;CHMP2B;CLCC1;CLINT1;COPA;COPB1;COPB2;COPE;COPG2;CPNE8;CTNNA1;CTNND1;CYFIP1;CYFIP2;CYLD;DAB2;DDRGK1;DIP2A;DIP2B;DLG1;…	0.0142016
Reactome	BIOID	Cluster 11	TNFR1-induced NFkappaB signaling pathway	2.88236	ABI1;ABI2;ABLIM1;ACBD3;ADD2;AGFG1;AHCYL1;AHCYL2;ALDH3A2;ANK2;ANK3;ANKFY1;ANKLE2;ANKRD26;ANKS1A;AP1B1;AP2A1;AP2A2;AP2B1;AP2M1;APBB1;APBB2;APMAP;APPL1;ARCN1;ARFGAP3;ARHGAP1;ASAP1;ATP6V1A;ATP6V1B2;BAIAP2;BAIAP2L1;BRK1;C1orf198;C1orf226;CASK;CC2D1A;CCDC115;CCDC85C;CDCA3;CDK5RAP3;CDKAL1;CHMP2B;CLCC1;CLINT1;COPA;COPB1;COPB2;COPE;COPG2;CPNE8;CTNNA1;CTNND1;CYFIP1;CYFIP2;CYLD;DAB2;DDRGK1;DIP2A;DIP2B;DLG1;…	0.00167251
Reactome	BIOID	Cluster 11	TNF signaling	2.20429	ABI1;ABI2;ABLIM1;ACBD3;ADD2;AGFG1;AHCYL1;AHCYL2;ALDH3A2;ANK2;ANK3;ANKFY1;ANKLE2;ANKRD26;ANKS1A;AP1B1;AP2A1;AP2A2;AP2B1;AP2M1;APBB1;APBB2;APMAP;APPL1;ARCN1;ARFGAP3;ARHGAP1;ASAP1;ATP6V1A;ATP6V1B2;BAIAP2;BAIAP2L1;BRK1;C1orf198;C1orf226;CASK;CC2D1A;CCDC115;CCDC85C;CDCA3;CDK5RAP3;CDKAL1;CHMP2B;CLCC1;CLINT1;COPA;COPB1;COPB2;COPE;COPG2;CPNE8;CTNNA1;CTNND1;CYFIP1;CYFIP2;CYLD;DAB2;DDRGK1;DIP2A;DIP2B;DLG1;…	0.00721116
Reactome	BIOID	Cluster 11	Signaling by EGFR in Cancer	3.08881	ABI1;ABI2;ABLIM1;ACBD3;ADD2;AGFG1;AHCYL1;AHCYL2;ALDH3A2;ANK2;ANK3;ANKFY1;ANKLE2;ANKRD26;ANKS1A;AP1B1;AP2A1;AP2A2;AP2B1;AP2M1;APBB1;APBB2;APMAP;APPL1;ARCN1;ARFGAP3;ARHGAP1;ASAP1;ATP6V1A;ATP6V1B2;BAIAP2;BAIAP2L1;BRK1;C1orf198;C1orf226;CASK;CC2D1A;CCDC115;CCDC85C;CDCA3;CDK5RAP3;CDKAL1;CHMP2B;CLCC1;CLINT1;COPA;COPB1;COPB2;COPE;COPG2;CPNE8;CTNNA1;CTNND1;CYFIP1;CYFIP2;CYLD;DAB2;DDRGK1;DIP2A;DIP2B;DLG1;…	0.00105443
Reactome	BIOID	Cluster 11	GAB1 signalosome	3.70179	ABI1;ABI2;ABLIM1;ACBD3;ADD2;AGFG1;AHCYL1;AHCYL2;ALDH3A2;ANK2;ANK3;ANKFY1;ANKLE2;ANKRD26;ANKS1A;AP1B1;AP2A1;AP2A2;AP2B1;AP2M1;APBB1;APBB2;APMAP;APPL1;ARCN1;ARFGAP3;ARHGAP1;ASAP1;ATP6V1A;ATP6V1B2;BAIAP2;BAIAP2L1;BRK1;C1orf198;C1orf226;CASK;CC2D1A;CCDC115;CCDC85C;CDCA3;CDK5RAP3;CDKAL1;CHMP2B;CLCC1;CLINT1;COPA;COPB1;COPB2;COPE;COPG2;CPNE8;CTNNA1;CTNND1;CYFIP1;CYFIP2;CYLD;DAB2;DDRGK1;DIP2A;DIP2B;DLG1;…	0.000259205
Reactome	BIOID	Cluster 11	EGFR downregulation	3.25009	ABI1;ABI2;ABLIM1;ACBD3;ADD2;AGFG1;AHCYL1;AHCYL2;ALDH3A2;ANK2;ANK3;ANKFY1;ANKLE2;ANKRD26;ANKS1A;AP1B1;AP2A1;AP2A2;AP2B1;AP2M1;APBB1;APBB2;APMAP;APPL1;ARCN1;ARFGAP3;ARHGAP1;ASAP1;ATP6V1A;ATP6V1B2;BAIAP2;BAIAP2L1;BRK1;C1orf198;C1orf226;CASK;CC2D1A;CCDC115;CCDC85C;CDCA3;CDK5RAP3;CDKAL1;CHMP2B;CLCC1;CLINT1;COPA;COPB1;COPB2;COPE;COPG2;CPNE8;CTNNA1;CTNND1;CYFIP1;CYFIP2;CYLD;DAB2;DDRGK1;DIP2A;DIP2B;DLG1;…	0.000218042
Reactome	BIOID	Cluster 11	EPHA-mediated growth cone collapse	2.93127	ABI1;ABI2;ABLIM1;ACBD3;ADD2;AGFG1;AHCYL1;AHCYL2;ALDH3A2;ANK2;ANK3;ANKFY1;ANKLE2;ANKRD26;ANKS1A;AP1B1;AP2A1;AP2A2;AP2B1;AP2M1;APBB1;APBB2;APMAP;APPL1;ARCN1;ARFGAP3;ARHGAP1;ASAP1;ATP6V1A;ATP6V1B2;BAIAP2;BAIAP2L1;BRK1;C1orf198;C1orf226;CASK;CC2D1A;CCDC115;CCDC85C;CDCA3;CDK5RAP3;CDKAL1;CHMP2B;CLCC1;CLINT1;COPA;COPB1;COPB2;COPE;COPG2;CPNE8;CTNNA1;CTNND1;CYFIP1;CYFIP2;CYLD;DAB2;DDRGK1;DIP2A;DIP2B;DLG1;…	0.00149859
Reactome	BIOID	Cluster 11	Sema4D in semaphorin signaling	2.61932	ABI1;ABI2;ABLIM1;ACBD3;ADD2;AGFG1;AHCYL1;AHCYL2;ALDH3A2;ANK2;ANK3;ANKFY1;ANKLE2;ANKRD26;ANKS1A;AP1B1;AP2A1;AP2A2;AP2B1;AP2M1;APBB1;APBB2;APMAP;APPL1;ARCN1;ARFGAP3;ARHGAP1;ASAP1;ATP6V1A;ATP6V1B2;BAIAP2;BAIAP2L1;BRK1;C1orf198;C1orf226;CASK;CC2D1A;CCDC115;CCDC85C;CDCA3;CDK5RAP3;CDKAL1;CHMP2B;CLCC1;CLINT1;COPA;COPB1;COPB2;COPE;COPG2;CPNE8;CTNNA1;CTNND1;CYFIP1;CYFIP2;CYLD;DAB2;DDRGK1;DIP2A;DIP2B;DLG1;…	0.00726717
Reactome	BIOID	Cluster 11	Sema4D induced cell migration and growth-cone collapse	2.88236	ABI1;ABI2;ABLIM1;ACBD3;ADD2;AGFG1;AHCYL1;AHCYL2;ALDH3A2;ANK2;ANK3;ANKFY1;ANKLE2;ANKRD26;ANKS1A;AP1B1;AP2A1;AP2A2;AP2B1;AP2M1;APBB1;APBB2;APMAP;APPL1;ARCN1;ARFGAP3;ARHGAP1;ASAP1;ATP6V1A;ATP6V1B2;BAIAP2;BAIAP2L1;BRK1;C1orf198;C1orf226;CASK;CC2D1A;CCDC115;CCDC85C;CDCA3;CDK5RAP3;CDKAL1;CHMP2B;CLCC1;CLINT1;COPA;COPB1;COPB2;COPE;COPG2;CPNE8;CTNNA1;CTNND1;CYFIP1;CYFIP2;CYLD;DAB2;DDRGK1;DIP2A;DIP2B;DLG1;…	0.00465447
Reactome	BIOID	Cluster 11	RHO GTPases Activate ROCKs	2.95636	ABI1;ABI2;ABLIM1;ACBD3;ADD2;AGFG1;AHCYL1;AHCYL2;ALDH3A2;ANK2;ANK3;ANKFY1;ANKLE2;ANKRD26;ANKS1A;AP1B1;AP2A1;AP2A2;AP2B1;AP2M1;APBB1;APBB2;APMAP;APPL1;ARCN1;ARFGAP3;ARHGAP1;ASAP1;ATP6V1A;ATP6V1B2;BAIAP2;BAIAP2L1;BRK1;C1orf198;C1orf226;CASK;CC2D1A;CCDC115;CCDC85C;CDCA3;CDK5RAP3;CDKAL1;CHMP2B;CLCC1;CLINT1;COPA;COPB1;COPB2;COPE;COPG2;CPNE8;CTNNA1;CTNND1;CYFIP1;CYFIP2;CYLD;DAB2;DDRGK1;DIP2A;DIP2B;DLG1;…	0.00411819
Reactome	BIOID	Cluster 11	Signaling by MET	2.88236	ABI1;ABI2;ABLIM1;ACBD3;ADD2;AGFG1;AHCYL1;AHCYL2;ALDH3A2;ANK2;ANK3;ANKFY1;ANKLE2;ANKRD26;ANKS1A;AP1B1;AP2A1;AP2A2;AP2B1;AP2M1;APBB1;APBB2;APMAP;APPL1;ARCN1;ARFGAP3;ARHGAP1;ASAP1;ATP6V1A;ATP6V1B2;BAIAP2;BAIAP2L1;BRK1;C1orf198;C1orf226;CASK;CC2D1A;CCDC115;CCDC85C;CDCA3;CDK5RAP3;CDKAL1;CHMP2B;CLCC1;CLINT1;COPA;COPB1;COPB2;COPE;COPG2;CPNE8;CTNNA1;CTNND1;CYFIP1;CYFIP2;CYLD;DAB2;DDRGK1;DIP2A;DIP2B;DLG1;…	1.1e-05
Reactome	BIOID	Cluster 11	Negative regulation of MET activity	4.1339	ABI1;ABI2;ABLIM1;ACBD3;ADD2;AGFG1;AHCYL1;AHCYL2;ALDH3A2;ANK2;ANK3;ANKFY1;ANKLE2;ANKRD26;ANKS1A;AP1B1;AP2A1;AP2A2;AP2B1;AP2M1;APBB1;APBB2;APMAP;APPL1;ARCN1;ARFGAP3;ARHGAP1;ASAP1;ATP6V1A;ATP6V1B2;BAIAP2;BAIAP2L1;BRK1;C1orf198;C1orf226;CASK;CC2D1A;CCDC115;CCDC85C;CDCA3;CDK5RAP3;CDKAL1;CHMP2B;CLCC1;CLINT1;COPA;COPB1;COPB2;COPE;COPG2;CPNE8;CTNNA1;CTNND1;CYFIP1;CYFIP2;CYLD;DAB2;DDRGK1;DIP2A;DIP2B;DLG1;…	3.16e-06
Reactome	BIOID	Cluster 11	InlB-mediated entry of Listeria monocytogenes into host cell	4.11682	ABI1;ABI2;ABLIM1;ACBD3;ADD2;AGFG1;AHCYL1;AHCYL2;ALDH3A2;ANK2;ANK3;ANKFY1;ANKLE2;ANKRD26;ANKS1A;AP1B1;AP2A1;AP2A2;AP2B1;AP2M1;APBB1;APBB2;APMAP;APPL1;ARCN1;ARFGAP3;ARHGAP1;ASAP1;ATP6V1A;ATP6V1B2;BAIAP2;BAIAP2L1;BRK1;C1orf198;C1orf226;CASK;CC2D1A;CCDC115;CCDC85C;CDCA3;CDK5RAP3;CDKAL1;CHMP2B;CLCC1;CLINT1;COPA;COPB1;COPB2;COPE;COPG2;CPNE8;CTNNA1;CTNND1;CYFIP1;CYFIP2;CYLD;DAB2;DDRGK1;DIP2A;DIP2B;DLG1;…	1.73e-05
Reactome	BIOID	Cluster 11	Listeria monocytogenes entry into host cells	4.00265	ABI1;ABI2;ABLIM1;ACBD3;ADD2;AGFG1;AHCYL1;AHCYL2;ALDH3A2;ANK2;ANK3;ANKFY1;ANKLE2;ANKRD26;ANKS1A;AP1B1;AP2A1;AP2A2;AP2B1;AP2M1;APBB1;APBB2;APMAP;APPL1;ARCN1;ARFGAP3;ARHGAP1;ASAP1;ATP6V1A;ATP6V1B2;BAIAP2;BAIAP2L1;BRK1;C1orf198;C1orf226;CASK;CC2D1A;CCDC115;CCDC85C;CDCA3;CDK5RAP3;CDKAL1;CHMP2B;CLCC1;CLINT1;COPA;COPB1;COPB2;COPE;COPG2;CPNE8;CTNNA1;CTNND1;CYFIP1;CYFIP2;CYLD;DAB2;DDRGK1;DIP2A;DIP2B;DLG1;…	5.01e-06
Reactome	BIOID	Cluster 11	Interaction between L1 and Ankyrins	2.25009	ABI1;ABI2;ABLIM1;ACBD3;ADD2;AGFG1;AHCYL1;AHCYL2;ALDH3A2;ANK2;ANK3;ANKFY1;ANKLE2;ANKRD26;ANKS1A;AP1B1;AP2A1;AP2A2;AP2B1;AP2M1;APBB1;APBB2;APMAP;APPL1;ARCN1;ARFGAP3;ARHGAP1;ASAP1;ATP6V1A;ATP6V1B2;BAIAP2;BAIAP2L1;BRK1;C1orf198;C1orf226;CASK;CC2D1A;CCDC115;CCDC85C;CDCA3;CDK5RAP3;CDKAL1;CHMP2B;CLCC1;CLINT1;COPA;COPB1;COPB2;COPE;COPG2;CPNE8;CTNNA1;CTNND1;CYFIP1;CYFIP2;CYLD;DAB2;DDRGK1;DIP2A;DIP2B;DLG1;…	0.0131859
Reactome	BIOID	Cluster 11	Plasma lipoprotein assembly, remodeling, and clearance	2.35629	ABI1;ABI2;ABLIM1;ACBD3;ADD2;AGFG1;AHCYL1;AHCYL2;ALDH3A2;ANK2;ANK3;ANKFY1;ANKLE2;ANKRD26;ANKS1A;AP1B1;AP2A1;AP2A2;AP2B1;AP2M1;APBB1;APBB2;APMAP;APPL1;ARCN1;ARFGAP3;ARHGAP1;ASAP1;ATP6V1A;ATP6V1B2;BAIAP2;BAIAP2L1;BRK1;C1orf198;C1orf226;CASK;CC2D1A;CCDC115;CCDC85C;CDCA3;CDK5RAP3;CDKAL1;CHMP2B;CLCC1;CLINT1;COPA;COPB1;COPB2;COPE;COPG2;CPNE8;CTNNA1;CTNND1;CYFIP1;CYFIP2;CYLD;DAB2;DDRGK1;DIP2A;DIP2B;DLG1;…	0.00113984
Reactome	BIOID	Cluster 11	LDL clearance	4.27829	ABI1;ABI2;ABLIM1;ACBD3;ADD2;AGFG1;AHCYL1;AHCYL2;ALDH3A2;ANK2;ANK3;ANKFY1;ANKLE2;ANKRD26;ANKS1A;AP1B1;AP2A1;AP2A2;AP2B1;AP2M1;APBB1;APBB2;APMAP;APPL1;ARCN1;ARFGAP3;ARHGAP1;ASAP1;ATP6V1A;ATP6V1B2;BAIAP2;BAIAP2L1;BRK1;C1orf198;C1orf226;CASK;CC2D1A;CCDC115;CCDC85C;CDCA3;CDK5RAP3;CDKAL1;CHMP2B;CLCC1;CLINT1;COPA;COPB1;COPB2;COPE;COPG2;CPNE8;CTNNA1;CTNND1;CYFIP1;CYFIP2;CYLD;DAB2;DDRGK1;DIP2A;DIP2B;DLG1;…	1.77e-06
Reactome	BIOID	Cluster 11	Plasma lipoprotein clearance	3.48182	ABI1;ABI2;ABLIM1;ACBD3;ADD2;AGFG1;AHCYL1;AHCYL2;ALDH3A2;ANK2;ANK3;ANKFY1;ANKLE2;ANKRD26;ANKS1A;AP1B1;AP2A1;AP2A2;AP2B1;AP2M1;APBB1;APBB2;APMAP;APPL1;ARCN1;ARFGAP3;ARHGAP1;ASAP1;ATP6V1A;ATP6V1B2;BAIAP2;BAIAP2L1;BRK1;C1orf198;C1orf226;CASK;CC2D1A;CCDC115;CCDC85C;CDCA3;CDK5RAP3;CDKAL1;CHMP2B;CLCC1;CLINT1;COPA;COPB1;COPB2;COPE;COPG2;CPNE8;CTNNA1;CTNND1;CYFIP1;CYFIP2;CYLD;DAB2;DDRGK1;DIP2A;DIP2B;DLG1;…	2.95e-05
Reactome	BIOID	Cluster 11	Signaling by FGFR in disease	2.33639	ABI1;ABI2;ABLIM1;ACBD3;ADD2;AGFG1;AHCYL1;AHCYL2;ALDH3A2;ANK2;ANK3;ANKFY1;ANKLE2;ANKRD26;ANKS1A;AP1B1;AP2A1;AP2A2;AP2B1;AP2M1;APBB1;APBB2;APMAP;APPL1;ARCN1;ARFGAP3;ARHGAP1;ASAP1;ATP6V1A;ATP6V1B2;BAIAP2;BAIAP2L1;BRK1;C1orf198;C1orf226;CASK;CC2D1A;CCDC115;CCDC85C;CDCA3;CDK5RAP3;CDKAL1;CHMP2B;CLCC1;CLINT1;COPA;COPB1;COPB2;COPE;COPG2;CPNE8;CTNNA1;CTNND1;CYFIP1;CYFIP2;CYLD;DAB2;DDRGK1;DIP2A;DIP2B;DLG1;…	0.00121052
Reactome	BIOID	Cluster 11	FGFR1 mutant receptor activation	2.15989	ABI1;ABI2;ABLIM1;ACBD3;ADD2;AGFG1;AHCYL1;AHCYL2;ALDH3A2;ANK2;ANK3;ANKFY1;ANKLE2;ANKRD26;ANKS1A;AP1B1;AP2A1;AP2A2;AP2B1;AP2M1;APBB1;APBB2;APMAP;APPL1;ARCN1;ARFGAP3;ARHGAP1;ASAP1;ATP6V1A;ATP6V1B2;BAIAP2;BAIAP2L1;BRK1;C1orf198;C1orf226;CASK;CC2D1A;CCDC115;CCDC85C;CDCA3;CDK5RAP3;CDKAL1;CHMP2B;CLCC1;CLINT1;COPA;COPB1;COPB2;COPE;COPG2;CPNE8;CTNNA1;CTNND1;CYFIP1;CYFIP2;CYLD;DAB2;DDRGK1;DIP2A;DIP2B;DLG1;…	0.0151925
Reactome	BIOID	Cluster 11	Signaling by FGFR1 in disease	3.16866	ABI1;ABI2;ABLIM1;ACBD3;ADD2;AGFG1;AHCYL1;AHCYL2;ALDH3A2;ANK2;ANK3;ANKFY1;ANKLE2;ANKRD26;ANKS1A;AP1B1;AP2A1;AP2A2;AP2B1;AP2M1;APBB1;APBB2;APMAP;APPL1;ARCN1;ARFGAP3;ARHGAP1;ASAP1;ATP6V1A;ATP6V1B2;BAIAP2;BAIAP2L1;BRK1;C1orf198;C1orf226;CASK;CC2D1A;CCDC115;CCDC85C;CDCA3;CDK5RAP3;CDKAL1;CHMP2B;CLCC1;CLINT1;COPA;COPB1;COPB2;COPE;COPG2;CPNE8;CTNNA1;CTNND1;CYFIP1;CYFIP2;CYLD;DAB2;DDRGK1;DIP2A;DIP2B;DLG1;…	8.78e-05
Reactome	BIOID	Cluster 11	Signalling to ERKs	2.03436	ABI1;ABI2;ABLIM1;ACBD3;ADD2;AGFG1;AHCYL1;AHCYL2;ALDH3A2;ANK2;ANK3;ANKFY1;ANKLE2;ANKRD26;ANKS1A;AP1B1;AP2A1;AP2A2;AP2B1;AP2M1;APBB1;APBB2;APMAP;APPL1;ARCN1;ARFGAP3;ARHGAP1;ASAP1;ATP6V1A;ATP6V1B2;BAIAP2;BAIAP2L1;BRK1;C1orf198;C1orf226;CASK;CC2D1A;CCDC115;CCDC85C;CDCA3;CDK5RAP3;CDKAL1;CHMP2B;CLCC1;CLINT1;COPA;COPB1;COPB2;COPE;COPG2;CPNE8;CTNNA1;CTNND1;CYFIP1;CYFIP2;CYLD;DAB2;DDRGK1;DIP2A;DIP2B;DLG1;…	0.0185696
Reactome	BIOID	Cluster 11	ROS and RNS production in phagocytes	2.03436	ABI1;ABI2;ABLIM1;ACBD3;ADD2;AGFG1;AHCYL1;AHCYL2;ALDH3A2;ANK2;ANK3;ANKFY1;ANKLE2;ANKRD26;ANKS1A;AP1B1;AP2A1;AP2A2;AP2B1;AP2M1;APBB1;APBB2;APMAP;APPL1;ARCN1;ARFGAP3;ARHGAP1;ASAP1;ATP6V1A;ATP6V1B2;BAIAP2;BAIAP2L1;BRK1;C1orf198;C1orf226;CASK;CC2D1A;CCDC115;CCDC85C;CDCA3;CDK5RAP3;CDKAL1;CHMP2B;CLCC1;CLINT1;COPA;COPB1;COPB2;COPE;COPG2;CPNE8;CTNNA1;CTNND1;CYFIP1;CYFIP2;CYLD;DAB2;DDRGK1;DIP2A;DIP2B;DLG1;…	0.0185696
Reactome	BIOID	Cluster 11	Insulin receptor recycling	2.50385	ABI1;ABI2;ABLIM1;ACBD3;ADD2;AGFG1;AHCYL1;AHCYL2;ALDH3A2;ANK2;ANK3;ANKFY1;ANKLE2;ANKRD26;ANKS1A;AP1B1;AP2A1;AP2A2;AP2B1;AP2M1;APBB1;APBB2;APMAP;APPL1;ARCN1;ARFGAP3;ARHGAP1;ASAP1;ATP6V1A;ATP6V1B2;BAIAP2;BAIAP2L1;BRK1;C1orf198;C1orf226;CASK;CC2D1A;CCDC115;CCDC85C;CDCA3;CDK5RAP3;CDKAL1;CHMP2B;CLCC1;CLINT1;COPA;COPB1;COPB2;COPE;COPG2;CPNE8;CTNNA1;CTNND1;CYFIP1;CYFIP2;CYLD;DAB2;DDRGK1;DIP2A;DIP2B;DLG1;…	0.00868204
Reactome	BIOID	Cluster 11	Transferrin endocytosis and recycling	2.25009	ABI1;ABI2;ABLIM1;ACBD3;ADD2;AGFG1;AHCYL1;AHCYL2;ALDH3A2;ANK2;ANK3;ANKFY1;ANKLE2;ANKRD26;ANKS1A;AP1B1;AP2A1;AP2A2;AP2B1;AP2M1;APBB1;APBB2;APMAP;APPL1;ARCN1;ARFGAP3;ARHGAP1;ASAP1;ATP6V1A;ATP6V1B2;BAIAP2;BAIAP2L1;BRK1;C1orf198;C1orf226;CASK;CC2D1A;CCDC115;CCDC85C;CDCA3;CDK5RAP3;CDKAL1;CHMP2B;CLCC1;CLINT1;COPA;COPB1;COPB2;COPE;COPG2;CPNE8;CTNNA1;CTNND1;CYFIP1;CYFIP2;CYLD;DAB2;DDRGK1;DIP2A;DIP2B;DLG1;…	0.0131859
Reactome	BIOID	Cluster 11	Synthesis of IP3 and IP4 in the cytosol	2.50385	ABI1;ABI2;ABLIM1;ACBD3;ADD2;AGFG1;AHCYL1;AHCYL2;ALDH3A2;ANK2;ANK3;ANKFY1;ANKLE2;ANKRD26;ANKS1A;AP1B1;AP2A1;AP2A2;AP2B1;AP2M1;APBB1;APBB2;APMAP;APPL1;ARCN1;ARFGAP3;ARHGAP1;ASAP1;ATP6V1A;ATP6V1B2;BAIAP2;BAIAP2L1;BRK1;C1orf198;C1orf226;CASK;CC2D1A;CCDC115;CCDC85C;CDCA3;CDK5RAP3;CDKAL1;CHMP2B;CLCC1;CLINT1;COPA;COPB1;COPB2;COPE;COPG2;CPNE8;CTNNA1;CTNND1;CYFIP1;CYFIP2;CYLD;DAB2;DDRGK1;DIP2A;DIP2B;DLG1;…	0.00868204
Reactome	BIOID	Cluster 11	TICAM1,TRAF6-dependent induction of TAK1 complex	3.74486	ABI1;ABI2;ABLIM1;ACBD3;ADD2;AGFG1;AHCYL1;AHCYL2;ALDH3A2;ANK2;ANK3;ANKFY1;ANKLE2;ANKRD26;ANKS1A;AP1B1;AP2A1;AP2A2;AP2B1;AP2M1;APBB1;APBB2;APMAP;APPL1;ARCN1;ARFGAP3;ARHGAP1;ASAP1;ATP6V1A;ATP6V1B2;BAIAP2;BAIAP2L1;BRK1;C1orf198;C1orf226;CASK;CC2D1A;CCDC115;CCDC85C;CDCA3;CDK5RAP3;CDKAL1;CHMP2B;CLCC1;CLINT1;COPA;COPB1;COPB2;COPE;COPG2;CPNE8;CTNNA1;CTNND1;CYFIP1;CYFIP2;CYLD;DAB2;DDRGK1;DIP2A;DIP2B;DLG1;…	0.00102512
Reactome	BIOID	Cluster 11	Signaling by FGFR	1.95636	ABI1;ABI2;ABLIM1;ACBD3;ADD2;AGFG1;AHCYL1;AHCYL2;ALDH3A2;ANK2;ANK3;ANKFY1;ANKLE2;ANKRD26;ANKS1A;AP1B1;AP2A1;AP2A2;AP2B1;AP2M1;APBB1;APBB2;APMAP;APPL1;ARCN1;ARFGAP3;ARHGAP1;ASAP1;ATP6V1A;ATP6V1B2;BAIAP2;BAIAP2L1;BRK1;C1orf198;C1orf226;CASK;CC2D1A;CCDC115;CCDC85C;CDCA3;CDK5RAP3;CDKAL1;CHMP2B;CLCC1;CLINT1;COPA;COPB1;COPB2;COPE;COPG2;CPNE8;CTNNA1;CTNND1;CYFIP1;CYFIP2;CYLD;DAB2;DDRGK1;DIP2A;DIP2B;DLG1;…	0.00377325
Reactome	BIOID	Cluster 11	Signaling by FGFR2	2.24081	ABI1;ABI2;ABLIM1;ACBD3;ADD2;AGFG1;AHCYL1;AHCYL2;ALDH3A2;ANK2;ANK3;ANKFY1;ANKLE2;ANKRD26;ANKS1A;AP1B1;AP2A1;AP2A2;AP2B1;AP2M1;APBB1;APBB2;APMAP;APPL1;ARCN1;ARFGAP3;ARHGAP1;ASAP1;ATP6V1A;ATP6V1B2;BAIAP2;BAIAP2L1;BRK1;C1orf198;C1orf226;CASK;CC2D1A;CCDC115;CCDC85C;CDCA3;CDK5RAP3;CDKAL1;CHMP2B;CLCC1;CLINT1;COPA;COPB1;COPB2;COPE;COPG2;CPNE8;CTNNA1;CTNND1;CYFIP1;CYFIP2;CYLD;DAB2;DDRGK1;DIP2A;DIP2B;DLG1;…	0.00161851
Reactome	BIOID	Cluster 11	Signaling by FGFR2 in disease	2.58958	ABI1;ABI2;ABLIM1;ACBD3;ADD2;AGFG1;AHCYL1;AHCYL2;ALDH3A2;ANK2;ANK3;ANKFY1;ANKLE2;ANKRD26;ANKS1A;AP1B1;AP2A1;AP2A2;AP2B1;AP2M1;APBB1;APBB2;APMAP;APPL1;ARCN1;ARFGAP3;ARHGAP1;ASAP1;ATP6V1A;ATP6V1B2;BAIAP2;BAIAP2L1;BRK1;C1orf198;C1orf226;CASK;CC2D1A;CCDC115;CCDC85C;CDCA3;CDK5RAP3;CDKAL1;CHMP2B;CLCC1;CLINT1;COPA;COPB1;COPB2;COPE;COPG2;CPNE8;CTNNA1;CTNND1;CYFIP1;CYFIP2;CYLD;DAB2;DDRGK1;DIP2A;DIP2B;DLG1;…	0.00131601
Reactome	BIOID	Cluster 11	Downstream signaling of activated FGFR1	3.39693	ABI1;ABI2;ABLIM1;ACBD3;ADD2;AGFG1;AHCYL1;AHCYL2;ALDH3A2;ANK2;ANK3;ANKFY1;ANKLE2;ANKRD26;ANKS1A;AP1B1;AP2A1;AP2A2;AP2B1;AP2M1;APBB1;APBB2;APMAP;APPL1;ARCN1;ARFGAP3;ARHGAP1;ASAP1;ATP6V1A;ATP6V1B2;BAIAP2;BAIAP2L1;BRK1;C1orf198;C1orf226;CASK;CC2D1A;CCDC115;CCDC85C;CDCA3;CDK5RAP3;CDKAL1;CHMP2B;CLCC1;CLINT1;COPA;COPB1;COPB2;COPE;COPG2;CPNE8;CTNNA1;CTNND1;CYFIP1;CYFIP2;CYLD;DAB2;DDRGK1;DIP2A;DIP2B;DLG1;…	4.03e-05
Reactome	BIOID	Cluster 11	PI-3K cascade:FGFR1	3.68073	ABI1;ABI2;ABLIM1;ACBD3;ADD2;AGFG1;AHCYL1;AHCYL2;ALDH3A2;ANK2;ANK3;ANKFY1;ANKLE2;ANKRD26;ANKS1A;AP1B1;AP2A1;AP2A2;AP2B1;AP2M1;APBB1;APBB2;APMAP;APPL1;ARCN1;ARFGAP3;ARHGAP1;ASAP1;ATP6V1A;ATP6V1B2;BAIAP2;BAIAP2L1;BRK1;C1orf198;C1orf226;CASK;CC2D1A;CCDC115;CCDC85C;CDCA3;CDK5RAP3;CDKAL1;CHMP2B;CLCC1;CLINT1;COPA;COPB1;COPB2;COPE;COPG2;CPNE8;CTNNA1;CTNND1;CYFIP1;CYFIP2;CYLD;DAB2;DDRGK1;DIP2A;DIP2B;DLG1;…	6.51e-05
Reactome	BIOID	Cluster 11	FRS-mediated FGFR1 signaling	2.50385	ABI1;ABI2;ABLIM1;ACBD3;ADD2;AGFG1;AHCYL1;AHCYL2;ALDH3A2;ANK2;ANK3;ANKFY1;ANKLE2;ANKRD26;ANKS1A;AP1B1;AP2A1;AP2A2;AP2B1;AP2M1;APBB1;APBB2;APMAP;APPL1;ARCN1;ARFGAP3;ARHGAP1;ASAP1;ATP6V1A;ATP6V1B2;BAIAP2;BAIAP2L1;BRK1;C1orf198;C1orf226;CASK;CC2D1A;CCDC115;CCDC85C;CDCA3;CDK5RAP3;CDKAL1;CHMP2B;CLCC1;CLINT1;COPA;COPB1;COPB2;COPE;COPG2;CPNE8;CTNNA1;CTNND1;CYFIP1;CYFIP2;CYLD;DAB2;DDRGK1;DIP2A;DIP2B;DLG1;…	0.00868204
Reactome	BIOID	Cluster 11	PI-3K cascade:FGFR2	3.50385	ABI1;ABI2;ABLIM1;ACBD3;ADD2;AGFG1;AHCYL1;AHCYL2;ALDH3A2;ANK2;ANK3;ANKFY1;ANKLE2;ANKRD26;ANKS1A;AP1B1;AP2A1;AP2A2;AP2B1;AP2M1;APBB1;APBB2;APMAP;APPL1;ARCN1;ARFGAP3;ARHGAP1;ASAP1;ATP6V1A;ATP6V1B2;BAIAP2;BAIAP2L1;BRK1;C1orf198;C1orf226;CASK;CC2D1A;CCDC115;CCDC85C;CDCA3;CDK5RAP3;CDKAL1;CHMP2B;CLCC1;CLINT1;COPA;COPB1;COPB2;COPE;COPG2;CPNE8;CTNNA1;CTNND1;CYFIP1;CYFIP2;CYLD;DAB2;DDRGK1;DIP2A;DIP2B;DLG1;…	0.000109595
Reactome	BIOID	Cluster 11	Downstream signaling of activated FGFR2	3.39693	ABI1;ABI2;ABLIM1;ACBD3;ADD2;AGFG1;AHCYL1;AHCYL2;ALDH3A2;ANK2;ANK3;ANKFY1;ANKLE2;ANKRD26;ANKS1A;AP1B1;AP2A1;AP2A2;AP2B1;AP2M1;APBB1;APBB2;APMAP;APPL1;ARCN1;ARFGAP3;ARHGAP1;ASAP1;ATP6V1A;ATP6V1B2;BAIAP2;BAIAP2L1;BRK1;C1orf198;C1orf226;CASK;CC2D1A;CCDC115;CCDC85C;CDCA3;CDK5RAP3;CDKAL1;CHMP2B;CLCC1;CLINT1;COPA;COPB1;COPB2;COPE;COPG2;CPNE8;CTNNA1;CTNND1;CYFIP1;CYFIP2;CYLD;DAB2;DDRGK1;DIP2A;DIP2B;DLG1;…	4.03e-05
Reactome	BIOID	Cluster 11	FRS-mediated FGFR2 signaling	2.34631	ABI1;ABI2;ABLIM1;ACBD3;ADD2;AGFG1;AHCYL1;AHCYL2;ALDH3A2;ANK2;ANK3;ANKFY1;ANKLE2;ANKRD26;ANKS1A;AP1B1;AP2A1;AP2A2;AP2B1;AP2M1;APBB1;APBB2;APMAP;APPL1;ARCN1;ARFGAP3;ARHGAP1;ASAP1;ATP6V1A;ATP6V1B2;BAIAP2;BAIAP2L1;BRK1;C1orf198;C1orf226;CASK;CC2D1A;CCDC115;CCDC85C;CDCA3;CDK5RAP3;CDKAL1;CHMP2B;CLCC1;CLINT1;COPA;COPB1;COPB2;COPE;COPG2;CPNE8;CTNNA1;CTNND1;CYFIP1;CYFIP2;CYLD;DAB2;DDRGK1;DIP2A;DIP2B;DLG1;…	0.0113202
Reactome	BIOID	Cluster 11	Negative regulation of FGFR1 signaling	2.075	ABI1;ABI2;ABLIM1;ACBD3;ADD2;AGFG1;AHCYL1;AHCYL2;ALDH3A2;ANK2;ANK3;ANKFY1;ANKLE2;ANKRD26;ANKS1A;AP1B1;AP2A1;AP2A2;AP2B1;AP2M1;APBB1;APBB2;APMAP;APPL1;ARCN1;ARFGAP3;ARHGAP1;ASAP1;ATP6V1A;ATP6V1B2;BAIAP2;BAIAP2L1;BRK1;C1orf198;C1orf226;CASK;CC2D1A;CCDC115;CCDC85C;CDCA3;CDK5RAP3;CDKAL1;CHMP2B;CLCC1;CLINT1;COPA;COPB1;COPB2;COPE;COPG2;CPNE8;CTNNA1;CTNND1;CYFIP1;CYFIP2;CYLD;DAB2;DDRGK1;DIP2A;DIP2B;DLG1;…	0.0173929
Reactome	BIOID	Cluster 11	Negative regulation of FGFR2 signaling	1.99483	ABI1;ABI2;ABLIM1;ACBD3;ADD2;AGFG1;AHCYL1;AHCYL2;ALDH3A2;ANK2;ANK3;ANKFY1;ANKLE2;ANKRD26;ANKS1A;AP1B1;AP2A1;AP2A2;AP2B1;AP2M1;APBB1;APBB2;APMAP;APPL1;ARCN1;ARFGAP3;ARHGAP1;ASAP1;ATP6V1A;ATP6V1B2;BAIAP2;BAIAP2L1;BRK1;C1orf198;C1orf226;CASK;CC2D1A;CCDC115;CCDC85C;CDCA3;CDK5RAP3;CDKAL1;CHMP2B;CLCC1;CLINT1;COPA;COPB1;COPB2;COPE;COPG2;CPNE8;CTNNA1;CTNND1;CYFIP1;CYFIP2;CYLD;DAB2;DDRGK1;DIP2A;DIP2B;DLG1;…	0.0198523
Reactome	BIOID	Cluster 11	Signaling by FGFR1	2.77133	ABI1;ABI2;ABLIM1;ACBD3;ADD2;AGFG1;AHCYL1;AHCYL2;ALDH3A2;ANK2;ANK3;ANKFY1;ANKLE2;ANKRD26;ANKS1A;AP1B1;AP2A1;AP2A2;AP2B1;AP2M1;APBB1;APBB2;APMAP;APPL1;ARCN1;ARFGAP3;ARHGAP1;ASAP1;ATP6V1A;ATP6V1B2;BAIAP2;BAIAP2L1;BRK1;C1orf198;C1orf226;CASK;CC2D1A;CCDC115;CCDC85C;CDCA3;CDK5RAP3;CDKAL1;CHMP2B;CLCC1;CLINT1;COPA;COPB1;COPB2;COPE;COPG2;CPNE8;CTNNA1;CTNND1;CYFIP1;CYFIP2;CYLD;DAB2;DDRGK1;DIP2A;DIP2B;DLG1;…	0.000311869
Reactome	BIOID	Cluster 11	RSK activation	4.39693	ABI1;ABI2;ABLIM1;ACBD3;ADD2;AGFG1;AHCYL1;AHCYL2;ALDH3A2;ANK2;ANK3;ANKFY1;ANKLE2;ANKRD26;ANKS1A;AP1B1;AP2A1;AP2A2;AP2B1;AP2M1;APBB1;APBB2;APMAP;APPL1;ARCN1;ARFGAP3;ARHGAP1;ASAP1;ATP6V1A;ATP6V1B2;BAIAP2;BAIAP2L1;BRK1;C1orf198;C1orf226;CASK;CC2D1A;CCDC115;CCDC85C;CDCA3;CDK5RAP3;CDKAL1;CHMP2B;CLCC1;CLINT1;COPA;COPB1;COPB2;COPE;COPG2;CPNE8;CTNNA1;CTNND1;CYFIP1;CYFIP2;CYLD;DAB2;DDRGK1;DIP2A;DIP2B;DLG1;…	0.000303844
Reactome	BIOID	Cluster 11	VEGFR2 mediated vascular permeability	3.03436	ABI1;ABI2;ABLIM1;ACBD3;ADD2;AGFG1;AHCYL1;AHCYL2;ALDH3A2;ANK2;ANK3;ANKFY1;ANKLE2;ANKRD26;ANKS1A;AP1B1;AP2A1;AP2A2;AP2B1;AP2M1;APBB1;APBB2;APMAP;APPL1;ARCN1;ARFGAP3;ARHGAP1;ASAP1;ATP6V1A;ATP6V1B2;BAIAP2;BAIAP2L1;BRK1;C1orf198;C1orf226;CASK;CC2D1A;CCDC115;CCDC85C;CDCA3;CDK5RAP3;CDKAL1;CHMP2B;CLCC1;CLINT1;COPA;COPB1;COPB2;COPE;COPG2;CPNE8;CTNNA1;CTNND1;CYFIP1;CYFIP2;CYLD;DAB2;DDRGK1;DIP2A;DIP2B;DLG1;…	0.00120025
Reactome	BIOID	Cluster 11	VEGFR2 mediated cell proliferation	2.88236	ABI1;ABI2;ABLIM1;ACBD3;ADD2;AGFG1;AHCYL1;AHCYL2;ALDH3A2;ANK2;ANK3;ANKFY1;ANKLE2;ANKRD26;ANKS1A;AP1B1;AP2A1;AP2A2;AP2B1;AP2M1;APBB1;APBB2;APMAP;APPL1;ARCN1;ARFGAP3;ARHGAP1;ASAP1;ATP6V1A;ATP6V1B2;BAIAP2;BAIAP2L1;BRK1;C1orf198;C1orf226;CASK;CC2D1A;CCDC115;CCDC85C;CDCA3;CDK5RAP3;CDKAL1;CHMP2B;CLCC1;CLINT1;COPA;COPB1;COPB2;COPE;COPG2;CPNE8;CTNNA1;CTNND1;CYFIP1;CYFIP2;CYLD;DAB2;DDRGK1;DIP2A;DIP2B;DLG1;…	0.00465447
Reactome	BIOID	Cluster 11	Antigen Presentation: Folding, assembly and peptide loading of class I MHC	1.98706	ABI1;ABI2;ABLIM1;ACBD3;ADD2;AGFG1;AHCYL1;AHCYL2;ALDH3A2;ANK2;ANK3;ANKFY1;ANKLE2;ANKRD26;ANKS1A;AP1B1;AP2A1;AP2A2;AP2B1;AP2M1;APBB1;APBB2;APMAP;APPL1;ARCN1;ARFGAP3;ARHGAP1;ASAP1;ATP6V1A;ATP6V1B2;BAIAP2;BAIAP2L1;BRK1;C1orf198;C1orf226;CASK;CC2D1A;CCDC115;CCDC85C;CDCA3;CDK5RAP3;CDKAL1;CHMP2B;CLCC1;CLINT1;COPA;COPB1;COPB2;COPE;COPG2;CPNE8;CTNNA1;CTNND1;CYFIP1;CYFIP2;CYLD;DAB2;DDRGK1;DIP2A;DIP2B;DLG1;…	0.00345486
Reactome	BIOID	Cluster 11	activated TAK1 mediates p38 MAPK activation	2.68073	ABI1;ABI2;ABLIM1;ACBD3;ADD2;AGFG1;AHCYL1;AHCYL2;ALDH3A2;ANK2;ANK3;ANKFY1;ANKLE2;ANKRD26;ANKS1A;AP1B1;AP2A1;AP2A2;AP2B1;AP2M1;APBB1;APBB2;APMAP;APPL1;ARCN1;ARFGAP3;ARHGAP1;ASAP1;ATP6V1A;ATP6V1B2;BAIAP2;BAIAP2L1;BRK1;C1orf198;C1orf226;CASK;CC2D1A;CCDC115;CCDC85C;CDCA3;CDK5RAP3;CDKAL1;CHMP2B;CLCC1;CLINT1;COPA;COPB1;COPB2;COPE;COPG2;CPNE8;CTNNA1;CTNND1;CYFIP1;CYFIP2;CYLD;DAB2;DDRGK1;DIP2A;DIP2B;DLG1;…	0.00653413
Reactome	BIOID	Cluster 11	IRAK2 mediated activation of TAK1 complex	3.88236	ABI1;ABI2;ABLIM1;ACBD3;ADD2;AGFG1;AHCYL1;AHCYL2;ALDH3A2;ANK2;ANK3;ANKFY1;ANKLE2;ANKRD26;ANKS1A;AP1B1;AP2A1;AP2A2;AP2B1;AP2M1;APBB1;APBB2;APMAP;APPL1;ARCN1;ARFGAP3;ARHGAP1;ASAP1;ATP6V1A;ATP6V1B2;BAIAP2;BAIAP2L1;BRK1;C1orf198;C1orf226;CASK;CC2D1A;CCDC115;CCDC85C;CDCA3;CDK5RAP3;CDKAL1;CHMP2B;CLCC1;CLINT1;COPA;COPB1;COPB2;COPE;COPG2;CPNE8;CTNNA1;CTNND1;CYFIP1;CYFIP2;CYLD;DAB2;DDRGK1;DIP2A;DIP2B;DLG1;…	0.000798718
Reactome	BIOID	Cluster 11	Caspase activation via Dependence Receptors in the absence of ligand	3.88236	ABI1;ABI2;ABLIM1;ACBD3;ADD2;AGFG1;AHCYL1;AHCYL2;ALDH3A2;ANK2;ANK3;ANKFY1;ANKLE2;ANKRD26;ANKS1A;AP1B1;AP2A1;AP2A2;AP2B1;AP2M1;APBB1;APBB2;APMAP;APPL1;ARCN1;ARFGAP3;ARHGAP1;ASAP1;ATP6V1A;ATP6V1B2;BAIAP2;BAIAP2L1;BRK1;C1orf198;C1orf226;CASK;CC2D1A;CCDC115;CCDC85C;CDCA3;CDK5RAP3;CDKAL1;CHMP2B;CLCC1;CLINT1;COPA;COPB1;COPB2;COPE;COPG2;CPNE8;CTNNA1;CTNND1;CYFIP1;CYFIP2;CYLD;DAB2;DDRGK1;DIP2A;DIP2B;DLG1;…	0.000798718
Reactome	BIOID	Cluster 11	DAG and IP3 signaling	2.4317	ABI1;ABI2;ABLIM1;ACBD3;ADD2;AGFG1;AHCYL1;AHCYL2;ALDH3A2;ANK2;ANK3;ANKFY1;ANKLE2;ANKRD26;ANKS1A;AP1B1;AP2A1;AP2A2;AP2B1;AP2M1;APBB1;APBB2;APMAP;APPL1;ARCN1;ARFGAP3;ARHGAP1;ASAP1;ATP6V1A;ATP6V1B2;BAIAP2;BAIAP2L1;BRK1;C1orf198;C1orf226;CASK;CC2D1A;CCDC115;CCDC85C;CDCA3;CDK5RAP3;CDKAL1;CHMP2B;CLCC1;CLINT1;COPA;COPB1;COPB2;COPE;COPG2;CPNE8;CTNNA1;CTNND1;CYFIP1;CYFIP2;CYLD;DAB2;DDRGK1;DIP2A;DIP2B;DLG1;…	0.00446522
Reactome	BIOID	Cluster 11	Alpha-protein kinase 1 signaling pathway	3.74486	ABI1;ABI2;ABLIM1;ACBD3;ADD2;AGFG1;AHCYL1;AHCYL2;ALDH3A2;ANK2;ANK3;ANKFY1;ANKLE2;ANKRD26;ANKS1A;AP1B1;AP2A1;AP2A2;AP2B1;AP2M1;APBB1;APBB2;APMAP;APPL1;ARCN1;ARFGAP3;ARHGAP1;ASAP1;ATP6V1A;ATP6V1B2;BAIAP2;BAIAP2L1;BRK1;C1orf198;C1orf226;CASK;CC2D1A;CCDC115;CCDC85C;CDCA3;CDK5RAP3;CDKAL1;CHMP2B;CLCC1;CLINT1;COPA;COPB1;COPB2;COPE;COPG2;CPNE8;CTNNA1;CTNND1;CYFIP1;CYFIP2;CYLD;DAB2;DDRGK1;DIP2A;DIP2B;DLG1;…	0.00102512
Reactome	BIOID	Cluster 11	FRS-mediated FGFR3 signaling	2.74486	ABI1;ABI2;ABLIM1;ACBD3;ADD2;AGFG1;AHCYL1;AHCYL2;ALDH3A2;ANK2;ANK3;ANKFY1;ANKLE2;ANKRD26;ANKS1A;AP1B1;AP2A1;AP2A2;AP2B1;AP2M1;APBB1;APBB2;APMAP;APPL1;ARCN1;ARFGAP3;ARHGAP1;ASAP1;ATP6V1A;ATP6V1B2;BAIAP2;BAIAP2L1;BRK1;C1orf198;C1orf226;CASK;CC2D1A;CCDC115;CCDC85C;CDCA3;CDK5RAP3;CDKAL1;CHMP2B;CLCC1;CLINT1;COPA;COPB1;COPB2;COPE;COPG2;CPNE8;CTNNA1;CTNND1;CYFIP1;CYFIP2;CYLD;DAB2;DDRGK1;DIP2A;DIP2B;DLG1;…	0.00584678
Reactome	BIOID	Cluster 11	Downstream signaling of activated FGFR3	3.71886	ABI1;ABI2;ABLIM1;ACBD3;ADD2;AGFG1;AHCYL1;AHCYL2;ALDH3A2;ANK2;ANK3;ANKFY1;ANKLE2;ANKRD26;ANKS1A;AP1B1;AP2A1;AP2A2;AP2B1;AP2M1;APBB1;APBB2;APMAP;APPL1;ARCN1;ARFGAP3;ARHGAP1;ASAP1;ATP6V1A;ATP6V1B2;BAIAP2;BAIAP2L1;BRK1;C1orf198;C1orf226;CASK;CC2D1A;CCDC115;CCDC85C;CDCA3;CDK5RAP3;CDKAL1;CHMP2B;CLCC1;CLINT1;COPA;COPB1;COPB2;COPE;COPG2;CPNE8;CTNNA1;CTNND1;CYFIP1;CYFIP2;CYLD;DAB2;DDRGK1;DIP2A;DIP2B;DLG1;…	1.35e-05
Reactome	BIOID	Cluster 11	PI-3K cascade:FGFR3	3.95636	ABI1;ABI2;ABLIM1;ACBD3;ADD2;AGFG1;AHCYL1;AHCYL2;ALDH3A2;ANK2;ANK3;ANKFY1;ANKLE2;ANKRD26;ANKS1A;AP1B1;AP2A1;AP2A2;AP2B1;AP2M1;APBB1;APBB2;APMAP;APPL1;ARCN1;ARFGAP3;ARHGAP1;ASAP1;ATP6V1A;ATP6V1B2;BAIAP2;BAIAP2L1;BRK1;C1orf198;C1orf226;CASK;CC2D1A;CCDC115;CCDC85C;CDCA3;CDK5RAP3;CDKAL1;CHMP2B;CLCC1;CLINT1;COPA;COPB1;COPB2;COPE;COPG2;CPNE8;CTNNA1;CTNND1;CYFIP1;CYFIP2;CYLD;DAB2;DDRGK1;DIP2A;DIP2B;DLG1;…	2.76e-05
Reactome	BIOID	Cluster 11	FRS-mediated FGFR4 signaling	2.68073	ABI1;ABI2;ABLIM1;ACBD3;ADD2;AGFG1;AHCYL1;AHCYL2;ALDH3A2;ANK2;ANK3;ANKFY1;ANKLE2;ANKRD26;ANKS1A;AP1B1;AP2A1;AP2A2;AP2B1;AP2M1;APBB1;APBB2;APMAP;APPL1;ARCN1;ARFGAP3;ARHGAP1;ASAP1;ATP6V1A;ATP6V1B2;BAIAP2;BAIAP2L1;BRK1;C1orf198;C1orf226;CASK;CC2D1A;CCDC115;CCDC85C;CDCA3;CDK5RAP3;CDKAL1;CHMP2B;CLCC1;CLINT1;COPA;COPB1;COPB2;COPE;COPG2;CPNE8;CTNNA1;CTNND1;CYFIP1;CYFIP2;CYLD;DAB2;DDRGK1;DIP2A;DIP2B;DLG1;…	0.00653413
Reactome	BIOID	Cluster 11	Downstream signaling of activated FGFR4	3.66823	ABI1;ABI2;ABLIM1;ACBD3;ADD2;AGFG1;AHCYL1;AHCYL2;ALDH3A2;ANK2;ANK3;ANKFY1;ANKLE2;ANKRD26;ANKS1A;AP1B1;AP2A1;AP2A2;AP2B1;AP2M1;APBB1;APBB2;APMAP;APPL1;ARCN1;ARFGAP3;ARHGAP1;ASAP1;ATP6V1A;ATP6V1B2;BAIAP2;BAIAP2L1;BRK1;C1orf198;C1orf226;CASK;CC2D1A;CCDC115;CCDC85C;CDCA3;CDK5RAP3;CDKAL1;CHMP2B;CLCC1;CLINT1;COPA;COPB1;COPB2;COPE;COPG2;CPNE8;CTNNA1;CTNND1;CYFIP1;CYFIP2;CYLD;DAB2;DDRGK1;DIP2A;DIP2B;DLG1;…	1.6e-05
Reactome	BIOID	Cluster 11	PI-3K cascade:FGFR4	3.88236	ABI1;ABI2;ABLIM1;ACBD3;ADD2;AGFG1;AHCYL1;AHCYL2;ALDH3A2;ANK2;ANK3;ANKFY1;ANKLE2;ANKRD26;ANKS1A;AP1B1;AP2A1;AP2A2;AP2B1;AP2M1;APBB1;APBB2;APMAP;APPL1;ARCN1;ARFGAP3;ARHGAP1;ASAP1;ATP6V1A;ATP6V1B2;BAIAP2;BAIAP2L1;BRK1;C1orf198;C1orf226;CASK;CC2D1A;CCDC115;CCDC85C;CDCA3;CDK5RAP3;CDKAL1;CHMP2B;CLCC1;CLINT1;COPA;COPB1;COPB2;COPE;COPG2;CPNE8;CTNNA1;CTNND1;CYFIP1;CYFIP2;CYLD;DAB2;DDRGK1;DIP2A;DIP2B;DLG1;…	3.53e-05
Reactome	BIOID	Cluster 11	Negative regulation of FGFR3 signaling	2.2974	ABI1;ABI2;ABLIM1;ACBD3;ADD2;AGFG1;AHCYL1;AHCYL2;ALDH3A2;ANK2;ANK3;ANKFY1;ANKLE2;ANKRD26;ANKS1A;AP1B1;AP2A1;AP2A2;AP2B1;AP2M1;APBB1;APBB2;APMAP;APPL1;ARCN1;ARFGAP3;ARHGAP1;ASAP1;ATP6V1A;ATP6V1B2;BAIAP2;BAIAP2L1;BRK1;C1orf198;C1orf226;CASK;CC2D1A;CCDC115;CCDC85C;CDCA3;CDK5RAP3;CDKAL1;CHMP2B;CLCC1;CLINT1;COPA;COPB1;COPB2;COPE;COPG2;CPNE8;CTNNA1;CTNND1;CYFIP1;CYFIP2;CYLD;DAB2;DDRGK1;DIP2A;DIP2B;DLG1;…	0.0122838
Reactome	BIOID	Cluster 11	Negative regulation of FGFR4 signaling	2.25009	ABI1;ABI2;ABLIM1;ACBD3;ADD2;AGFG1;AHCYL1;AHCYL2;ALDH3A2;ANK2;ANK3;ANKFY1;ANKLE2;ANKRD26;ANKS1A;AP1B1;AP2A1;AP2A2;AP2B1;AP2M1;APBB1;APBB2;APMAP;APPL1;ARCN1;ARFGAP3;ARHGAP1;ASAP1;ATP6V1A;ATP6V1B2;BAIAP2;BAIAP2L1;BRK1;C1orf198;C1orf226;CASK;CC2D1A;CCDC115;CCDC85C;CDCA3;CDK5RAP3;CDKAL1;CHMP2B;CLCC1;CLINT1;COPA;COPB1;COPB2;COPE;COPG2;CPNE8;CTNNA1;CTNND1;CYFIP1;CYFIP2;CYLD;DAB2;DDRGK1;DIP2A;DIP2B;DLG1;…	0.0131859
Reactome	BIOID	Cluster 11	Signaling by FGFR3	3.09995	ABI1;ABI2;ABLIM1;ACBD3;ADD2;AGFG1;AHCYL1;AHCYL2;ALDH3A2;ANK2;ANK3;ANKFY1;ANKLE2;ANKRD26;ANKS1A;AP1B1;AP2A1;AP2A2;AP2B1;AP2M1;APBB1;APBB2;APMAP;APPL1;ARCN1;ARFGAP3;ARHGAP1;ASAP1;ATP6V1A;ATP6V1B2;BAIAP2;BAIAP2L1;BRK1;C1orf198;C1orf226;CASK;CC2D1A;CCDC115;CCDC85C;CDCA3;CDK5RAP3;CDKAL1;CHMP2B;CLCC1;CLINT1;COPA;COPB1;COPB2;COPE;COPG2;CPNE8;CTNNA1;CTNND1;CYFIP1;CYFIP2;CYLD;DAB2;DDRGK1;DIP2A;DIP2B;DLG1;…	0.000110028
Reactome	BIOID	Cluster 11	Signaling by FGFR4	3.09995	ABI1;ABI2;ABLIM1;ACBD3;ADD2;AGFG1;AHCYL1;AHCYL2;ALDH3A2;ANK2;ANK3;ANKFY1;ANKLE2;ANKRD26;ANKS1A;AP1B1;AP2A1;AP2A2;AP2B1;AP2M1;APBB1;APBB2;APMAP;APPL1;ARCN1;ARFGAP3;ARHGAP1;ASAP1;ATP6V1A;ATP6V1B2;BAIAP2;BAIAP2L1;BRK1;C1orf198;C1orf226;CASK;CC2D1A;CCDC115;CCDC85C;CDCA3;CDK5RAP3;CDKAL1;CHMP2B;CLCC1;CLINT1;COPA;COPB1;COPB2;COPE;COPG2;CPNE8;CTNNA1;CTNND1;CYFIP1;CYFIP2;CYLD;DAB2;DDRGK1;DIP2A;DIP2B;DLG1;…	0.000110028
Reactome	BIOID	Cluster 11	Signaling by FGFR3 in disease	3.56043	ABI1;ABI2;ABLIM1;ACBD3;ADD2;AGFG1;AHCYL1;AHCYL2;ALDH3A2;ANK2;ANK3;ANKFY1;ANKLE2;ANKRD26;ANKS1A;AP1B1;AP2A1;AP2A2;AP2B1;AP2M1;APBB1;APBB2;APMAP;APPL1;ARCN1;ARFGAP3;ARHGAP1;ASAP1;ATP6V1A;ATP6V1B2;BAIAP2;BAIAP2L1;BRK1;C1orf198;C1orf226;CASK;CC2D1A;CCDC115;CCDC85C;CDCA3;CDK5RAP3;CDKAL1;CHMP2B;CLCC1;CLINT1;COPA;COPB1;COPB2;COPE;COPG2;CPNE8;CTNNA1;CTNND1;CYFIP1;CYFIP2;CYLD;DAB2;DDRGK1;DIP2A;DIP2B;DLG1;…	9.19e-05
Reactome	BIOID	Cluster 11	Signaling by FGFR3 point mutants in cancer	3.56043	ABI1;ABI2;ABLIM1;ACBD3;ADD2;AGFG1;AHCYL1;AHCYL2;ALDH3A2;ANK2;ANK3;ANKFY1;ANKLE2;ANKRD26;ANKS1A;AP1B1;AP2A1;AP2A2;AP2B1;AP2M1;APBB1;APBB2;APMAP;APPL1;ARCN1;ARFGAP3;ARHGAP1;ASAP1;ATP6V1A;ATP6V1B2;BAIAP2;BAIAP2L1;BRK1;C1orf198;C1orf226;CASK;CC2D1A;CCDC115;CCDC85C;CDCA3;CDK5RAP3;CDKAL1;CHMP2B;CLCC1;CLINT1;COPA;COPB1;COPB2;COPE;COPG2;CPNE8;CTNNA1;CTNND1;CYFIP1;CYFIP2;CYLD;DAB2;DDRGK1;DIP2A;DIP2B;DLG1;…	9.19e-05
Reactome	BIOID	Cluster 11	Signaling by NTRK2 (TRKB)	3.77133	ABI1;ABI2;ABLIM1;ACBD3;ADD2;AGFG1;AHCYL1;AHCYL2;ALDH3A2;ANK2;ANK3;ANKFY1;ANKLE2;ANKRD26;ANKS1A;AP1B1;AP2A1;AP2A2;AP2B1;AP2M1;APBB1;APBB2;APMAP;APPL1;ARCN1;ARFGAP3;ARHGAP1;ASAP1;ATP6V1A;ATP6V1B2;BAIAP2;BAIAP2L1;BRK1;C1orf198;C1orf226;CASK;CC2D1A;CCDC115;CCDC85C;CDCA3;CDK5RAP3;CDKAL1;CHMP2B;CLCC1;CLINT1;COPA;COPB1;COPB2;COPE;COPG2;CPNE8;CTNNA1;CTNND1;CYFIP1;CYFIP2;CYLD;DAB2;DDRGK1;DIP2A;DIP2B;DLG1;…	1.14e-05
Reactome	BIOID	Cluster 11	Activated NTRK2 signals through FRS2 and FRS3	3.61932	ABI1;ABI2;ABLIM1;ACBD3;ADD2;AGFG1;AHCYL1;AHCYL2;ALDH3A2;ANK2;ANK3;ANKFY1;ANKLE2;ANKRD26;ANKS1A;AP1B1;AP2A1;AP2A2;AP2B1;AP2M1;APBB1;APBB2;APMAP;APPL1;ARCN1;ARFGAP3;ARHGAP1;ASAP1;ATP6V1A;ATP6V1B2;BAIAP2;BAIAP2L1;BRK1;C1orf198;C1orf226;CASK;CC2D1A;CCDC115;CCDC85C;CDCA3;CDK5RAP3;CDKAL1;CHMP2B;CLCC1;CLINT1;COPA;COPB1;COPB2;COPE;COPG2;CPNE8;CTNNA1;CTNND1;CYFIP1;CYFIP2;CYLD;DAB2;DDRGK1;DIP2A;DIP2B;DLG1;…	0.00128281
Reactome	BIOID	Cluster 11	Nef-mediates down modulation of cell surface receptors by recruiting them to clathrin adapters	4.06678	ABI1;ABI2;ABLIM1;ACBD3;ADD2;AGFG1;AHCYL1;AHCYL2;ALDH3A2;ANK2;ANK3;ANKFY1;ANKLE2;ANKRD26;ANKS1A;AP1B1;AP2A1;AP2A2;AP2B1;AP2M1;APBB1;APBB2;APMAP;APPL1;ARCN1;ARFGAP3;ARHGAP1;ASAP1;ATP6V1A;ATP6V1B2;BAIAP2;BAIAP2L1;BRK1;C1orf198;C1orf226;CASK;CC2D1A;CCDC115;CCDC85C;CDCA3;CDK5RAP3;CDKAL1;CHMP2B;CLCC1;CLINT1;COPA;COPB1;COPB2;COPE;COPG2;CPNE8;CTNNA1;CTNND1;CYFIP1;CYFIP2;CYLD;DAB2;DDRGK1;DIP2A;DIP2B;DLG1;…	3.96e-06
Reactome	BIOID	Cluster 11	The role of Nef in HIV-1 replication and disease pathogenesis	3.66823	ABI1;ABI2;ABLIM1;ACBD3;ADD2;AGFG1;AHCYL1;AHCYL2;ALDH3A2;ANK2;ANK3;ANKFY1;ANKLE2;ANKRD26;ANKS1A;AP1B1;AP2A1;AP2A2;AP2B1;AP2M1;APBB1;APBB2;APMAP;APPL1;ARCN1;ARFGAP3;ARHGAP1;ASAP1;ATP6V1A;ATP6V1B2;BAIAP2;BAIAP2L1;BRK1;C1orf198;C1orf226;CASK;CC2D1A;CCDC115;CCDC85C;CDCA3;CDK5RAP3;CDKAL1;CHMP2B;CLCC1;CLINT1;COPA;COPB1;COPB2;COPE;COPG2;CPNE8;CTNNA1;CTNND1;CYFIP1;CYFIP2;CYLD;DAB2;DDRGK1;DIP2A;DIP2B;DLG1;…	1.6e-05
Reactome	BIOID	Cluster 11	Apoptotic cleavage of cellular proteins	2.54132	ABI1;ABI2;ABLIM1;ACBD3;ADD2;AGFG1;AHCYL1;AHCYL2;ALDH3A2;ANK2;ANK3;ANKFY1;ANKLE2;ANKRD26;ANKS1A;AP1B1;AP2A1;AP2A2;AP2B1;AP2M1;APBB1;APBB2;APMAP;APPL1;ARCN1;ARFGAP3;ARHGAP1;ASAP1;ATP6V1A;ATP6V1B2;BAIAP2;BAIAP2L1;BRK1;C1orf198;C1orf226;CASK;CC2D1A;CCDC115;CCDC85C;CDCA3;CDK5RAP3;CDKAL1;CHMP2B;CLCC1;CLINT1;COPA;COPB1;COPB2;COPE;COPG2;CPNE8;CTNNA1;CTNND1;CYFIP1;CYFIP2;CYLD;DAB2;DDRGK1;DIP2A;DIP2B;DLG1;…	0.00353899
Reactome	BIOID	Cluster 11	Trafficking of AMPA receptors	2.83505	ABI1;ABI2;ABLIM1;ACBD3;ADD2;AGFG1;AHCYL1;AHCYL2;ALDH3A2;ANK2;ANK3;ANKFY1;ANKLE2;ANKRD26;ANKS1A;AP1B1;AP2A1;AP2A2;AP2B1;AP2M1;APBB1;APBB2;APMAP;APPL1;ARCN1;ARFGAP3;ARHGAP1;ASAP1;ATP6V1A;ATP6V1B2;BAIAP2;BAIAP2L1;BRK1;C1orf198;C1orf226;CASK;CC2D1A;CCDC115;CCDC85C;CDCA3;CDK5RAP3;CDKAL1;CHMP2B;CLCC1;CLINT1;COPA;COPB1;COPB2;COPE;COPG2;CPNE8;CTNNA1;CTNND1;CYFIP1;CYFIP2;CYLD;DAB2;DDRGK1;DIP2A;DIP2B;DLG1;…	0.00185251
Reactome	BIOID	Cluster 11	Glutamate binding, activation of AMPA receptors and synaptic plasticity	2.83505	ABI1;ABI2;ABLIM1;ACBD3;ADD2;AGFG1;AHCYL1;AHCYL2;ALDH3A2;ANK2;ANK3;ANKFY1;ANKLE2;ANKRD26;ANKS1A;AP1B1;AP2A1;AP2A2;AP2B1;AP2M1;APBB1;APBB2;APMAP;APPL1;ARCN1;ARFGAP3;ARHGAP1;ASAP1;ATP6V1A;ATP6V1B2;BAIAP2;BAIAP2L1;BRK1;C1orf198;C1orf226;CASK;CC2D1A;CCDC115;CCDC85C;CDCA3;CDK5RAP3;CDKAL1;CHMP2B;CLCC1;CLINT1;COPA;COPB1;COPB2;COPE;COPG2;CPNE8;CTNNA1;CTNND1;CYFIP1;CYFIP2;CYLD;DAB2;DDRGK1;DIP2A;DIP2B;DLG1;…	0.00185251
Reactome	BIOID	Cluster 11	Adherens junctions interactions	2.74486	ABI1;ABI2;ABLIM1;ACBD3;ADD2;AGFG1;AHCYL1;AHCYL2;ALDH3A2;ANK2;ANK3;ANKFY1;ANKLE2;ANKRD26;ANKS1A;AP1B1;AP2A1;AP2A2;AP2B1;AP2M1;APBB1;APBB2;APMAP;APPL1;ARCN1;ARFGAP3;ARHGAP1;ASAP1;ATP6V1A;ATP6V1B2;BAIAP2;BAIAP2L1;BRK1;C1orf198;C1orf226;CASK;CC2D1A;CCDC115;CCDC85C;CDCA3;CDK5RAP3;CDKAL1;CHMP2B;CLCC1;CLINT1;COPA;COPB1;COPB2;COPE;COPG2;CPNE8;CTNNA1;CTNND1;CYFIP1;CYFIP2;CYLD;DAB2;DDRGK1;DIP2A;DIP2B;DLG1;…	0.00229156
Reactome	BIOID	Cluster 11	Receptor-type tyrosine-protein phosphatases	2.88236	ABI1;ABI2;ABLIM1;ACBD3;ADD2;AGFG1;AHCYL1;AHCYL2;ALDH3A2;ANK2;ANK3;ANKFY1;ANKLE2;ANKRD26;ANKS1A;AP1B1;AP2A1;AP2A2;AP2B1;AP2M1;APBB1;APBB2;APMAP;APPL1;ARCN1;ARFGAP3;ARHGAP1;ASAP1;ATP6V1A;ATP6V1B2;BAIAP2;BAIAP2L1;BRK1;C1orf198;C1orf226;CASK;CC2D1A;CCDC115;CCDC85C;CDCA3;CDK5RAP3;CDKAL1;CHMP2B;CLCC1;CLINT1;COPA;COPB1;COPB2;COPE;COPG2;CPNE8;CTNNA1;CTNND1;CYFIP1;CYFIP2;CYLD;DAB2;DDRGK1;DIP2A;DIP2B;DLG1;…	0.00465447
Reactome	BIOID	Cluster 11	TBC/RABGAPs	2.2974	ABI1;ABI2;ABLIM1;ACBD3;ADD2;AGFG1;AHCYL1;AHCYL2;ALDH3A2;ANK2;ANK3;ANKFY1;ANKLE2;ANKRD26;ANKS1A;AP1B1;AP2A1;AP2A2;AP2B1;AP2M1;APBB1;APBB2;APMAP;APPL1;ARCN1;ARFGAP3;ARHGAP1;ASAP1;ATP6V1A;ATP6V1B2;BAIAP2;BAIAP2L1;BRK1;C1orf198;C1orf226;CASK;CC2D1A;CCDC115;CCDC85C;CDCA3;CDK5RAP3;CDKAL1;CHMP2B;CLCC1;CLINT1;COPA;COPB1;COPB2;COPE;COPG2;CPNE8;CTNNA1;CTNND1;CYFIP1;CYFIP2;CYLD;DAB2;DDRGK1;DIP2A;DIP2B;DLG1;…	0.00588831
Reactome	BIOID	Cluster 11	Amino acid transport across the plasma membrane	2.11682	ABI1;ABI2;ABLIM1;ACBD3;ADD2;AGFG1;AHCYL1;AHCYL2;ALDH3A2;ANK2;ANK3;ANKFY1;ANKLE2;ANKRD26;ANKS1A;AP1B1;AP2A1;AP2A2;AP2B1;AP2M1;APBB1;APBB2;APMAP;APPL1;ARCN1;ARFGAP3;ARHGAP1;ASAP1;ATP6V1A;ATP6V1B2;BAIAP2;BAIAP2L1;BRK1;C1orf198;C1orf226;CASK;CC2D1A;CCDC115;CCDC85C;CDCA3;CDK5RAP3;CDKAL1;CHMP2B;CLCC1;CLINT1;COPA;COPB1;COPB2;COPE;COPG2;CPNE8;CTNNA1;CTNND1;CYFIP1;CYFIP2;CYLD;DAB2;DDRGK1;DIP2A;DIP2B;DLG1;…	0.016302
Reactome	BIOID	Cluster 11	Initiation of Nuclear Envelope (NE) Reformation	2.88236	ABI1;ABI2;ABLIM1;ACBD3;ADD2;AGFG1;AHCYL1;AHCYL2;ALDH3A2;ANK2;ANK3;ANKFY1;ANKLE2;ANKRD26;ANKS1A;AP1B1;AP2A1;AP2A2;AP2B1;AP2M1;APBB1;APBB2;APMAP;APPL1;ARCN1;ARFGAP3;ARHGAP1;ASAP1;ATP6V1A;ATP6V1B2;BAIAP2;BAIAP2L1;BRK1;C1orf198;C1orf226;CASK;CC2D1A;CCDC115;CCDC85C;CDCA3;CDK5RAP3;CDKAL1;CHMP2B;CLCC1;CLINT1;COPA;COPB1;COPB2;COPE;COPG2;CPNE8;CTNNA1;CTNND1;CYFIP1;CYFIP2;CYLD;DAB2;DDRGK1;DIP2A;DIP2B;DLG1;…	0.00465447
Reactome	BIOID	Cluster 11	ERK/MAPK targets	2.74486	ABI1;ABI2;ABLIM1;ACBD3;ADD2;AGFG1;AHCYL1;AHCYL2;ALDH3A2;ANK2;ANK3;ANKFY1;ANKLE2;ANKRD26;ANKS1A;AP1B1;AP2A1;AP2A2;AP2B1;AP2M1;APBB1;APBB2;APMAP;APPL1;ARCN1;ARFGAP3;ARHGAP1;ASAP1;ATP6V1A;ATP6V1B2;BAIAP2;BAIAP2L1;BRK1;C1orf198;C1orf226;CASK;CC2D1A;CCDC115;CCDC85C;CDCA3;CDK5RAP3;CDKAL1;CHMP2B;CLCC1;CLINT1;COPA;COPB1;COPB2;COPE;COPG2;CPNE8;CTNNA1;CTNND1;CYFIP1;CYFIP2;CYLD;DAB2;DDRGK1;DIP2A;DIP2B;DLG1;…	0.00584678
Reactome	BIOID	Cluster 11	CREB phosphorylation	4.39693	ABI1;ABI2;ABLIM1;ACBD3;ADD2;AGFG1;AHCYL1;AHCYL2;ALDH3A2;ANK2;ANK3;ANKFY1;ANKLE2;ANKRD26;ANKS1A;AP1B1;AP2A1;AP2A2;AP2B1;AP2M1;APBB1;APBB2;APMAP;APPL1;ARCN1;ARFGAP3;ARHGAP1;ASAP1;ATP6V1A;ATP6V1B2;BAIAP2;BAIAP2L1;BRK1;C1orf198;C1orf226;CASK;CC2D1A;CCDC115;CCDC85C;CDCA3;CDK5RAP3;CDKAL1;CHMP2B;CLCC1;CLINT1;COPA;COPB1;COPB2;COPE;COPG2;CPNE8;CTNNA1;CTNND1;CYFIP1;CYFIP2;CYLD;DAB2;DDRGK1;DIP2A;DIP2B;DLG1;…	0.000303844
Reactome	BIOID	Cluster 11	MAPK targets/ Nuclear events mediated by MAP kinases	2.25009	ABI1;ABI2;ABLIM1;ACBD3;ADD2;AGFG1;AHCYL1;AHCYL2;ALDH3A2;ANK2;ANK3;ANKFY1;ANKLE2;ANKRD26;ANKS1A;AP1B1;AP2A1;AP2A2;AP2B1;AP2M1;APBB1;APBB2;APMAP;APPL1;ARCN1;ARFGAP3;ARHGAP1;ASAP1;ATP6V1A;ATP6V1B2;BAIAP2;BAIAP2L1;BRK1;C1orf198;C1orf226;CASK;CC2D1A;CCDC115;CCDC85C;CDCA3;CDK5RAP3;CDKAL1;CHMP2B;CLCC1;CLINT1;COPA;COPB1;COPB2;COPE;COPG2;CPNE8;CTNNA1;CTNND1;CYFIP1;CYFIP2;CYLD;DAB2;DDRGK1;DIP2A;DIP2B;DLG1;…	0.0131859
Reactome	BIOID	Cluster 11	Trafficking of GluR2-containing AMPA receptors	3.11682	ABI1;ABI2;ABLIM1;ACBD3;ADD2;AGFG1;AHCYL1;AHCYL2;ALDH3A2;ANK2;ANK3;ANKFY1;ANKLE2;ANKRD26;ANKS1A;AP1B1;AP2A1;AP2A2;AP2B1;AP2M1;APBB1;APBB2;APMAP;APPL1;ARCN1;ARFGAP3;ARHGAP1;ASAP1;ATP6V1A;ATP6V1B2;BAIAP2;BAIAP2L1;BRK1;C1orf198;C1orf226;CASK;CC2D1A;CCDC115;CCDC85C;CDCA3;CDK5RAP3;CDKAL1;CHMP2B;CLCC1;CLINT1;COPA;COPB1;COPB2;COPE;COPG2;CPNE8;CTNNA1;CTNND1;CYFIP1;CYFIP2;CYLD;DAB2;DDRGK1;DIP2A;DIP2B;DLG1;…	0.00311107
Reactome	BIOID	Cluster 11	Nef Mediated CD4 Down-regulation	4.88236	ABI1;ABI2;ABLIM1;ACBD3;ADD2;AGFG1;AHCYL1;AHCYL2;ALDH3A2;ANK2;ANK3;ANKFY1;ANKLE2;ANKRD26;ANKS1A;AP1B1;AP2A1;AP2A2;AP2B1;AP2M1;APBB1;APBB2;APMAP;APPL1;ARCN1;ARFGAP3;ARHGAP1;ASAP1;ATP6V1A;ATP6V1B2;BAIAP2;BAIAP2L1;BRK1;C1orf198;C1orf226;CASK;CC2D1A;CCDC115;CCDC85C;CDCA3;CDK5RAP3;CDKAL1;CHMP2B;CLCC1;CLINT1;COPA;COPB1;COPB2;COPE;COPG2;CPNE8;CTNNA1;CTNND1;CYFIP1;CYFIP2;CYLD;DAB2;DDRGK1;DIP2A;DIP2B;DLG1;…	1.49e-06
Reactome	BIOID	Cluster 11	Retrograde neurotrophin signalling	4.39693	ABI1;ABI2;ABLIM1;ACBD3;ADD2;AGFG1;AHCYL1;AHCYL2;ALDH3A2;ANK2;ANK3;ANKFY1;ANKLE2;ANKRD26;ANKS1A;AP1B1;AP2A1;AP2A2;AP2B1;AP2M1;APBB1;APBB2;APMAP;APPL1;ARCN1;ARFGAP3;ARHGAP1;ASAP1;ATP6V1A;ATP6V1B2;BAIAP2;BAIAP2L1;BRK1;C1orf198;C1orf226;CASK;CC2D1A;CCDC115;CCDC85C;CDCA3;CDK5RAP3;CDKAL1;CHMP2B;CLCC1;CLINT1;COPA;COPB1;COPB2;COPE;COPG2;CPNE8;CTNNA1;CTNND1;CYFIP1;CYFIP2;CYLD;DAB2;DDRGK1;DIP2A;DIP2B;DLG1;…	7.18e-06
Reactome	BIOID	Cluster 11	Nef Mediated CD8 Down-regulation	5.20429	ABI1;ABI2;ABLIM1;ACBD3;ADD2;AGFG1;AHCYL1;AHCYL2;ALDH3A2;ANK2;ANK3;ANKFY1;ANKLE2;ANKRD26;ANKS1A;AP1B1;AP2A1;AP2A2;AP2B1;AP2M1;APBB1;APBB2;APMAP;APPL1;ARCN1;ARFGAP3;ARHGAP1;ASAP1;ATP6V1A;ATP6V1B2;BAIAP2;BAIAP2L1;BRK1;C1orf198;C1orf226;CASK;CC2D1A;CCDC115;CCDC85C;CDCA3;CDK5RAP3;CDKAL1;CHMP2B;CLCC1;CLINT1;COPA;COPB1;COPB2;COPE;COPG2;CPNE8;CTNNA1;CTNND1;CYFIP1;CYFIP2;CYLD;DAB2;DDRGK1;DIP2A;DIP2B;DLG1;…	5.1e-07
Reactome	BIOID	Cluster 11	WNT5A-dependent internalization of FZD2, FZD5 and ROR2	4.50385	ABI1;ABI2;ABLIM1;ACBD3;ADD2;AGFG1;AHCYL1;AHCYL2;ALDH3A2;ANK2;ANK3;ANKFY1;ANKLE2;ANKRD26;ANKS1A;AP1B1;AP2A1;AP2A2;AP2B1;AP2M1;APBB1;APBB2;APMAP;APPL1;ARCN1;ARFGAP3;ARHGAP1;ASAP1;ATP6V1A;ATP6V1B2;BAIAP2;BAIAP2L1;BRK1;C1orf198;C1orf226;CASK;CC2D1A;CCDC115;CCDC85C;CDCA3;CDK5RAP3;CDKAL1;CHMP2B;CLCC1;CLINT1;COPA;COPB1;COPB2;COPE;COPG2;CPNE8;CTNNA1;CTNND1;CYFIP1;CYFIP2;CYLD;DAB2;DDRGK1;DIP2A;DIP2B;DLG1;…	5.32e-06
Reactome	BIOID	Cluster 11	VLDLR internalisation and degradation	4.61932	ABI1;ABI2;ABLIM1;ACBD3;ADD2;AGFG1;AHCYL1;AHCYL2;ALDH3A2;ANK2;ANK3;ANKFY1;ANKLE2;ANKRD26;ANKS1A;AP1B1;AP2A1;AP2A2;AP2B1;AP2M1;APBB1;APBB2;APMAP;APPL1;ARCN1;ARFGAP3;ARHGAP1;ASAP1;ATP6V1A;ATP6V1B2;BAIAP2;BAIAP2L1;BRK1;C1orf198;C1orf226;CASK;CC2D1A;CCDC115;CCDC85C;CDCA3;CDK5RAP3;CDKAL1;CHMP2B;CLCC1;CLINT1;COPA;COPB1;COPB2;COPE;COPG2;CPNE8;CTNNA1;CTNND1;CYFIP1;CYFIP2;CYLD;DAB2;DDRGK1;DIP2A;DIP2B;DLG1;…	3.66e-06
Reactome	BIOID	Cluster 11	Netrin mediated repulsion signals	4.20429	ABI1;ABI2;ABLIM1;ACBD3;ADD2;AGFG1;AHCYL1;AHCYL2;ALDH3A2;ANK2;ANK3;ANKFY1;ANKLE2;ANKRD26;ANKS1A;AP1B1;AP2A1;AP2A2;AP2B1;AP2M1;APBB1;APBB2;APMAP;APPL1;ARCN1;ARFGAP3;ARHGAP1;ASAP1;ATP6V1A;ATP6V1B2;BAIAP2;BAIAP2L1;BRK1;C1orf198;C1orf226;CASK;CC2D1A;CCDC115;CCDC85C;CDCA3;CDK5RAP3;CDKAL1;CHMP2B;CLCC1;CLINT1;COPA;COPB1;COPB2;COPE;COPG2;CPNE8;CTNNA1;CTNND1;CYFIP1;CYFIP2;CYLD;DAB2;DDRGK1;DIP2A;DIP2B;DLG1;…	0.000446345
Reactome	BIOID	Cluster 11	Interleukin-37 signaling	2.81197	ABI1;ABI2;ABLIM1;ACBD3;ADD2;AGFG1;AHCYL1;AHCYL2;ALDH3A2;ANK2;ANK3;ANKFY1;ANKLE2;ANKRD26;ANKS1A;AP1B1;AP2A1;AP2A2;AP2B1;AP2M1;APBB1;APBB2;APMAP;APPL1;ARCN1;ARFGAP3;ARHGAP1;ASAP1;ATP6V1A;ATP6V1B2;BAIAP2;BAIAP2L1;BRK1;C1orf198;C1orf226;CASK;CC2D1A;CCDC115;CCDC85C;CDCA3;CDK5RAP3;CDKAL1;CHMP2B;CLCC1;CLINT1;COPA;COPB1;COPB2;COPE;COPG2;CPNE8;CTNNA1;CTNND1;CYFIP1;CYFIP2;CYLD;DAB2;DDRGK1;DIP2A;DIP2B;DLG1;…	0.00522201
Reactome	BIOID	Cluster 11	Constitutive Signaling by Ligand-Responsive EGFR Cancer Variants	3.46732	ABI1;ABI2;ABLIM1;ACBD3;ADD2;AGFG1;AHCYL1;AHCYL2;ALDH3A2;ANK2;ANK3;ANKFY1;ANKLE2;ANKRD26;ANKS1A;AP1B1;AP2A1;AP2A2;AP2B1;AP2M1;APBB1;APBB2;APMAP;APPL1;ARCN1;ARFGAP3;ARHGAP1;ASAP1;ATP6V1A;ATP6V1B2;BAIAP2;BAIAP2L1;BRK1;C1orf198;C1orf226;CASK;CC2D1A;CCDC115;CCDC85C;CDCA3;CDK5RAP3;CDKAL1;CHMP2B;CLCC1;CLINT1;COPA;COPB1;COPB2;COPE;COPG2;CPNE8;CTNNA1;CTNND1;CYFIP1;CYFIP2;CYLD;DAB2;DDRGK1;DIP2A;DIP2B;DLG1;…	0.000453267
Reactome	BIOID	Cluster 11	Constitutive Signaling by EGFRvIII	3.78925	ABI1;ABI2;ABLIM1;ACBD3;ADD2;AGFG1;AHCYL1;AHCYL2;ALDH3A2;ANK2;ANK3;ANKFY1;ANKLE2;ANKRD26;ANKS1A;AP1B1;AP2A1;AP2A2;AP2B1;AP2M1;APBB1;APBB2;APMAP;APPL1;ARCN1;ARFGAP3;ARHGAP1;ASAP1;ATP6V1A;ATP6V1B2;BAIAP2;BAIAP2L1;BRK1;C1orf198;C1orf226;CASK;CC2D1A;CCDC115;CCDC85C;CDCA3;CDK5RAP3;CDKAL1;CHMP2B;CLCC1;CLINT1;COPA;COPB1;COPB2;COPE;COPG2;CPNE8;CTNNA1;CTNND1;CYFIP1;CYFIP2;CYLD;DAB2;DDRGK1;DIP2A;DIP2B;DLG1;…	0.000209704
Reactome	BIOID	Cluster 11	Signaling by EGFRvIII in Cancer	3.78925	ABI1;ABI2;ABLIM1;ACBD3;ADD2;AGFG1;AHCYL1;AHCYL2;ALDH3A2;ANK2;ANK3;ANKFY1;ANKLE2;ANKRD26;ANKS1A;AP1B1;AP2A1;AP2A2;AP2B1;AP2M1;APBB1;APBB2;APMAP;APPL1;ARCN1;ARFGAP3;ARHGAP1;ASAP1;ATP6V1A;ATP6V1B2;BAIAP2;BAIAP2L1;BRK1;C1orf198;C1orf226;CASK;CC2D1A;CCDC115;CCDC85C;CDCA3;CDK5RAP3;CDKAL1;CHMP2B;CLCC1;CLINT1;COPA;COPB1;COPB2;COPE;COPG2;CPNE8;CTNNA1;CTNND1;CYFIP1;CYFIP2;CYLD;DAB2;DDRGK1;DIP2A;DIP2B;DLG1;…	0.000209704
Reactome	BIOID	Cluster 11	Signaling by Ligand-Responsive EGFR Variants in Cancer	3.46732	ABI1;ABI2;ABLIM1;ACBD3;ADD2;AGFG1;AHCYL1;AHCYL2;ALDH3A2;ANK2;ANK3;ANKFY1;ANKLE2;ANKRD26;ANKS1A;AP1B1;AP2A1;AP2A2;AP2B1;AP2M1;APBB1;APBB2;APMAP;APPL1;ARCN1;ARFGAP3;ARHGAP1;ASAP1;ATP6V1A;ATP6V1B2;BAIAP2;BAIAP2L1;BRK1;C1orf198;C1orf226;CASK;CC2D1A;CCDC115;CCDC85C;CDCA3;CDK5RAP3;CDKAL1;CHMP2B;CLCC1;CLINT1;COPA;COPB1;COPB2;COPE;COPG2;CPNE8;CTNNA1;CTNND1;CYFIP1;CYFIP2;CYLD;DAB2;DDRGK1;DIP2A;DIP2B;DLG1;…	0.000453267
Reactome	BIOID	Cluster 11	Gastrin-CREB signalling pathway via PKC and MAPK	2.95636	ABI1;ABI2;ABLIM1;ACBD3;ADD2;AGFG1;AHCYL1;AHCYL2;ALDH3A2;ANK2;ANK3;ANKFY1;ANKLE2;ANKRD26;ANKS1A;AP1B1;AP2A1;AP2A2;AP2B1;AP2M1;APBB1;APBB2;APMAP;APPL1;ARCN1;ARFGAP3;ARHGAP1;ASAP1;ATP6V1A;ATP6V1B2;BAIAP2;BAIAP2L1;BRK1;C1orf198;C1orf226;CASK;CC2D1A;CCDC115;CCDC85C;CDCA3;CDK5RAP3;CDKAL1;CHMP2B;CLCC1;CLINT1;COPA;COPB1;COPB2;COPE;COPG2;CPNE8;CTNNA1;CTNND1;CYFIP1;CYFIP2;CYLD;DAB2;DDRGK1;DIP2A;DIP2B;DLG1;…	0.00411819
Reactome	BIOID	Cluster 11	Signaling by ERBB2 ECD mutants	4.11682	ABI1;ABI2;ABLIM1;ACBD3;ADD2;AGFG1;AHCYL1;AHCYL2;ALDH3A2;ANK2;ANK3;ANKFY1;ANKLE2;ANKRD26;ANKS1A;AP1B1;AP2A1;AP2A2;AP2B1;AP2M1;APBB1;APBB2;APMAP;APPL1;ARCN1;ARFGAP3;ARHGAP1;ASAP1;ATP6V1A;ATP6V1B2;BAIAP2;BAIAP2L1;BRK1;C1orf198;C1orf226;CASK;CC2D1A;CCDC115;CCDC85C;CDCA3;CDK5RAP3;CDKAL1;CHMP2B;CLCC1;CLINT1;COPA;COPB1;COPB2;COPE;COPG2;CPNE8;CTNNA1;CTNND1;CYFIP1;CYFIP2;CYLD;DAB2;DDRGK1;DIP2A;DIP2B;DLG1;…	1.73e-05
Reactome	BIOID	Cluster 11	Signaling by FGFR4 in disease	4.61932	ABI1;ABI2;ABLIM1;ACBD3;ADD2;AGFG1;AHCYL1;AHCYL2;ALDH3A2;ANK2;ANK3;ANKFY1;ANKLE2;ANKRD26;ANKS1A;AP1B1;AP2A1;AP2A2;AP2B1;AP2M1;APBB1;APBB2;APMAP;APPL1;ARCN1;ARFGAP3;ARHGAP1;ASAP1;ATP6V1A;ATP6V1B2;BAIAP2;BAIAP2L1;BRK1;C1orf198;C1orf226;CASK;CC2D1A;CCDC115;CCDC85C;CDCA3;CDK5RAP3;CDKAL1;CHMP2B;CLCC1;CLINT1;COPA;COPB1;COPB2;COPE;COPG2;CPNE8;CTNNA1;CTNND1;CYFIP1;CYFIP2;CYLD;DAB2;DDRGK1;DIP2A;DIP2B;DLG1;…	3.66e-06
Reactome	BIOID	Cluster 11	Signaling by FGFR3 fusions in cancer	4.32982	ABI1;ABI2;ABLIM1;ACBD3;ADD2;AGFG1;AHCYL1;AHCYL2;ALDH3A2;ANK2;ANK3;ANKFY1;ANKLE2;ANKRD26;ANKS1A;AP1B1;AP2A1;AP2A2;AP2B1;AP2M1;APBB1;APBB2;APMAP;APPL1;ARCN1;ARFGAP3;ARHGAP1;ASAP1;ATP6V1A;ATP6V1B2;BAIAP2;BAIAP2L1;BRK1;C1orf198;C1orf226;CASK;CC2D1A;CCDC115;CCDC85C;CDCA3;CDK5RAP3;CDKAL1;CHMP2B;CLCC1;CLINT1;COPA;COPB1;COPB2;COPE;COPG2;CPNE8;CTNNA1;CTNND1;CYFIP1;CYFIP2;CYLD;DAB2;DDRGK1;DIP2A;DIP2B;DLG1;…	5.71e-05
Reactome	BIOID	Cluster 11	Signaling by NTRK3 (TRKC)	2.95636	ABI1;ABI2;ABLIM1;ACBD3;ADD2;AGFG1;AHCYL1;AHCYL2;ALDH3A2;ANK2;ANK3;ANKFY1;ANKLE2;ANKRD26;ANKS1A;AP1B1;AP2A1;AP2A2;AP2B1;AP2M1;APBB1;APBB2;APMAP;APPL1;ARCN1;ARFGAP3;ARHGAP1;ASAP1;ATP6V1A;ATP6V1B2;BAIAP2;BAIAP2L1;BRK1;C1orf198;C1orf226;CASK;CC2D1A;CCDC115;CCDC85C;CDCA3;CDK5RAP3;CDKAL1;CHMP2B;CLCC1;CLINT1;COPA;COPB1;COPB2;COPE;COPG2;CPNE8;CTNNA1;CTNND1;CYFIP1;CYFIP2;CYLD;DAB2;DDRGK1;DIP2A;DIP2B;DLG1;…	0.00411819
Reactome	BIOID	Cluster 11	Prolonged ERK activation events	3.2974	ABI1;ABI2;ABLIM1;ACBD3;ADD2;AGFG1;AHCYL1;AHCYL2;ALDH3A2;ANK2;ANK3;ANKFY1;ANKLE2;ANKRD26;ANKS1A;AP1B1;AP2A1;AP2A2;AP2B1;AP2M1;APBB1;APBB2;APMAP;APPL1;ARCN1;ARFGAP3;ARHGAP1;ASAP1;ATP6V1A;ATP6V1B2;BAIAP2;BAIAP2L1;BRK1;C1orf198;C1orf226;CASK;CC2D1A;CCDC115;CCDC85C;CDCA3;CDK5RAP3;CDKAL1;CHMP2B;CLCC1;CLINT1;COPA;COPB1;COPB2;COPE;COPG2;CPNE8;CTNNA1;CTNND1;CYFIP1;CYFIP2;CYLD;DAB2;DDRGK1;DIP2A;DIP2B;DLG1;…	0.00229156
Reactome	BIOID	Cluster 11	PECAM1 interactions	3.61932	ABI1;ABI2;ABLIM1;ACBD3;ADD2;AGFG1;AHCYL1;AHCYL2;ALDH3A2;ANK2;ANK3;ANKFY1;ANKLE2;ANKRD26;ANKS1A;AP1B1;AP2A1;AP2A2;AP2B1;AP2M1;APBB1;APBB2;APMAP;APPL1;ARCN1;ARFGAP3;ARHGAP1;ASAP1;ATP6V1A;ATP6V1B2;BAIAP2;BAIAP2L1;BRK1;C1orf198;C1orf226;CASK;CC2D1A;CCDC115;CCDC85C;CDCA3;CDK5RAP3;CDKAL1;CHMP2B;CLCC1;CLINT1;COPA;COPB1;COPB2;COPE;COPG2;CPNE8;CTNNA1;CTNND1;CYFIP1;CYFIP2;CYLD;DAB2;DDRGK1;DIP2A;DIP2B;DLG1;…	0.00128281
Reactome	BIOID	Cluster 11	MET activates PI3K/AKT signaling	4.61932	ABI1;ABI2;ABLIM1;ACBD3;ADD2;AGFG1;AHCYL1;AHCYL2;ALDH3A2;ANK2;ANK3;ANKFY1;ANKLE2;ANKRD26;ANKS1A;AP1B1;AP2A1;AP2A2;AP2B1;AP2M1;APBB1;APBB2;APMAP;APPL1;ARCN1;ARFGAP3;ARHGAP1;ASAP1;ATP6V1A;ATP6V1B2;BAIAP2;BAIAP2L1;BRK1;C1orf198;C1orf226;CASK;CC2D1A;CCDC115;CCDC85C;CDCA3;CDK5RAP3;CDKAL1;CHMP2B;CLCC1;CLINT1;COPA;COPB1;COPB2;COPE;COPG2;CPNE8;CTNNA1;CTNND1;CYFIP1;CYFIP2;CYLD;DAB2;DDRGK1;DIP2A;DIP2B;DLG1;…	0.000195698
Reactome	BIOID	Cluster 11	MET activates PTPN11	4.88236	ABI1;ABI2;ABLIM1;ACBD3;ADD2;AGFG1;AHCYL1;AHCYL2;ALDH3A2;ANK2;ANK3;ANKFY1;ANKLE2;ANKRD26;ANKS1A;AP1B1;AP2A1;AP2A2;AP2B1;AP2M1;APBB1;APBB2;APMAP;APPL1;ARCN1;ARFGAP3;ARHGAP1;ASAP1;ATP6V1A;ATP6V1B2;BAIAP2;BAIAP2L1;BRK1;C1orf198;C1orf226;CASK;CC2D1A;CCDC115;CCDC85C;CDCA3;CDK5RAP3;CDKAL1;CHMP2B;CLCC1;CLINT1;COPA;COPB1;COPB2;COPE;COPG2;CPNE8;CTNNA1;CTNND1;CYFIP1;CYFIP2;CYLD;DAB2;DDRGK1;DIP2A;DIP2B;DLG1;…	0.000115316
Reactome	BIOID	Cluster 11	MECP2 regulates neuronal receptors and channels	3.03436	ABI1;ABI2;ABLIM1;ACBD3;ADD2;AGFG1;AHCYL1;AHCYL2;ALDH3A2;ANK2;ANK3;ANKFY1;ANKLE2;ANKRD26;ANKS1A;AP1B1;AP2A1;AP2A2;AP2B1;AP2M1;APBB1;APBB2;APMAP;APPL1;ARCN1;ARFGAP3;ARHGAP1;ASAP1;ATP6V1A;ATP6V1B2;BAIAP2;BAIAP2L1;BRK1;C1orf198;C1orf226;CASK;CC2D1A;CCDC115;CCDC85C;CDCA3;CDK5RAP3;CDKAL1;CHMP2B;CLCC1;CLINT1;COPA;COPB1;COPB2;COPE;COPG2;CPNE8;CTNNA1;CTNND1;CYFIP1;CYFIP2;CYLD;DAB2;DDRGK1;DIP2A;DIP2B;DLG1;…	0.00359663
Reactome	BIOID	Cluster 11	Gap junction degradation	3.61932	ABI1;ABI2;ABLIM1;ACBD3;ADD2;AGFG1;AHCYL1;AHCYL2;ALDH3A2;ANK2;ANK3;ANKFY1;ANKLE2;ANKRD26;ANKS1A;AP1B1;AP2A1;AP2A2;AP2B1;AP2M1;APBB1;APBB2;APMAP;APPL1;ARCN1;ARFGAP3;ARHGAP1;ASAP1;ATP6V1A;ATP6V1B2;BAIAP2;BAIAP2L1;BRK1;C1orf198;C1orf226;CASK;CC2D1A;CCDC115;CCDC85C;CDCA3;CDK5RAP3;CDKAL1;CHMP2B;CLCC1;CLINT1;COPA;COPB1;COPB2;COPE;COPG2;CPNE8;CTNNA1;CTNND1;CYFIP1;CYFIP2;CYLD;DAB2;DDRGK1;DIP2A;DIP2B;DLG1;…	0.00128281
Reactome	BIOID	Cluster 11	Formation of annular gap junctions	3.74486	ABI1;ABI2;ABLIM1;ACBD3;ADD2;AGFG1;AHCYL1;AHCYL2;ALDH3A2;ANK2;ANK3;ANKFY1;ANKLE2;ANKRD26;ANKS1A;AP1B1;AP2A1;AP2A2;AP2B1;AP2M1;APBB1;APBB2;APMAP;APPL1;ARCN1;ARFGAP3;ARHGAP1;ASAP1;ATP6V1A;ATP6V1B2;BAIAP2;BAIAP2L1;BRK1;C1orf198;C1orf226;CASK;CC2D1A;CCDC115;CCDC85C;CDCA3;CDK5RAP3;CDKAL1;CHMP2B;CLCC1;CLINT1;COPA;COPB1;COPB2;COPE;COPG2;CPNE8;CTNNA1;CTNND1;CYFIP1;CYFIP2;CYLD;DAB2;DDRGK1;DIP2A;DIP2B;DLG1;…	0.00102512
Reactome	BIOID	Cluster 11	Apoptotic cleavage of cell adhesion proteins	3.74486	ABI1;ABI2;ABLIM1;ACBD3;ADD2;AGFG1;AHCYL1;AHCYL2;ALDH3A2;ANK2;ANK3;ANKFY1;ANKLE2;ANKRD26;ANKS1A;AP1B1;AP2A1;AP2A2;AP2B1;AP2M1;APBB1;APBB2;APMAP;APPL1;ARCN1;ARFGAP3;ARHGAP1;ASAP1;ATP6V1A;ATP6V1B2;BAIAP2;BAIAP2L1;BRK1;C1orf198;C1orf226;CASK;CC2D1A;CCDC115;CCDC85C;CDCA3;CDK5RAP3;CDKAL1;CHMP2B;CLCC1;CLINT1;COPA;COPB1;COPB2;COPE;COPG2;CPNE8;CTNNA1;CTNND1;CYFIP1;CYFIP2;CYLD;DAB2;DDRGK1;DIP2A;DIP2B;DLG1;…	0.00102512
Reactome	BIOID	Cluster 11	Activated NTRK2 signals through PI3K	4.39693	ABI1;ABI2;ABLIM1;ACBD3;ADD2;AGFG1;AHCYL1;AHCYL2;ALDH3A2;ANK2;ANK3;ANKFY1;ANKLE2;ANKRD26;ANKS1A;AP1B1;AP2A1;AP2A2;AP2B1;AP2M1;APBB1;APBB2;APMAP;APPL1;ARCN1;ARFGAP3;ARHGAP1;ASAP1;ATP6V1A;ATP6V1B2;BAIAP2;BAIAP2L1;BRK1;C1orf198;C1orf226;CASK;CC2D1A;CCDC115;CCDC85C;CDCA3;CDK5RAP3;CDKAL1;CHMP2B;CLCC1;CLINT1;COPA;COPB1;COPB2;COPE;COPG2;CPNE8;CTNNA1;CTNND1;CYFIP1;CYFIP2;CYLD;DAB2;DDRGK1;DIP2A;DIP2B;DLG1;…	0.000303844
Reactome	BIOID	Cluster 12	Calnexin/calreticulin cycle	7.04301	CALU;CNPY2;ERO1A;ERP29;INSRR;LMAN1;LRPAP1;MANF;MESD;NUCB2;PDIA3;PRDX4;PRKCSH;RCN1;RPN1;UGGT1	1.16e-07
Reactome	BIOID	Cluster 12	N-glycan trimming in the ER and Calnexin/Calreticulin cycle	6.61416	CALU;CNPY2;ERO1A;ERP29;INSRR;LMAN1;LRPAP1;MANF;MESD;NUCB2;PDIA3;PRDX4;PRKCSH;RCN1;RPN1;UGGT1	3.6e-07
Reactome	BIOID	Cluster 15	Protein ubiquitination	2.3005	AHCTF1;AIMP1;ALDH18A1;BAZ1A;BAZ1B;BRIX1;C7orf50;DARS1;DDX27;DDX39A;DDX52;DDX54;DDX56;DHX30;DNAH10;DNAJC9;DUT;DYNC1H1;DYNC1LI1;EEF1E1;EIF2S1;EIF2S2;EPPK1;EPRS1;ETF1;EXOSC10;FANCI;FAU;FTSJ3;GCN1;GNL2;GNL3;GRWD1;GTPBP4;H1-10;HAGH;HUWE1;IARS1;IPO4;KARS1;LANCL1;LARS1;MACROH2A1;MKI67;MMS19;MRTO4;MYH14;NAT10;NCAPH;NOC3L;NOP2;NOP53;NSUN2;NUP188;NUP205;NUP93;NXF1;PAFAH1B1;PFKL;PHF6;PIH1D1;PRKDC;QARS1;RAD2…	0.0123786
Reactome	BIOID	Cluster 15	Gene expression (Transcription)	0.63564	AHCTF1;AIMP1;ALDH18A1;BAZ1A;BAZ1B;BRIX1;C7orf50;DARS1;DDX27;DDX39A;DDX52;DDX54;DDX56;DHX30;DNAH10;DNAJC9;DUT;DYNC1H1;DYNC1LI1;EEF1E1;EIF2S1;EIF2S2;EPPK1;EPRS1;ETF1;EXOSC10;FANCI;FAU;FTSJ3;GCN1;GNL2;GNL3;GRWD1;GTPBP4;H1-10;HAGH;HUWE1;IARS1;IPO4;KARS1;LANCL1;LARS1;MACROH2A1;MKI67;MMS19;MRTO4;MYH14;NAT10;NCAPH;NOC3L;NOP2;NOP53;NSUN2;NUP188;NUP205;NUP93;NXF1;PAFAH1B1;PFKL;PHF6;PIH1D1;PRKDC;QARS1;RAD2…	0.049624
Reactome	BIOID	Cluster 12	Maturation of spike protein	6.20429	CALU;CNPY2;ERO1A;ERP29;INSRR;LMAN1;LRPAP1;MANF;MESD;NUCB2;PDIA3;PRDX4;PRKCSH;RCN1;RPN1;UGGT1	1.63e-05
Reactome	BIOID	Cluster 12	Translation of structural proteins	5.4036	CALU;CNPY2;ERO1A;ERP29;INSRR;LMAN1;LRPAP1;MANF;MESD;NUCB2;PDIA3;PRDX4;PRKCSH;RCN1;RPN1;UGGT1	6.42e-05
Reactome	BIOID	Cluster 12	Post-translational protein phosphorylation	5.00198	CALU;CNPY2;ERO1A;ERP29;INSRR;LMAN1;LRPAP1;MANF;MESD;NUCB2;PDIA3;PRDX4;PRKCSH;RCN1;RPN1;UGGT1	1.22e-05
Reactome	BIOID	Cluster 15	Signaling by Rho GTPases	1.20965	AHCTF1;AIMP1;ALDH18A1;BAZ1A;BAZ1B;BRIX1;C7orf50;DARS1;DDX27;DDX39A;DDX52;DDX54;DDX56;DHX30;DNAH10;DNAJC9;DUT;DYNC1H1;DYNC1LI1;EEF1E1;EIF2S1;EIF2S2;EPPK1;EPRS1;ETF1;EXOSC10;FANCI;FAU;FTSJ3;GCN1;GNL2;GNL3;GRWD1;GTPBP4;H1-10;HAGH;HUWE1;IARS1;IPO4;KARS1;LANCL1;LARS1;MACROH2A1;MKI67;MMS19;MRTO4;MYH14;NAT10;NCAPH;NOC3L;NOP2;NOP53;NSUN2;NUP188;NUP205;NUP93;NXF1;PAFAH1B1;PFKL;PHF6;PIH1D1;PRKDC;QARS1;RAD2…	0.0282808
Reactome	BIOID	Cluster 12	SARS-CoV-2 Infection	4.8917	CALU;CNPY2;ERO1A;ERP29;INSRR;LMAN1;LRPAP1;MANF;MESD;NUCB2;PDIA3;PRDX4;PRKCSH;RCN1;RPN1;UGGT1	0.000152404
Reactome	BIOID	Cluster 12	Regulation of Insulin-like Growth Factor (IGF) transport and uptake by Insulin-like Growth Factor Binding Proteins (IGFBPs)	4.78925	CALU;CNPY2;ERO1A;ERP29;INSRR;LMAN1;LRPAP1;MANF;MESD;NUCB2;PDIA3;PRDX4;PRKCSH;RCN1;RPN1;UGGT1	1.91e-05
Reactome	BIOID	Cluster 12	Asparagine N-linked glycosylation	4.22775	CALU;CNPY2;ERO1A;ERP29;INSRR;LMAN1;LRPAP1;MANF;MESD;NUCB2;PDIA3;PRDX4;PRKCSH;RCN1;RPN1;UGGT1	1.09e-06
Reactome	BIOID	Cluster 12	Platelet degranulation	4.15848	CALU;CNPY2;ERO1A;ERP29;INSRR;LMAN1;LRPAP1;MANF;MESD;NUCB2;PDIA3;PRDX4;PRKCSH;RCN1;RPN1;UGGT1	0.000508501
Reactome	BIOID	Cluster 15	Intra-Golgi and retrograde Golgi-to-ER traffic	1.52089	AHCTF1;AIMP1;ALDH18A1;BAZ1A;BAZ1B;BRIX1;C7orf50;DARS1;DDX27;DDX39A;DDX52;DDX54;DDX56;DHX30;DNAH10;DNAJC9;DUT;DYNC1H1;DYNC1LI1;EEF1E1;EIF2S1;EIF2S2;EPPK1;EPRS1;ETF1;EXOSC10;FANCI;FAU;FTSJ3;GCN1;GNL2;GNL3;GRWD1;GTPBP4;H1-10;HAGH;HUWE1;IARS1;IPO4;KARS1;LANCL1;LARS1;MACROH2A1;MKI67;MMS19;MRTO4;MYH14;NAT10;NCAPH;NOC3L;NOP2;NOP53;NSUN2;NUP188;NUP205;NUP93;NXF1;PAFAH1B1;PFKL;PHF6;PIH1D1;PRKDC;QARS1;RAD2…	0.0282419
Reactome	BIOID	Cluster 12	Response to elevated platelet cytosolic Ca2+	4.1032	CALU;CNPY2;ERO1A;ERP29;INSRR;LMAN1;LRPAP1;MANF;MESD;NUCB2;PDIA3;PRDX4;PRKCSH;RCN1;RPN1;UGGT1	0.000558994
Reactome	BIOID	Cluster 12	SARS-CoV Infections	3.77478	CALU;CNPY2;ERO1A;ERP29;INSRR;LMAN1;LRPAP1;MANF;MESD;NUCB2;PDIA3;PRDX4;PRKCSH;RCN1;RPN1;UGGT1	0.000948772
Reactome	BIOID	Cluster 12	Platelet activation, signaling and aggregation	3.10863	CALU;CNPY2;ERO1A;ERP29;INSRR;LMAN1;LRPAP1;MANF;MESD;NUCB2;PDIA3;PRDX4;PRKCSH;RCN1;RPN1;UGGT1	0.00287931
Reactome	BIOID	Cluster 12	Post-translational protein modification	2.49518	CALU;CNPY2;ERO1A;ERP29;INSRR;LMAN1;LRPAP1;MANF;MESD;NUCB2;PDIA3;PRDX4;PRKCSH;RCN1;RPN1;UGGT1	1.54e-05
Reactome	BIOID	Cluster 12	Metabolism of proteins	2.18264	CALU;CNPY2;ERO1A;ERP29;INSRR;LMAN1;LRPAP1;MANF;MESD;NUCB2;PDIA3;PRDX4;PRKCSH;RCN1;RPN1;UGGT1	1.16e-05
Reactome	BIOID	Cluster 13	XBP1(S) activates chaperone genes	6.57352	DNAJC3;FAT1;HADHA;IGF1R;NUP210;PDIA6	6.57e-06
Reactome	BIOID	Cluster 13	IRE1alpha activates chaperones	6.51463	DNAJC3;FAT1;HADHA;IGF1R;NUP210;PDIA6	7.18e-06
Reactome	BIOID	Cluster 13	Unfolded Protein Response (UPR)	5.63492	DNAJC3;FAT1;HADHA;IGF1R;NUP210;PDIA6	3.14e-05
Reactome	BIOID	Cluster 15	Late Phase of HIV Life Cycle	1.95947	AHCTF1;AIMP1;ALDH18A1;BAZ1A;BAZ1B;BRIX1;C7orf50;DARS1;DDX27;DDX39A;DDX52;DDX54;DDX56;DHX30;DNAH10;DNAJC9;DUT;DYNC1H1;DYNC1LI1;EEF1E1;EIF2S1;EIF2S2;EPPK1;EPRS1;ETF1;EXOSC10;FANCI;FAU;FTSJ3;GCN1;GNL2;GNL3;GRWD1;GTPBP4;H1-10;HAGH;HUWE1;IARS1;IPO4;KARS1;LANCL1;LARS1;MACROH2A1;MKI67;MMS19;MRTO4;MYH14;NAT10;NCAPH;NOC3L;NOP2;NOP53;NSUN2;NUP188;NUP205;NUP93;NXF1;PAFAH1B1;PFKL;PHF6;PIH1D1;PRKDC;QARS1;RAD2…	0.0119198
Reactome	BIOID	Cluster 15	HIV Infection	1.66823	AHCTF1;AIMP1;ALDH18A1;BAZ1A;BAZ1B;BRIX1;C7orf50;DARS1;DDX27;DDX39A;DDX52;DDX54;DDX56;DHX30;DNAH10;DNAJC9;DUT;DYNC1H1;DYNC1LI1;EEF1E1;EIF2S1;EIF2S2;EPPK1;EPRS1;ETF1;EXOSC10;FANCI;FAU;FTSJ3;GCN1;GNL2;GNL3;GRWD1;GTPBP4;H1-10;HAGH;HUWE1;IARS1;IPO4;KARS1;LANCL1;LARS1;MACROH2A1;MKI67;MMS19;MRTO4;MYH14;NAT10;NCAPH;NOC3L;NOP2;NOP53;NSUN2;NUP188;NUP205;NUP93;NXF1;PAFAH1B1;PFKL;PHF6;PIH1D1;PRKDC;QARS1;RAD2…	0.0131859
Reactome	BIOID	Cluster 13	Post-translational protein phosphorylation	5.41702	DNAJC3;FAT1;HADHA;IGF1R;NUP210;PDIA6	4.67e-05
Reactome	BIOID	Cluster 15	HCMV Late Events	1.77276	AHCTF1;AIMP1;ALDH18A1;BAZ1A;BAZ1B;BRIX1;C7orf50;DARS1;DDX27;DDX39A;DDX52;DDX54;DDX56;DHX30;DNAH10;DNAJC9;DUT;DYNC1H1;DYNC1LI1;EEF1E1;EIF2S1;EIF2S2;EPPK1;EPRS1;ETF1;EXOSC10;FANCI;FAU;FTSJ3;GCN1;GNL2;GNL3;GRWD1;GTPBP4;H1-10;HAGH;HUWE1;IARS1;IPO4;KARS1;LANCL1;LARS1;MACROH2A1;MKI67;MMS19;MRTO4;MYH14;NAT10;NCAPH;NOC3L;NOP2;NOP53;NSUN2;NUP188;NUP205;NUP93;NXF1;PAFAH1B1;PFKL;PHF6;PIH1D1;PRKDC;QARS1;RAD2…	0.0170275
Reactome	BIOID	Cluster 15	Host Interactions of HIV factors	2.03747	AHCTF1;AIMP1;ALDH18A1;BAZ1A;BAZ1B;BRIX1;C7orf50;DARS1;DDX27;DDX39A;DDX52;DDX54;DDX56;DHX30;DNAH10;DNAJC9;DUT;DYNC1H1;DYNC1LI1;EEF1E1;EIF2S1;EIF2S2;EPPK1;EPRS1;ETF1;EXOSC10;FANCI;FAU;FTSJ3;GCN1;GNL2;GNL3;GRWD1;GTPBP4;H1-10;HAGH;HUWE1;IARS1;IPO4;KARS1;LANCL1;LARS1;MACROH2A1;MKI67;MMS19;MRTO4;MYH14;NAT10;NCAPH;NOC3L;NOP2;NOP53;NSUN2;NUP188;NUP205;NUP93;NXF1;PAFAH1B1;PFKL;PHF6;PIH1D1;PRKDC;QARS1;RAD2…	0.0101318
Reactome	BIOID	Cluster 13	Regulation of Insulin-like Growth Factor (IGF) transport and uptake by Insulin-like Growth Factor Binding Proteins (IGFBPs)	5.20429	DNAJC3;FAT1;HADHA;IGF1R;NUP210;PDIA6	6.66e-05
Reactome	BIOID	Cluster 13	Influenza Viral RNA Transcription and Replication	4.91056	DNAJC3;FAT1;HADHA;IGF1R;NUP210;PDIA6	0.000110028
Reactome	BIOID	Cluster 13	Influenza Infection	4.73222	DNAJC3;FAT1;HADHA;IGF1R;NUP210;PDIA6	0.000146942
Reactome	BIOID	Cluster 13	Post-translational protein modification	2.27279	DNAJC3;FAT1;HADHA;IGF1R;NUP210;PDIA6	0.00242895
Reactome	BIOID	Cluster 15	ABC-family proteins mediated transport	1.93593	AHCTF1;AIMP1;ALDH18A1;BAZ1A;BAZ1B;BRIX1;C7orf50;DARS1;DDX27;DDX39A;DDX52;DDX54;DDX56;DHX30;DNAH10;DNAJC9;DUT;DYNC1H1;DYNC1LI1;EEF1E1;EIF2S1;EIF2S2;EPPK1;EPRS1;ETF1;EXOSC10;FANCI;FAU;FTSJ3;GCN1;GNL2;GNL3;GRWD1;GTPBP4;H1-10;HAGH;HUWE1;IARS1;IPO4;KARS1;LANCL1;LARS1;MACROH2A1;MKI67;MMS19;MRTO4;MYH14;NAT10;NCAPH;NOC3L;NOP2;NOP53;NSUN2;NUP188;NUP205;NUP93;NXF1;PAFAH1B1;PFKL;PHF6;PIH1D1;PRKDC;QARS1;RAD2…	0.0220272
Reactome	BIOID	Cluster 15	Disorders of transmembrane transporters	1.71554	AHCTF1;AIMP1;ALDH18A1;BAZ1A;BAZ1B;BRIX1;C7orf50;DARS1;DDX27;DDX39A;DDX52;DDX54;DDX56;DHX30;DNAH10;DNAJC9;DUT;DYNC1H1;DYNC1LI1;EEF1E1;EIF2S1;EIF2S2;EPPK1;EPRS1;ETF1;EXOSC10;FANCI;FAU;FTSJ3;GCN1;GNL2;GNL3;GRWD1;GTPBP4;H1-10;HAGH;HUWE1;IARS1;IPO4;KARS1;LANCL1;LARS1;MACROH2A1;MKI67;MMS19;MRTO4;MYH14;NAT10;NCAPH;NOC3L;NOP2;NOP53;NSUN2;NUP188;NUP205;NUP93;NXF1;PAFAH1B1;PFKL;PHF6;PIH1D1;PRKDC;QARS1;RAD2…	0.0191709
Reactome	BIOID	Cluster 13	Metabolism of proteins	1.7676	DNAJC3;FAT1;HADHA;IGF1R;NUP210;PDIA6	0.00743077
Reactome	BIOID	Cluster 14	Uptake and function of diphtheria toxin	9.67306	FKBP5;HSP90AA1;HSP90AB1;STUB1	1.71e-08
Reactome	BIOID	Cluster 15	S Phase	1.86754	AHCTF1;AIMP1;ALDH18A1;BAZ1A;BAZ1B;BRIX1;C7orf50;DARS1;DDX27;DDX39A;DDX52;DDX54;DDX56;DHX30;DNAH10;DNAJC9;DUT;DYNC1H1;DYNC1LI1;EEF1E1;EIF2S1;EIF2S2;EPPK1;EPRS1;ETF1;EXOSC10;FANCI;FAU;FTSJ3;GCN1;GNL2;GNL3;GRWD1;GTPBP4;H1-10;HAGH;HUWE1;IARS1;IPO4;KARS1;LANCL1;LARS1;MACROH2A1;MKI67;MMS19;MRTO4;MYH14;NAT10;NCAPH;NOC3L;NOP2;NOP53;NSUN2;NUP188;NUP205;NUP93;NXF1;PAFAH1B1;PFKL;PHF6;PIH1D1;PRKDC;QARS1;RAD2…	0.0142172
Reactome	BIOID	Cluster 14	HSF1 activation	8.89545	FKBP5;HSP90AA1;HSP90AB1;STUB1	9.88e-08
Reactome	BIOID	Cluster 15	Cell Cycle Checkpoints	1.51914	AHCTF1;AIMP1;ALDH18A1;BAZ1A;BAZ1B;BRIX1;C7orf50;DARS1;DDX27;DDX39A;DDX52;DDX54;DDX56;DHX30;DNAH10;DNAJC9;DUT;DYNC1H1;DYNC1LI1;EEF1E1;EIF2S1;EIF2S2;EPPK1;EPRS1;ETF1;EXOSC10;FANCI;FAU;FTSJ3;GCN1;GNL2;GNL3;GRWD1;GTPBP4;H1-10;HAGH;HUWE1;IARS1;IPO4;KARS1;LANCL1;LARS1;MACROH2A1;MKI67;MMS19;MRTO4;MYH14;NAT10;NCAPH;NOC3L;NOP2;NOP53;NSUN2;NUP188;NUP205;NUP93;NXF1;PAFAH1B1;PFKL;PHF6;PIH1D1;PRKDC;QARS1;RAD2…	0.0185928
Reactome	BIOID	Cluster 14	Attenuation phase	8.67306	FKBP5;HSP90AA1;HSP90AB1;STUB1	1.5e-07
Reactome	BIOID	Cluster 14	Sema3A PAK dependent Axon repulsion	8.48041	FKBP5;HSP90AA1;HSP90AB1;STUB1	2.18e-07
Reactome	BIOID	Cluster 14	Chaperone Mediated Autophagy	8.02098	FKBP5;HSP90AA1;HSP90AB1;STUB1	5.31e-07
Reactome	BIOID	Cluster 14	HSF1-dependent transactivation	7.89545	FKBP5;HSP90AA1;HSP90AB1;STUB1	6.67e-07
Reactome	BIOID	Cluster 15	Metabolism of carbohydrates	1.39361	AHCTF1;AIMP1;ALDH18A1;BAZ1A;BAZ1B;BRIX1;C7orf50;DARS1;DDX27;DDX39A;DDX52;DDX54;DDX56;DHX30;DNAH10;DNAJC9;DUT;DYNC1H1;DYNC1LI1;EEF1E1;EIF2S1;EIF2S2;EPPK1;EPRS1;ETF1;EXOSC10;FANCI;FAU;FTSJ3;GCN1;GNL2;GNL3;GRWD1;GTPBP4;H1-10;HAGH;HUWE1;IARS1;IPO4;KARS1;LANCL1;LARS1;MACROH2A1;MKI67;MMS19;MRTO4;MYH14;NAT10;NCAPH;NOC3L;NOP2;NOP53;NSUN2;NUP188;NUP205;NUP93;NXF1;PAFAH1B1;PFKL;PHF6;PIH1D1;PRKDC;QARS1;RAD2…	0.0250573
Reactome	BIOID	Cluster 14	Regulation of necroptotic cell death	7.48041	FKBP5;HSP90AA1;HSP90AB1;STUB1	1.28e-06
Reactome	BIOID	Cluster 15	Macroautophagy	1.5244	AHCTF1;AIMP1;ALDH18A1;BAZ1A;BAZ1B;BRIX1;C7orf50;DARS1;DDX27;DDX39A;DDX52;DDX54;DDX56;DHX30;DNAH10;DNAJC9;DUT;DYNC1H1;DYNC1LI1;EEF1E1;EIF2S1;EIF2S2;EPPK1;EPRS1;ETF1;EXOSC10;FANCI;FAU;FTSJ3;GCN1;GNL2;GNL3;GRWD1;GTPBP4;H1-10;HAGH;HUWE1;IARS1;IPO4;KARS1;LANCL1;LARS1;MACROH2A1;MKI67;MMS19;MRTO4;MYH14;NAT10;NCAPH;NOC3L;NOP2;NOP53;NSUN2;NUP188;NUP205;NUP93;NXF1;PAFAH1B1;PFKL;PHF6;PIH1D1;PRKDC;QARS1;RAD2…	0.0421873
Reactome	BIOID	Cluster 15	MHC class II antigen presentation	1.47268	AHCTF1;AIMP1;ALDH18A1;BAZ1A;BAZ1B;BRIX1;C7orf50;DARS1;DDX27;DDX39A;DDX52;DDX54;DDX56;DHX30;DNAH10;DNAJC9;DUT;DYNC1H1;DYNC1LI1;EEF1E1;EIF2S1;EIF2S2;EPPK1;EPRS1;ETF1;EXOSC10;FANCI;FAU;FTSJ3;GCN1;GNL2;GNL3;GRWD1;GTPBP4;H1-10;HAGH;HUWE1;IARS1;IPO4;KARS1;LANCL1;LARS1;MACROH2A1;MKI67;MMS19;MRTO4;MYH14;NAT10;NCAPH;NOC3L;NOP2;NOP53;NSUN2;NUP188;NUP205;NUP93;NXF1;PAFAH1B1;PFKL;PHF6;PIH1D1;PRKDC;QARS1;RAD2…	0.0455968
Reactome	BIOID	Cluster 14	Downregulation of ERBB2 signaling	7.48041	FKBP5;HSP90AA1;HSP90AB1;STUB1	1.28e-06
Reactome	BIOID	Cluster 14	RIPK1-mediated regulated necrosis	7.31049	FKBP5;HSP90AA1;HSP90AB1;STUB1	1.6e-06
Reactome	BIOID	Cluster 14	Regulated Necrosis	7.31049	FKBP5;HSP90AA1;HSP90AB1;STUB1	1.6e-06
Reactome	BIOID	Cluster 15	Recruitment of NuMA to mitotic centrosomes	2.05257	AHCTF1;AIMP1;ALDH18A1;BAZ1A;BAZ1B;BRIX1;C7orf50;DARS1;DDX27;DDX39A;DDX52;DDX54;DDX56;DHX30;DNAH10;DNAJC9;DUT;DYNC1H1;DYNC1LI1;EEF1E1;EIF2S1;EIF2S2;EPPK1;EPRS1;ETF1;EXOSC10;FANCI;FAU;FTSJ3;GCN1;GNL2;GNL3;GRWD1;GTPBP4;H1-10;HAGH;HUWE1;IARS1;IPO4;KARS1;LANCL1;LARS1;MACROH2A1;MKI67;MMS19;MRTO4;MYH14;NAT10;NCAPH;NOC3L;NOP2;NOP53;NSUN2;NUP188;NUP205;NUP93;NXF1;PAFAH1B1;PFKL;PHF6;PIH1D1;PRKDC;QARS1;RAD2…	0.0182609
Reactome	BIOID	Cluster 14	HSP90 chaperone cycle for steroid hormone receptors (SHR)	7.23248	FKBP5;HSP90AA1;HSP90AB1;STUB1	1.71e-08
Reactome	BIOID	Cluster 15	COPI-mediated anterograde transport	1.95001	AHCTF1;AIMP1;ALDH18A1;BAZ1A;BAZ1B;BRIX1;C7orf50;DARS1;DDX27;DDX39A;DDX52;DDX54;DDX56;DHX30;DNAH10;DNAJC9;DUT;DYNC1H1;DYNC1LI1;EEF1E1;EIF2S1;EIF2S2;EPPK1;EPRS1;ETF1;EXOSC10;FANCI;FAU;FTSJ3;GCN1;GNL2;GNL3;GRWD1;GTPBP4;H1-10;HAGH;HUWE1;IARS1;IPO4;KARS1;LANCL1;LARS1;MACROH2A1;MKI67;MMS19;MRTO4;MYH14;NAT10;NCAPH;NOC3L;NOP2;NOP53;NSUN2;NUP188;NUP205;NUP93;NXF1;PAFAH1B1;PFKL;PHF6;PIH1D1;PRKDC;QARS1;RAD2…	0.0215637
Reactome	BIOID	Cluster 14	Uptake and actions of bacterial toxins	6.89545	FKBP5;HSP90AA1;HSP90AB1;STUB1	3.3e-06
Reactome	BIOID	Cluster 14	Signaling by ERBB2	6.67306	FKBP5;HSP90AA1;HSP90AB1;STUB1	4.9e-06
Reactome	BIOID	Cluster 14	Semaphorin interactions	6.48041	FKBP5;HSP90AA1;HSP90AB1;STUB1	6.49e-06
Reactome	BIOID	Cluster 14	The role of GTSE1 in G2/M progression after G2 checkpoint	6.17663	FKBP5;HSP90AA1;HSP90AB1;STUB1	1.1e-05
Reactome	BIOID	Cluster 14	Potential therapeutics for SARS	6.12286	FKBP5;HSP90AA1;HSP90AB1;STUB1	1.2e-05
Reactome	BIOID	Cluster 15	Selective autophagy	2.26488	AHCTF1;AIMP1;ALDH18A1;BAZ1A;BAZ1B;BRIX1;C7orf50;DARS1;DDX27;DDX39A;DDX52;DDX54;DDX56;DHX30;DNAH10;DNAJC9;DUT;DYNC1H1;DYNC1LI1;EEF1E1;EIF2S1;EIF2S2;EPPK1;EPRS1;ETF1;EXOSC10;FANCI;FAU;FTSJ3;GCN1;GNL2;GNL3;GRWD1;GTPBP4;H1-10;HAGH;HUWE1;IARS1;IPO4;KARS1;LANCL1;LARS1;MACROH2A1;MKI67;MMS19;MRTO4;MYH14;NAT10;NCAPH;NOC3L;NOP2;NOP53;NSUN2;NUP188;NUP205;NUP93;NXF1;PAFAH1B1;PFKL;PHF6;PIH1D1;PRKDC;QARS1;RAD2…	0.0131516
Reactome	BIOID	Cluster 14	Cellular response to heat stress	5.91056	FKBP5;HSP90AA1;HSP90AB1;STUB1	1.68e-05
Reactome	BIOID	Cluster 14	Estrogen-dependent gene expression	5.57352	FKBP5;HSP90AA1;HSP90AB1;STUB1	2.87e-05
Reactome	BIOID	Cluster 14	ESR-mediated signaling	5.45066	FKBP5;HSP90AA1;HSP90AB1;STUB1	1.34e-06
Reactome	BIOID	Cluster 14	Regulation of actin dynamics for phagocytic cup formation	5.25159	FKBP5;HSP90AA1;HSP90AB1;STUB1	5.16e-05
Reactome	BIOID	Cluster 14	Autophagy	5.23248	FKBP5;HSP90AA1;HSP90AB1;STUB1	5.33e-05
Reactome	BIOID	Cluster 14	SARS-CoV Infections	5.09671	FKBP5;HSP90AA1;HSP90AB1;STUB1	6.61e-05
Reactome	BIOID	Cluster 14	Fcgamma receptor (FCGR) dependent phagocytosis	5.0292	FKBP5;HSP90AA1;HSP90AB1;STUB1	7.38e-05
Reactome	BIOID	Cluster 14	Signaling by Nuclear Receptors	4.97262	FKBP5;HSP90AA1;HSP90AB1;STUB1	3.68e-06
Reactome	BIOID	Cluster 14	Programmed Cell Death	4.85105	FKBP5;HSP90AA1;HSP90AB1;STUB1	9.94e-05
Reactome	BIOID	Cluster 14	G2/M Transition	4.85105	FKBP5;HSP90AA1;HSP90AB1;STUB1	9.94e-05
Reactome	BIOID	Cluster 14	Mitotic G2-G2/M phases	4.83656	FKBP5;HSP90AA1;HSP90AB1;STUB1	0.000102278
Reactome	BIOID	Cluster 14	Cellular responses to stress	3.92327	FKBP5;HSP90AA1;HSP90AB1;STUB1	3.68e-05
Reactome	BIOID	Cluster 14	Cellular responses to external stimuli	3.88795	FKBP5;HSP90AA1;HSP90AB1;STUB1	3.99e-05
Reactome	BIOID	Cluster 14	Neutrophil degranulation	3.57352	FKBP5;HSP90AA1;HSP90AB1;STUB1	0.000826301
Reactome	BIOID	Cluster 14	Signaling by Receptor Tyrosine Kinases	3.44974	FKBP5;HSP90AA1;HSP90AB1;STUB1	0.0010174
Reactome	BIOID	Cluster 14	Cell Cycle, Mitotic	3.41163	FKBP5;HSP90AA1;HSP90AB1;STUB1	0.00108792
Reactome	BIOID	Cluster 14	Axon guidance	3.35629	FKBP5;HSP90AA1;HSP90AB1;STUB1	0.00119736
Reactome	BIOID	Cluster 14	Nervous system development	3.29059	FKBP5;HSP90AA1;HSP90AB1;STUB1	0.00132471
Reactome	BIOID	Cluster 14	Cell Cycle	3.09239	FKBP5;HSP90AA1;HSP90AB1;STUB1	0.00185208
Reactome	BIOID	Cluster 14	Gene expression (Transcription)	2.49362	FKBP5;HSP90AA1;HSP90AB1;STUB1	0.000882301
Reactome	BIOID	Cluster 14	Developmental Biology	2.37712	FKBP5;HSP90AA1;HSP90AB1;STUB1	0.00614745
Reactome	BIOID	Cluster 14	Infectious disease	2.2734	FKBP5;HSP90AA1;HSP90AB1;STUB1	0.00735102
Reactome	BIOID	Cluster 14	Innate Immune System	2.26731	FKBP5;HSP90AA1;HSP90AB1;STUB1	0.00741985
Reactome	BIOID	Cluster 14	Generic Transcription Pathway	2.1835	FKBP5;HSP90AA1;HSP90AB1;STUB1	0.00845274
Reactome	BIOID	Cluster 14	Signal Transduction	2.00417	FKBP5;HSP90AA1;HSP90AB1;STUB1	0
Reactome	BIOID	Cluster 14	Immune System	1.83776	FKBP5;HSP90AA1;HSP90AB1;STUB1	0.00397199
Reactome	BIOID	Cluster 15	Cytosolic tRNA aminoacylation	6.20739	AHCTF1;AIMP1;ALDH18A1;BAZ1A;BAZ1B;BRIX1;C7orf50;DARS1;DDX27;DDX39A;DDX52;DDX54;DDX56;DHX30;DNAH10;DNAJC9;DUT;DYNC1H1;DYNC1LI1;EEF1E1;EIF2S1;EIF2S2;EPPK1;EPRS1;ETF1;EXOSC10;FANCI;FAU;FTSJ3;GCN1;GNL2;GNL3;GRWD1;GTPBP4;H1-10;HAGH;HUWE1;IARS1;IPO4;KARS1;LANCL1;LARS1;MACROH2A1;MKI67;MMS19;MRTO4;MYH14;NAT10;NCAPH;NOC3L;NOP2;NOP53;NSUN2;NUP188;NUP205;NUP93;NXF1;PAFAH1B1;PFKL;PHF6;PIH1D1;PRKDC;QARS1;RAD2…	5.2e-16
Reactome	BIOID	Cluster 15	Cohesin Loading onto Chromatin	5.88546	AHCTF1;AIMP1;ALDH18A1;BAZ1A;BAZ1B;BRIX1;C7orf50;DARS1;DDX27;DDX39A;DDX52;DDX54;DDX56;DHX30;DNAH10;DNAJC9;DUT;DYNC1H1;DYNC1LI1;EEF1E1;EIF2S1;EIF2S2;EPPK1;EPRS1;ETF1;EXOSC10;FANCI;FAU;FTSJ3;GCN1;GNL2;GNL3;GRWD1;GTPBP4;H1-10;HAGH;HUWE1;IARS1;IPO4;KARS1;LANCL1;LARS1;MACROH2A1;MKI67;MMS19;MRTO4;MYH14;NAT10;NCAPH;NOC3L;NOP2;NOP53;NSUN2;NUP188;NUP205;NUP93;NXF1;PAFAH1B1;PFKL;PHF6;PIH1D1;PRKDC;QARS1;RAD2…	1.66e-06
Reactome	BIOID	Cluster 15	Establishment of Sister Chromatid Cohesion	5.74796	AHCTF1;AIMP1;ALDH18A1;BAZ1A;BAZ1B;BRIX1;C7orf50;DARS1;DDX27;DDX39A;DDX52;DDX54;DDX56;DHX30;DNAH10;DNAJC9;DUT;DYNC1H1;DYNC1LI1;EEF1E1;EIF2S1;EIF2S2;EPPK1;EPRS1;ETF1;EXOSC10;FANCI;FAU;FTSJ3;GCN1;GNL2;GNL3;GRWD1;GTPBP4;H1-10;HAGH;HUWE1;IARS1;IPO4;KARS1;LANCL1;LARS1;MACROH2A1;MKI67;MMS19;MRTO4;MYH14;NAT10;NCAPH;NOC3L;NOP2;NOP53;NSUN2;NUP188;NUP205;NUP93;NXF1;PAFAH1B1;PFKL;PHF6;PIH1D1;PRKDC;QARS1;RAD2…	2.43e-06
Reactome	BIOID	Cluster 15	Recycling of eIF2:GDP	5.62243	AHCTF1;AIMP1;ALDH18A1;BAZ1A;BAZ1B;BRIX1;C7orf50;DARS1;DDX27;DDX39A;DDX52;DDX54;DDX56;DHX30;DNAH10;DNAJC9;DUT;DYNC1H1;DYNC1LI1;EEF1E1;EIF2S1;EIF2S2;EPPK1;EPRS1;ETF1;EXOSC10;FANCI;FAU;FTSJ3;GCN1;GNL2;GNL3;GRWD1;GTPBP4;H1-10;HAGH;HUWE1;IARS1;IPO4;KARS1;LANCL1;LARS1;MACROH2A1;MKI67;MMS19;MRTO4;MYH14;NAT10;NCAPH;NOC3L;NOP2;NOP53;NSUN2;NUP188;NUP205;NUP93;NXF1;PAFAH1B1;PFKL;PHF6;PIH1D1;PRKDC;QARS1;RAD2…	4.13e-05
Reactome	BIOID	Cluster 15	Mitotic Telophase/Cytokinesis	5.50695	AHCTF1;AIMP1;ALDH18A1;BAZ1A;BAZ1B;BRIX1;C7orf50;DARS1;DDX27;DDX39A;DDX52;DDX54;DDX56;DHX30;DNAH10;DNAJC9;DUT;DYNC1H1;DYNC1LI1;EEF1E1;EIF2S1;EIF2S2;EPPK1;EPRS1;ETF1;EXOSC10;FANCI;FAU;FTSJ3;GCN1;GNL2;GNL3;GRWD1;GTPBP4;H1-10;HAGH;HUWE1;IARS1;IPO4;KARS1;LANCL1;LARS1;MACROH2A1;MKI67;MMS19;MRTO4;MYH14;NAT10;NCAPH;NOC3L;NOP2;NOP53;NSUN2;NUP188;NUP205;NUP93;NXF1;PAFAH1B1;PFKL;PHF6;PIH1D1;PRKDC;QARS1;RAD2…	4.61e-06
Reactome	BIOID	Cluster 15	tRNA Aminoacylation	5.40004	AHCTF1;AIMP1;ALDH18A1;BAZ1A;BAZ1B;BRIX1;C7orf50;DARS1;DDX27;DDX39A;DDX52;DDX54;DDX56;DHX30;DNAH10;DNAJC9;DUT;DYNC1H1;DYNC1LI1;EEF1E1;EIF2S1;EIF2S2;EPPK1;EPRS1;ETF1;EXOSC10;FANCI;FAU;FTSJ3;GCN1;GNL2;GNL3;GRWD1;GTPBP4;H1-10;HAGH;HUWE1;IARS1;IPO4;KARS1;LANCL1;LARS1;MACROH2A1;MKI67;MMS19;MRTO4;MYH14;NAT10;NCAPH;NOC3L;NOP2;NOP53;NSUN2;NUP188;NUP205;NUP93;NXF1;PAFAH1B1;PFKL;PHF6;PIH1D1;PRKDC;QARS1;RAD2…	3.01e-13
Reactome	BIOID	Cluster 15	Condensation of Prometaphase Chromosomes	5.163	AHCTF1;AIMP1;ALDH18A1;BAZ1A;BAZ1B;BRIX1;C7orf50;DARS1;DDX27;DDX39A;DDX52;DDX54;DDX56;DHX30;DNAH10;DNAJC9;DUT;DYNC1H1;DYNC1LI1;EEF1E1;EIF2S1;EIF2S2;EPPK1;EPRS1;ETF1;EXOSC10;FANCI;FAU;FTSJ3;GCN1;GNL2;GNL3;GRWD1;GTPBP4;H1-10;HAGH;HUWE1;IARS1;IPO4;KARS1;LANCL1;LARS1;MACROH2A1;MKI67;MMS19;MRTO4;MYH14;NAT10;NCAPH;NOC3L;NOP2;NOP53;NSUN2;NUP188;NUP205;NUP93;NXF1;PAFAH1B1;PFKL;PHF6;PIH1D1;PRKDC;QARS1;RAD2…	9.84e-05
Reactome	BIOID	Cluster 15	IRF3-mediated induction of type I IFN	4.92199	AHCTF1;AIMP1;ALDH18A1;BAZ1A;BAZ1B;BRIX1;C7orf50;DARS1;DDX27;DDX39A;DDX52;DDX54;DDX56;DHX30;DNAH10;DNAJC9;DUT;DYNC1H1;DYNC1LI1;EEF1E1;EIF2S1;EIF2S2;EPPK1;EPRS1;ETF1;EXOSC10;FANCI;FAU;FTSJ3;GCN1;GNL2;GNL3;GRWD1;GTPBP4;H1-10;HAGH;HUWE1;IARS1;IPO4;KARS1;LANCL1;LARS1;MACROH2A1;MKI67;MMS19;MRTO4;MYH14;NAT10;NCAPH;NOC3L;NOP2;NOP53;NSUN2;NUP188;NUP205;NUP93;NXF1;PAFAH1B1;PFKL;PHF6;PIH1D1;PRKDC;QARS1;RAD2…	0.000152615
Reactome	BIOID	Cluster 15	Postmitotic nuclear pore complex (NPC) reformation	4.81508	AHCTF1;AIMP1;ALDH18A1;BAZ1A;BAZ1B;BRIX1;C7orf50;DARS1;DDX27;DDX39A;DDX52;DDX54;DDX56;DHX30;DNAH10;DNAJC9;DUT;DYNC1H1;DYNC1LI1;EEF1E1;EIF2S1;EIF2S2;EPPK1;EPRS1;ETF1;EXOSC10;FANCI;FAU;FTSJ3;GCN1;GNL2;GNL3;GRWD1;GTPBP4;H1-10;HAGH;HUWE1;IARS1;IPO4;KARS1;LANCL1;LARS1;MACROH2A1;MKI67;MMS19;MRTO4;MYH14;NAT10;NCAPH;NOC3L;NOP2;NOP53;NSUN2;NUP188;NUP205;NUP93;NXF1;PAFAH1B1;PFKL;PHF6;PIH1D1;PRKDC;QARS1;RAD2…	3.14e-06
Reactome	BIOID	Cluster 15	Response of EIF2AK1 (HRI) to heme deficiency	4.71554	AHCTF1;AIMP1;ALDH18A1;BAZ1A;BAZ1B;BRIX1;C7orf50;DARS1;DDX27;DDX39A;DDX52;DDX54;DDX56;DHX30;DNAH10;DNAJC9;DUT;DYNC1H1;DYNC1LI1;EEF1E1;EIF2S1;EIF2S2;EPPK1;EPRS1;ETF1;EXOSC10;FANCI;FAU;FTSJ3;GCN1;GNL2;GNL3;GRWD1;GTPBP4;H1-10;HAGH;HUWE1;IARS1;IPO4;KARS1;LANCL1;LARS1;MACROH2A1;MKI67;MMS19;MRTO4;MYH14;NAT10;NCAPH;NOC3L;NOP2;NOP53;NSUN2;NUP188;NUP205;NUP93;NXF1;PAFAH1B1;PFKL;PHF6;PIH1D1;PRKDC;QARS1;RAD2…	0.000216183
Reactome	BIOID	Cluster 15	Selenoamino acid metabolism	4.64668	AHCTF1;AIMP1;ALDH18A1;BAZ1A;BAZ1B;BRIX1;C7orf50;DARS1;DDX27;DDX39A;DDX52;DDX54;DDX56;DHX30;DNAH10;DNAJC9;DUT;DYNC1H1;DYNC1LI1;EEF1E1;EIF2S1;EIF2S2;EPPK1;EPRS1;ETF1;EXOSC10;FANCI;FAU;FTSJ3;GCN1;GNL2;GNL3;GRWD1;GTPBP4;H1-10;HAGH;HUWE1;IARS1;IPO4;KARS1;LANCL1;LARS1;MACROH2A1;MKI67;MMS19;MRTO4;MYH14;NAT10;NCAPH;NOC3L;NOP2;NOP53;NSUN2;NUP188;NUP205;NUP93;NXF1;PAFAH1B1;PFKL;PHF6;PIH1D1;PRKDC;QARS1;RAD2…	2.12e-17
Reactome	BIOID	Cluster 15	STING mediated induction of host immune responses	4.62243	AHCTF1;AIMP1;ALDH18A1;BAZ1A;BAZ1B;BRIX1;C7orf50;DARS1;DDX27;DDX39A;DDX52;DDX54;DDX56;DHX30;DNAH10;DNAJC9;DUT;DYNC1H1;DYNC1LI1;EEF1E1;EIF2S1;EIF2S2;EPPK1;EPRS1;ETF1;EXOSC10;FANCI;FAU;FTSJ3;GCN1;GNL2;GNL3;GRWD1;GTPBP4;H1-10;HAGH;HUWE1;IARS1;IPO4;KARS1;LANCL1;LARS1;MACROH2A1;MKI67;MMS19;MRTO4;MYH14;NAT10;NCAPH;NOC3L;NOP2;NOP53;NSUN2;NUP188;NUP205;NUP93;NXF1;PAFAH1B1;PFKL;PHF6;PIH1D1;PRKDC;QARS1;RAD2…	0.000255341
Reactome	BIOID	Cluster 15	Transport of the SLBP independent Mature mRNA	4.33703	AHCTF1;AIMP1;ALDH18A1;BAZ1A;BAZ1B;BRIX1;C7orf50;DARS1;DDX27;DDX39A;DDX52;DDX54;DDX56;DHX30;DNAH10;DNAJC9;DUT;DYNC1H1;DYNC1LI1;EEF1E1;EIF2S1;EIF2S2;EPPK1;EPRS1;ETF1;EXOSC10;FANCI;FAU;FTSJ3;GCN1;GNL2;GNL3;GRWD1;GTPBP4;H1-10;HAGH;HUWE1;IARS1;IPO4;KARS1;LANCL1;LARS1;MACROH2A1;MKI67;MMS19;MRTO4;MYH14;NAT10;NCAPH;NOC3L;NOP2;NOP53;NSUN2;NUP188;NUP205;NUP93;NXF1;PAFAH1B1;PFKL;PHF6;PIH1D1;PRKDC;QARS1;RAD2…	1.2e-05
Reactome	BIOID	Cluster 15	Transport of the SLBP Dependant Mature mRNA	4.3005	AHCTF1;AIMP1;ALDH18A1;BAZ1A;BAZ1B;BRIX1;C7orf50;DARS1;DDX27;DDX39A;DDX52;DDX54;DDX56;DHX30;DNAH10;DNAJC9;DUT;DYNC1H1;DYNC1LI1;EEF1E1;EIF2S1;EIF2S2;EPPK1;EPRS1;ETF1;EXOSC10;FANCI;FAU;FTSJ3;GCN1;GNL2;GNL3;GRWD1;GTPBP4;H1-10;HAGH;HUWE1;IARS1;IPO4;KARS1;LANCL1;LARS1;MACROH2A1;MKI67;MMS19;MRTO4;MYH14;NAT10;NCAPH;NOC3L;NOP2;NOP53;NSUN2;NUP188;NUP205;NUP93;NXF1;PAFAH1B1;PFKL;PHF6;PIH1D1;PRKDC;QARS1;RAD2…	1.32e-05
Reactome	BIOID	Cluster 15	Mitochondrial tRNA aminoacylation	4.23011	AHCTF1;AIMP1;ALDH18A1;BAZ1A;BAZ1B;BRIX1;C7orf50;DARS1;DDX27;DDX39A;DDX52;DDX54;DDX56;DHX30;DNAH10;DNAJC9;DUT;DYNC1H1;DYNC1LI1;EEF1E1;EIF2S1;EIF2S2;EPPK1;EPRS1;ETF1;EXOSC10;FANCI;FAU;FTSJ3;GCN1;GNL2;GNL3;GRWD1;GTPBP4;H1-10;HAGH;HUWE1;IARS1;IPO4;KARS1;LANCL1;LARS1;MACROH2A1;MKI67;MMS19;MRTO4;MYH14;NAT10;NCAPH;NOC3L;NOP2;NOP53;NSUN2;NUP188;NUP205;NUP93;NXF1;PAFAH1B1;PFKL;PHF6;PIH1D1;PRKDC;QARS1;RAD2…	0.000506336
Reactome	BIOID	Cluster 15	Response of EIF2AK4 (GCN2) to amino acid deficiency	4.11993	AHCTF1;AIMP1;ALDH18A1;BAZ1A;BAZ1B;BRIX1;C7orf50;DARS1;DDX27;DDX39A;DDX52;DDX54;DDX56;DHX30;DNAH10;DNAJC9;DUT;DYNC1H1;DYNC1LI1;EEF1E1;EIF2S1;EIF2S2;EPPK1;EPRS1;ETF1;EXOSC10;FANCI;FAU;FTSJ3;GCN1;GNL2;GNL3;GRWD1;GTPBP4;H1-10;HAGH;HUWE1;IARS1;IPO4;KARS1;LANCL1;LARS1;MACROH2A1;MKI67;MMS19;MRTO4;MYH14;NAT10;NCAPH;NOC3L;NOP2;NOP53;NSUN2;NUP188;NUP205;NUP93;NXF1;PAFAH1B1;PFKL;PHF6;PIH1D1;PRKDC;QARS1;RAD2…	2.43e-09
Reactome	BIOID	Cluster 15	Regulation of PLK1 Activity at G2/M Transition	2.17949	AHCTF1;AIMP1;ALDH18A1;BAZ1A;BAZ1B;BRIX1;C7orf50;DARS1;DDX27;DDX39A;DDX52;DDX54;DDX56;DHX30;DNAH10;DNAJC9;DUT;DYNC1H1;DYNC1LI1;EEF1E1;EIF2S1;EIF2S2;EPPK1;EPRS1;ETF1;EXOSC10;FANCI;FAU;FTSJ3;GCN1;GNL2;GNL3;GRWD1;GTPBP4;H1-10;HAGH;HUWE1;IARS1;IPO4;KARS1;LANCL1;LARS1;MACROH2A1;MKI67;MMS19;MRTO4;MYH14;NAT10;NCAPH;NOC3L;NOP2;NOP53;NSUN2;NUP188;NUP205;NUP93;NXF1;PAFAH1B1;PFKL;PHF6;PIH1D1;PRKDC;QARS1;RAD2…	0.0149487
Reactome	BIOID	Cluster 15	Transport of Mature mRNA Derived from an Intronless Transcript	4.09887	AHCTF1;AIMP1;ALDH18A1;BAZ1A;BAZ1B;BRIX1;C7orf50;DARS1;DDX27;DDX39A;DDX52;DDX54;DDX56;DHX30;DNAH10;DNAJC9;DUT;DYNC1H1;DYNC1LI1;EEF1E1;EIF2S1;EIF2S2;EPPK1;EPRS1;ETF1;EXOSC10;FANCI;FAU;FTSJ3;GCN1;GNL2;GNL3;GRWD1;GTPBP4;H1-10;HAGH;HUWE1;IARS1;IPO4;KARS1;LANCL1;LARS1;MACROH2A1;MKI67;MMS19;MRTO4;MYH14;NAT10;NCAPH;NOC3L;NOP2;NOP53;NSUN2;NUP188;NUP205;NUP93;NXF1;PAFAH1B1;PFKL;PHF6;PIH1D1;PRKDC;QARS1;RAD2…	2.25e-05
Reactome	BIOID	Cluster 15	Recruitment of mitotic centrosome proteins and complexes	2.28258	AHCTF1;AIMP1;ALDH18A1;BAZ1A;BAZ1B;BRIX1;C7orf50;DARS1;DDX27;DDX39A;DDX52;DDX54;DDX56;DHX30;DNAH10;DNAJC9;DUT;DYNC1H1;DYNC1LI1;EEF1E1;EIF2S1;EIF2S2;EPPK1;EPRS1;ETF1;EXOSC10;FANCI;FAU;FTSJ3;GCN1;GNL2;GNL3;GRWD1;GTPBP4;H1-10;HAGH;HUWE1;IARS1;IPO4;KARS1;LANCL1;LARS1;MACROH2A1;MKI67;MMS19;MRTO4;MYH14;NAT10;NCAPH;NOC3L;NOP2;NOP53;NSUN2;NUP188;NUP205;NUP93;NXF1;PAFAH1B1;PFKL;PHF6;PIH1D1;PRKDC;QARS1;RAD2…	0.0127747
Reactome	BIOID	Cluster 15	Transport of Mature mRNAs Derived from Intronless Transcripts	4.06784	AHCTF1;AIMP1;ALDH18A1;BAZ1A;BAZ1B;BRIX1;C7orf50;DARS1;DDX27;DDX39A;DDX52;DDX54;DDX56;DHX30;DNAH10;DNAJC9;DUT;DYNC1H1;DYNC1LI1;EEF1E1;EIF2S1;EIF2S2;EPPK1;EPRS1;ETF1;EXOSC10;FANCI;FAU;FTSJ3;GCN1;GNL2;GNL3;GRWD1;GTPBP4;H1-10;HAGH;HUWE1;IARS1;IPO4;KARS1;LANCL1;LARS1;MACROH2A1;MKI67;MMS19;MRTO4;MYH14;NAT10;NCAPH;NOC3L;NOP2;NOP53;NSUN2;NUP188;NUP205;NUP93;NXF1;PAFAH1B1;PFKL;PHF6;PIH1D1;PRKDC;QARS1;RAD2…	2.45e-05
Reactome	BIOID	Cluster 15	Centrosome maturation	2.28258	AHCTF1;AIMP1;ALDH18A1;BAZ1A;BAZ1B;BRIX1;C7orf50;DARS1;DDX27;DDX39A;DDX52;DDX54;DDX56;DHX30;DNAH10;DNAJC9;DUT;DYNC1H1;DYNC1LI1;EEF1E1;EIF2S1;EIF2S2;EPPK1;EPRS1;ETF1;EXOSC10;FANCI;FAU;FTSJ3;GCN1;GNL2;GNL3;GRWD1;GTPBP4;H1-10;HAGH;HUWE1;IARS1;IPO4;KARS1;LANCL1;LARS1;MACROH2A1;MKI67;MMS19;MRTO4;MYH14;NAT10;NCAPH;NOC3L;NOP2;NOP53;NSUN2;NUP188;NUP205;NUP93;NXF1;PAFAH1B1;PFKL;PHF6;PIH1D1;PRKDC;QARS1;RAD2…	0.0127747
Reactome	BIOID	Cluster 15	Anchoring of the basal body to the plasma membrane	2.02252	AHCTF1;AIMP1;ALDH18A1;BAZ1A;BAZ1B;BRIX1;C7orf50;DARS1;DDX27;DDX39A;DDX52;DDX54;DDX56;DHX30;DNAH10;DNAJC9;DUT;DYNC1H1;DYNC1LI1;EEF1E1;EIF2S1;EIF2S2;EPPK1;EPRS1;ETF1;EXOSC10;FANCI;FAU;FTSJ3;GCN1;GNL2;GNL3;GRWD1;GTPBP4;H1-10;HAGH;HUWE1;IARS1;IPO4;KARS1;LANCL1;LARS1;MACROH2A1;MKI67;MMS19;MRTO4;MYH14;NAT10;NCAPH;NOC3L;NOP2;NOP53;NSUN2;NUP188;NUP205;NUP93;NXF1;PAFAH1B1;PFKL;PHF6;PIH1D1;PRKDC;QARS1;RAD2…	0.0191711
Reactome	BIOID	Cluster 15	Regulation of Glucokinase by Glucokinase Regulatory Protein	4.03747	AHCTF1;AIMP1;ALDH18A1;BAZ1A;BAZ1B;BRIX1;C7orf50;DARS1;DDX27;DDX39A;DDX52;DDX54;DDX56;DHX30;DNAH10;DNAJC9;DUT;DYNC1H1;DYNC1LI1;EEF1E1;EIF2S1;EIF2S2;EPPK1;EPRS1;ETF1;EXOSC10;FANCI;FAU;FTSJ3;GCN1;GNL2;GNL3;GRWD1;GTPBP4;H1-10;HAGH;HUWE1;IARS1;IPO4;KARS1;LANCL1;LARS1;MACROH2A1;MKI67;MMS19;MRTO4;MYH14;NAT10;NCAPH;NOC3L;NOP2;NOP53;NSUN2;NUP188;NUP205;NUP93;NXF1;PAFAH1B1;PFKL;PHF6;PIH1D1;PRKDC;QARS1;RAD2…	0.000141079
Reactome	BIOID	Cluster 15	ESR-mediated signaling	1.59268	AHCTF1;AIMP1;ALDH18A1;BAZ1A;BAZ1B;BRIX1;C7orf50;DARS1;DDX27;DDX39A;DDX52;DDX54;DDX56;DHX30;DNAH10;DNAJC9;DUT;DYNC1H1;DYNC1LI1;EEF1E1;EIF2S1;EIF2S2;EPPK1;EPRS1;ETF1;EXOSC10;FANCI;FAU;FTSJ3;GCN1;GNL2;GNL3;GRWD1;GTPBP4;H1-10;HAGH;HUWE1;IARS1;IPO4;KARS1;LANCL1;LARS1;MACROH2A1;MKI67;MMS19;MRTO4;MYH14;NAT10;NCAPH;NOC3L;NOP2;NOP53;NSUN2;NUP188;NUP205;NUP93;NXF1;PAFAH1B1;PFKL;PHF6;PIH1D1;PRKDC;QARS1;RAD2…	0.0245203
Reactome	BIOID	Cluster 15	Neutrophil degranulation	1.03747	AHCTF1;AIMP1;ALDH18A1;BAZ1A;BAZ1B;BRIX1;C7orf50;DARS1;DDX27;DDX39A;DDX52;DDX54;DDX56;DHX30;DNAH10;DNAJC9;DUT;DYNC1H1;DYNC1LI1;EEF1E1;EIF2S1;EIF2S2;EPPK1;EPRS1;ETF1;EXOSC10;FANCI;FAU;FTSJ3;GCN1;GNL2;GNL3;GRWD1;GTPBP4;H1-10;HAGH;HUWE1;IARS1;IPO4;KARS1;LANCL1;LARS1;MACROH2A1;MKI67;MMS19;MRTO4;MYH14;NAT10;NCAPH;NOC3L;NOP2;NOP53;NSUN2;NUP188;NUP205;NUP93;NXF1;PAFAH1B1;PFKL;PHF6;PIH1D1;PRKDC;QARS1;RAD2…	0.044236
Reactome	BIOID	Cluster 15	Defective TPR may confer susceptibility towards thyroid papillary carcinoma (TPC)	4.03747	AHCTF1;AIMP1;ALDH18A1;BAZ1A;BAZ1B;BRIX1;C7orf50;DARS1;DDX27;DDX39A;DDX52;DDX54;DDX56;DHX30;DNAH10;DNAJC9;DUT;DYNC1H1;DYNC1LI1;EEF1E1;EIF2S1;EIF2S2;EPPK1;EPRS1;ETF1;EXOSC10;FANCI;FAU;FTSJ3;GCN1;GNL2;GNL3;GRWD1;GTPBP4;H1-10;HAGH;HUWE1;IARS1;IPO4;KARS1;LANCL1;LARS1;MACROH2A1;MKI67;MMS19;MRTO4;MYH14;NAT10;NCAPH;NOC3L;NOP2;NOP53;NSUN2;NUP188;NUP205;NUP93;NXF1;PAFAH1B1;PFKL;PHF6;PIH1D1;PRKDC;QARS1;RAD2…	0.000141079
Reactome	BIOID	Cluster 15	Nuclear import of Rev protein	3.92199	AHCTF1;AIMP1;ALDH18A1;BAZ1A;BAZ1B;BRIX1;C7orf50;DARS1;DDX27;DDX39A;DDX52;DDX54;DDX56;DHX30;DNAH10;DNAJC9;DUT;DYNC1H1;DYNC1LI1;EEF1E1;EIF2S1;EIF2S2;EPPK1;EPRS1;ETF1;EXOSC10;FANCI;FAU;FTSJ3;GCN1;GNL2;GNL3;GRWD1;GTPBP4;H1-10;HAGH;HUWE1;IARS1;IPO4;KARS1;LANCL1;LARS1;MACROH2A1;MKI67;MMS19;MRTO4;MYH14;NAT10;NCAPH;NOC3L;NOP2;NOP53;NSUN2;NUP188;NUP205;NUP93;NXF1;PAFAH1B1;PFKL;PHF6;PIH1D1;PRKDC;QARS1;RAD2…	0.00018113
Reactome	BIOID	Cluster 15	SUMOylation of SUMOylation proteins	3.92199	AHCTF1;AIMP1;ALDH18A1;BAZ1A;BAZ1B;BRIX1;C7orf50;DARS1;DDX27;DDX39A;DDX52;DDX54;DDX56;DHX30;DNAH10;DNAJC9;DUT;DYNC1H1;DYNC1LI1;EEF1E1;EIF2S1;EIF2S2;EPPK1;EPRS1;ETF1;EXOSC10;FANCI;FAU;FTSJ3;GCN1;GNL2;GNL3;GRWD1;GTPBP4;H1-10;HAGH;HUWE1;IARS1;IPO4;KARS1;LANCL1;LARS1;MACROH2A1;MKI67;MMS19;MRTO4;MYH14;NAT10;NCAPH;NOC3L;NOP2;NOP53;NSUN2;NUP188;NUP205;NUP93;NXF1;PAFAH1B1;PFKL;PHF6;PIH1D1;PRKDC;QARS1;RAD2…	0.00018113
Reactome	BIOID	Cluster 15	Epigenetic regulation of gene expression	1.75207	AHCTF1;AIMP1;ALDH18A1;BAZ1A;BAZ1B;BRIX1;C7orf50;DARS1;DDX27;DDX39A;DDX52;DDX54;DDX56;DHX30;DNAH10;DNAJC9;DUT;DYNC1H1;DYNC1LI1;EEF1E1;EIF2S1;EIF2S2;EPPK1;EPRS1;ETF1;EXOSC10;FANCI;FAU;FTSJ3;GCN1;GNL2;GNL3;GRWD1;GTPBP4;H1-10;HAGH;HUWE1;IARS1;IPO4;KARS1;LANCL1;LARS1;MACROH2A1;MKI67;MMS19;MRTO4;MYH14;NAT10;NCAPH;NOC3L;NOP2;NOP53;NSUN2;NUP188;NUP205;NUP93;NXF1;PAFAH1B1;PFKL;PHF6;PIH1D1;PRKDC;QARS1;RAD2…	0.029559
Reactome	BIOID	Cluster 15	Positive epigenetic regulation of rRNA expression	2.39361	AHCTF1;AIMP1;ALDH18A1;BAZ1A;BAZ1B;BRIX1;C7orf50;DARS1;DDX27;DDX39A;DDX52;DDX54;DDX56;DHX30;DNAH10;DNAJC9;DUT;DYNC1H1;DYNC1LI1;EEF1E1;EIF2S1;EIF2S2;EPPK1;EPRS1;ETF1;EXOSC10;FANCI;FAU;FTSJ3;GCN1;GNL2;GNL3;GRWD1;GTPBP4;H1-10;HAGH;HUWE1;IARS1;IPO4;KARS1;LANCL1;LARS1;MACROH2A1;MKI67;MMS19;MRTO4;MYH14;NAT10;NCAPH;NOC3L;NOP2;NOP53;NSUN2;NUP188;NUP205;NUP93;NXF1;PAFAH1B1;PFKL;PHF6;PIH1D1;PRKDC;QARS1;RAD2…	0.0106841
Reactome	BIOID	Cluster 15	Rev-mediated nuclear export of HIV RNA	3.88546	AHCTF1;AIMP1;ALDH18A1;BAZ1A;BAZ1B;BRIX1;C7orf50;DARS1;DDX27;DDX39A;DDX52;DDX54;DDX56;DHX30;DNAH10;DNAJC9;DUT;DYNC1H1;DYNC1LI1;EEF1E1;EIF2S1;EIF2S2;EPPK1;EPRS1;ETF1;EXOSC10;FANCI;FAU;FTSJ3;GCN1;GNL2;GNL3;GRWD1;GTPBP4;H1-10;HAGH;HUWE1;IARS1;IPO4;KARS1;LANCL1;LARS1;MACROH2A1;MKI67;MMS19;MRTO4;MYH14;NAT10;NCAPH;NOC3L;NOP2;NOP53;NSUN2;NUP188;NUP205;NUP93;NXF1;PAFAH1B1;PFKL;PHF6;PIH1D1;PRKDC;QARS1;RAD2…	0.000195698
Reactome	BIOID	Cluster 15	Transport of Ribonucleoproteins into the Host Nucleus	3.88546	AHCTF1;AIMP1;ALDH18A1;BAZ1A;BAZ1B;BRIX1;C7orf50;DARS1;DDX27;DDX39A;DDX52;DDX54;DDX56;DHX30;DNAH10;DNAJC9;DUT;DYNC1H1;DYNC1LI1;EEF1E1;EIF2S1;EIF2S2;EPPK1;EPRS1;ETF1;EXOSC10;FANCI;FAU;FTSJ3;GCN1;GNL2;GNL3;GRWD1;GTPBP4;H1-10;HAGH;HUWE1;IARS1;IPO4;KARS1;LANCL1;LARS1;MACROH2A1;MKI67;MMS19;MRTO4;MYH14;NAT10;NCAPH;NOC3L;NOP2;NOP53;NSUN2;NUP188;NUP205;NUP93;NXF1;PAFAH1B1;PFKL;PHF6;PIH1D1;PRKDC;QARS1;RAD2…	0.000195698
Reactome	BIOID	Cluster 15	Nuclear Pore Complex (NPC) Disassembly	3.88546	AHCTF1;AIMP1;ALDH18A1;BAZ1A;BAZ1B;BRIX1;C7orf50;DARS1;DDX27;DDX39A;DDX52;DDX54;DDX56;DHX30;DNAH10;DNAJC9;DUT;DYNC1H1;DYNC1LI1;EEF1E1;EIF2S1;EIF2S2;EPPK1;EPRS1;ETF1;EXOSC10;FANCI;FAU;FTSJ3;GCN1;GNL2;GNL3;GRWD1;GTPBP4;H1-10;HAGH;HUWE1;IARS1;IPO4;KARS1;LANCL1;LARS1;MACROH2A1;MKI67;MMS19;MRTO4;MYH14;NAT10;NCAPH;NOC3L;NOP2;NOP53;NSUN2;NUP188;NUP205;NUP93;NXF1;PAFAH1B1;PFKL;PHF6;PIH1D1;PRKDC;QARS1;RAD2…	0.000195698
Reactome	BIOID	Cluster 15	Eukaryotic Translation Termination	3.8752	AHCTF1;AIMP1;ALDH18A1;BAZ1A;BAZ1B;BRIX1;C7orf50;DARS1;DDX27;DDX39A;DDX52;DDX54;DDX56;DHX30;DNAH10;DNAJC9;DUT;DYNC1H1;DYNC1LI1;EEF1E1;EIF2S1;EIF2S2;EPPK1;EPRS1;ETF1;EXOSC10;FANCI;FAU;FTSJ3;GCN1;GNL2;GNL3;GRWD1;GTPBP4;H1-10;HAGH;HUWE1;IARS1;IPO4;KARS1;LANCL1;LARS1;MACROH2A1;MKI67;MMS19;MRTO4;MYH14;NAT10;NCAPH;NOC3L;NOP2;NOP53;NSUN2;NUP188;NUP205;NUP93;NXF1;PAFAH1B1;PFKL;PHF6;PIH1D1;PRKDC;QARS1;RAD2…	4.76e-07
Reactome	BIOID	Cluster 15	SUMOylation of DNA damage response and repair proteins	3.86754	AHCTF1;AIMP1;ALDH18A1;BAZ1A;BAZ1B;BRIX1;C7orf50;DARS1;DDX27;DDX39A;DDX52;DDX54;DDX56;DHX30;DNAH10;DNAJC9;DUT;DYNC1H1;DYNC1LI1;EEF1E1;EIF2S1;EIF2S2;EPPK1;EPRS1;ETF1;EXOSC10;FANCI;FAU;FTSJ3;GCN1;GNL2;GNL3;GRWD1;GTPBP4;H1-10;HAGH;HUWE1;IARS1;IPO4;KARS1;LANCL1;LARS1;MACROH2A1;MKI67;MMS19;MRTO4;MYH14;NAT10;NCAPH;NOC3L;NOP2;NOP53;NSUN2;NUP188;NUP205;NUP93;NXF1;PAFAH1B1;PFKL;PHF6;PIH1D1;PRKDC;QARS1;RAD2…	1.99e-06
Reactome	BIOID	Cluster 15	Nonsense Mediated Decay (NMD) independent of the Exon Junction Complex (EJC)	3.84482	AHCTF1;AIMP1;ALDH18A1;BAZ1A;BAZ1B;BRIX1;C7orf50;DARS1;DDX27;DDX39A;DDX52;DDX54;DDX56;DHX30;DNAH10;DNAJC9;DUT;DYNC1H1;DYNC1LI1;EEF1E1;EIF2S1;EIF2S2;EPPK1;EPRS1;ETF1;EXOSC10;FANCI;FAU;FTSJ3;GCN1;GNL2;GNL3;GRWD1;GTPBP4;H1-10;HAGH;HUWE1;IARS1;IPO4;KARS1;LANCL1;LARS1;MACROH2A1;MKI67;MMS19;MRTO4;MYH14;NAT10;NCAPH;NOC3L;NOP2;NOP53;NSUN2;NUP188;NUP205;NUP93;NXF1;PAFAH1B1;PFKL;PHF6;PIH1D1;PRKDC;QARS1;RAD2…	5.32e-07
Reactome	BIOID	Cluster 15	NEP/NS2 Interacts with the Cellular Export Machinery	3.81508	AHCTF1;AIMP1;ALDH18A1;BAZ1A;BAZ1B;BRIX1;C7orf50;DARS1;DDX27;DDX39A;DDX52;DDX54;DDX56;DHX30;DNAH10;DNAJC9;DUT;DYNC1H1;DYNC1LI1;EEF1E1;EIF2S1;EIF2S2;EPPK1;EPRS1;ETF1;EXOSC10;FANCI;FAU;FTSJ3;GCN1;GNL2;GNL3;GRWD1;GTPBP4;H1-10;HAGH;HUWE1;IARS1;IPO4;KARS1;LANCL1;LARS1;MACROH2A1;MKI67;MMS19;MRTO4;MYH14;NAT10;NCAPH;NOC3L;NOP2;NOP53;NSUN2;NUP188;NUP205;NUP93;NXF1;PAFAH1B1;PFKL;PHF6;PIH1D1;PRKDC;QARS1;RAD2…	0.000227013
Reactome	BIOID	Cluster 15	Interactions of Rev with host cellular proteins	3.81508	AHCTF1;AIMP1;ALDH18A1;BAZ1A;BAZ1B;BRIX1;C7orf50;DARS1;DDX27;DDX39A;DDX52;DDX54;DDX56;DHX30;DNAH10;DNAJC9;DUT;DYNC1H1;DYNC1LI1;EEF1E1;EIF2S1;EIF2S2;EPPK1;EPRS1;ETF1;EXOSC10;FANCI;FAU;FTSJ3;GCN1;GNL2;GNL3;GRWD1;GTPBP4;H1-10;HAGH;HUWE1;IARS1;IPO4;KARS1;LANCL1;LARS1;MACROH2A1;MKI67;MMS19;MRTO4;MYH14;NAT10;NCAPH;NOC3L;NOP2;NOP53;NSUN2;NUP188;NUP205;NUP93;NXF1;PAFAH1B1;PFKL;PHF6;PIH1D1;PRKDC;QARS1;RAD2…	0.000227013
Reactome	BIOID	Cluster 15	L13a-mediated translational silencing of Ceruloplasmin expression	3.81508	AHCTF1;AIMP1;ALDH18A1;BAZ1A;BAZ1B;BRIX1;C7orf50;DARS1;DDX27;DDX39A;DDX52;DDX54;DDX56;DHX30;DNAH10;DNAJC9;DUT;DYNC1H1;DYNC1LI1;EEF1E1;EIF2S1;EIF2S2;EPPK1;EPRS1;ETF1;EXOSC10;FANCI;FAU;FTSJ3;GCN1;GNL2;GNL3;GRWD1;GTPBP4;H1-10;HAGH;HUWE1;IARS1;IPO4;KARS1;LANCL1;LARS1;MACROH2A1;MKI67;MMS19;MRTO4;MYH14;NAT10;NCAPH;NOC3L;NOP2;NOP53;NSUN2;NUP188;NUP205;NUP93;NXF1;PAFAH1B1;PFKL;PHF6;PIH1D1;PRKDC;QARS1;RAD2…	1.15e-07
Reactome	BIOID	Cluster 15	GTP hydrolysis and joining of the 60S ribosomal subunit	3.80225	AHCTF1;AIMP1;ALDH18A1;BAZ1A;BAZ1B;BRIX1;C7orf50;DARS1;DDX27;DDX39A;DDX52;DDX54;DDX56;DHX30;DNAH10;DNAJC9;DUT;DYNC1H1;DYNC1LI1;EEF1E1;EIF2S1;EIF2S2;EPPK1;EPRS1;ETF1;EXOSC10;FANCI;FAU;FTSJ3;GCN1;GNL2;GNL3;GRWD1;GTPBP4;H1-10;HAGH;HUWE1;IARS1;IPO4;KARS1;LANCL1;LARS1;MACROH2A1;MKI67;MMS19;MRTO4;MYH14;NAT10;NCAPH;NOC3L;NOP2;NOP53;NSUN2;NUP188;NUP205;NUP93;NXF1;PAFAH1B1;PFKL;PHF6;PIH1D1;PRKDC;QARS1;RAD2…	1.21e-07
Reactome	BIOID	Cluster 15	Export of Viral Ribonucleoproteins from Nucleus	3.78113	AHCTF1;AIMP1;ALDH18A1;BAZ1A;BAZ1B;BRIX1;C7orf50;DARS1;DDX27;DDX39A;DDX52;DDX54;DDX56;DHX30;DNAH10;DNAJC9;DUT;DYNC1H1;DYNC1LI1;EEF1E1;EIF2S1;EIF2S2;EPPK1;EPRS1;ETF1;EXOSC10;FANCI;FAU;FTSJ3;GCN1;GNL2;GNL3;GRWD1;GTPBP4;H1-10;HAGH;HUWE1;IARS1;IPO4;KARS1;LANCL1;LARS1;MACROH2A1;MKI67;MMS19;MRTO4;MYH14;NAT10;NCAPH;NOC3L;NOP2;NOP53;NSUN2;NUP188;NUP205;NUP93;NXF1;PAFAH1B1;PFKL;PHF6;PIH1D1;PRKDC;QARS1;RAD2…	0.000247336
Reactome	BIOID	Cluster 15	SUMOylation of ubiquitinylation proteins	3.78113	AHCTF1;AIMP1;ALDH18A1;BAZ1A;BAZ1B;BRIX1;C7orf50;DARS1;DDX27;DDX39A;DDX52;DDX54;DDX56;DHX30;DNAH10;DNAJC9;DUT;DYNC1H1;DYNC1LI1;EEF1E1;EIF2S1;EIF2S2;EPPK1;EPRS1;ETF1;EXOSC10;FANCI;FAU;FTSJ3;GCN1;GNL2;GNL3;GRWD1;GTPBP4;H1-10;HAGH;HUWE1;IARS1;IPO4;KARS1;LANCL1;LARS1;MACROH2A1;MKI67;MMS19;MRTO4;MYH14;NAT10;NCAPH;NOC3L;NOP2;NOP53;NSUN2;NUP188;NUP205;NUP93;NXF1;PAFAH1B1;PFKL;PHF6;PIH1D1;PRKDC;QARS1;RAD2…	0.000247336
Reactome	BIOID	Cluster 15	Vpr-mediated nuclear import of PICs	3.74796	AHCTF1;AIMP1;ALDH18A1;BAZ1A;BAZ1B;BRIX1;C7orf50;DARS1;DDX27;DDX39A;DDX52;DDX54;DDX56;DHX30;DNAH10;DNAJC9;DUT;DYNC1H1;DYNC1LI1;EEF1E1;EIF2S1;EIF2S2;EPPK1;EPRS1;ETF1;EXOSC10;FANCI;FAU;FTSJ3;GCN1;GNL2;GNL3;GRWD1;GTPBP4;H1-10;HAGH;HUWE1;IARS1;IPO4;KARS1;LANCL1;LARS1;MACROH2A1;MKI67;MMS19;MRTO4;MYH14;NAT10;NCAPH;NOC3L;NOP2;NOP53;NSUN2;NUP188;NUP205;NUP93;NXF1;PAFAH1B1;PFKL;PHF6;PIH1D1;PRKDC;QARS1;RAD2…	0.000263373
Reactome	BIOID	Cluster 15	Meiotic synapsis	3.71554	AHCTF1;AIMP1;ALDH18A1;BAZ1A;BAZ1B;BRIX1;C7orf50;DARS1;DDX27;DDX39A;DDX52;DDX54;DDX56;DHX30;DNAH10;DNAJC9;DUT;DYNC1H1;DYNC1LI1;EEF1E1;EIF2S1;EIF2S2;EPPK1;EPRS1;ETF1;EXOSC10;FANCI;FAU;FTSJ3;GCN1;GNL2;GNL3;GRWD1;GTPBP4;H1-10;HAGH;HUWE1;IARS1;IPO4;KARS1;LANCL1;LARS1;MACROH2A1;MKI67;MMS19;MRTO4;MYH14;NAT10;NCAPH;NOC3L;NOP2;NOP53;NSUN2;NUP188;NUP205;NUP93;NXF1;PAFAH1B1;PFKL;PHF6;PIH1D1;PRKDC;QARS1;RAD2…	6.74e-05
Reactome	BIOID	Cluster 15	Eukaryotic Translation Initiation	3.71554	AHCTF1;AIMP1;ALDH18A1;BAZ1A;BAZ1B;BRIX1;C7orf50;DARS1;DDX27;DDX39A;DDX52;DDX54;DDX56;DHX30;DNAH10;DNAJC9;DUT;DYNC1H1;DYNC1LI1;EEF1E1;EIF2S1;EIF2S2;EPPK1;EPRS1;ETF1;EXOSC10;FANCI;FAU;FTSJ3;GCN1;GNL2;GNL3;GRWD1;GTPBP4;H1-10;HAGH;HUWE1;IARS1;IPO4;KARS1;LANCL1;LARS1;MACROH2A1;MKI67;MMS19;MRTO4;MYH14;NAT10;NCAPH;NOC3L;NOP2;NOP53;NSUN2;NUP188;NUP205;NUP93;NXF1;PAFAH1B1;PFKL;PHF6;PIH1D1;PRKDC;QARS1;RAD2…	1.96e-07
Reactome	BIOID	Cluster 15	Cap-dependent Translation Initiation	3.71554	AHCTF1;AIMP1;ALDH18A1;BAZ1A;BAZ1B;BRIX1;C7orf50;DARS1;DDX27;DDX39A;DDX52;DDX54;DDX56;DHX30;DNAH10;DNAJC9;DUT;DYNC1H1;DYNC1LI1;EEF1E1;EIF2S1;EIF2S2;EPPK1;EPRS1;ETF1;EXOSC10;FANCI;FAU;FTSJ3;GCN1;GNL2;GNL3;GRWD1;GTPBP4;H1-10;HAGH;HUWE1;IARS1;IPO4;KARS1;LANCL1;LARS1;MACROH2A1;MKI67;MMS19;MRTO4;MYH14;NAT10;NCAPH;NOC3L;NOP2;NOP53;NSUN2;NUP188;NUP205;NUP93;NXF1;PAFAH1B1;PFKL;PHF6;PIH1D1;PRKDC;QARS1;RAD2…	1.96e-07
Reactome	BIOID	Cluster 15	Peptide chain elongation	3.71554	AHCTF1;AIMP1;ALDH18A1;BAZ1A;BAZ1B;BRIX1;C7orf50;DARS1;DDX27;DDX39A;DDX52;DDX54;DDX56;DHX30;DNAH10;DNAJC9;DUT;DYNC1H1;DYNC1LI1;EEF1E1;EIF2S1;EIF2S2;EPPK1;EPRS1;ETF1;EXOSC10;FANCI;FAU;FTSJ3;GCN1;GNL2;GNL3;GRWD1;GTPBP4;H1-10;HAGH;HUWE1;IARS1;IPO4;KARS1;LANCL1;LARS1;MACROH2A1;MKI67;MMS19;MRTO4;MYH14;NAT10;NCAPH;NOC3L;NOP2;NOP53;NSUN2;NUP188;NUP205;NUP93;NXF1;PAFAH1B1;PFKL;PHF6;PIH1D1;PRKDC;QARS1;RAD2…	3.7e-06
Reactome	BIOID	Cluster 15	NS1 Mediated Effects on Host Pathways	3.68383	AHCTF1;AIMP1;ALDH18A1;BAZ1A;BAZ1B;BRIX1;C7orf50;DARS1;DDX27;DDX39A;DDX52;DDX54;DDX56;DHX30;DNAH10;DNAJC9;DUT;DYNC1H1;DYNC1LI1;EEF1E1;EIF2S1;EIF2S2;EPPK1;EPRS1;ETF1;EXOSC10;FANCI;FAU;FTSJ3;GCN1;GNL2;GNL3;GRWD1;GTPBP4;H1-10;HAGH;HUWE1;IARS1;IPO4;KARS1;LANCL1;LARS1;MACROH2A1;MKI67;MMS19;MRTO4;MYH14;NAT10;NCAPH;NOC3L;NOP2;NOP53;NSUN2;NUP188;NUP205;NUP93;NXF1;PAFAH1B1;PFKL;PHF6;PIH1D1;PRKDC;QARS1;RAD2…	0.000306506
Reactome	BIOID	Cluster 15	Unfolded Protein Response (UPR)	2.09887	AHCTF1;AIMP1;ALDH18A1;BAZ1A;BAZ1B;BRIX1;C7orf50;DARS1;DDX27;DDX39A;DDX52;DDX54;DDX56;DHX30;DNAH10;DNAJC9;DUT;DYNC1H1;DYNC1LI1;EEF1E1;EIF2S1;EIF2S2;EPPK1;EPRS1;ETF1;EXOSC10;FANCI;FAU;FTSJ3;GCN1;GNL2;GNL3;GRWD1;GTPBP4;H1-10;HAGH;HUWE1;IARS1;IPO4;KARS1;LANCL1;LARS1;MACROH2A1;MKI67;MMS19;MRTO4;MYH14;NAT10;NCAPH;NOC3L;NOP2;NOP53;NSUN2;NUP188;NUP205;NUP93;NXF1;PAFAH1B1;PFKL;PHF6;PIH1D1;PRKDC;QARS1;RAD2…	0.0169224
Reactome	BIOID	Cluster 15	tRNA processing in the nucleus	3.66823	AHCTF1;AIMP1;ALDH18A1;BAZ1A;BAZ1B;BRIX1;C7orf50;DARS1;DDX27;DDX39A;DDX52;DDX54;DDX56;DHX30;DNAH10;DNAJC9;DUT;DYNC1H1;DYNC1LI1;EEF1E1;EIF2S1;EIF2S2;EPPK1;EPRS1;ETF1;EXOSC10;FANCI;FAU;FTSJ3;GCN1;GNL2;GNL3;GRWD1;GTPBP4;H1-10;HAGH;HUWE1;IARS1;IPO4;KARS1;LANCL1;LARS1;MACROH2A1;MKI67;MMS19;MRTO4;MYH14;NAT10;NCAPH;NOC3L;NOP2;NOP53;NSUN2;NUP188;NUP205;NUP93;NXF1;PAFAH1B1;PFKL;PHF6;PIH1D1;PRKDC;QARS1;RAD2…	7.66e-05
Reactome	BIOID	Cluster 15	Transport of Mature mRNA derived from an Intron-Containing Transcript	3.65896	AHCTF1;AIMP1;ALDH18A1;BAZ1A;BAZ1B;BRIX1;C7orf50;DARS1;DDX27;DDX39A;DDX52;DDX54;DDX56;DHX30;DNAH10;DNAJC9;DUT;DYNC1H1;DYNC1LI1;EEF1E1;EIF2S1;EIF2S2;EPPK1;EPRS1;ETF1;EXOSC10;FANCI;FAU;FTSJ3;GCN1;GNL2;GNL3;GRWD1;GTPBP4;H1-10;HAGH;HUWE1;IARS1;IPO4;KARS1;LANCL1;LARS1;MACROH2A1;MKI67;MMS19;MRTO4;MYH14;NAT10;NCAPH;NOC3L;NOP2;NOP53;NSUN2;NUP188;NUP205;NUP93;NXF1;PAFAH1B1;PFKL;PHF6;PIH1D1;PRKDC;QARS1;RAD2…	1.85e-05
Reactome	BIOID	Cluster 15	Interactions of Vpr with host cellular proteins	3.6528	AHCTF1;AIMP1;ALDH18A1;BAZ1A;BAZ1B;BRIX1;C7orf50;DARS1;DDX27;DDX39A;DDX52;DDX54;DDX56;DHX30;DNAH10;DNAJC9;DUT;DYNC1H1;DYNC1LI1;EEF1E1;EIF2S1;EIF2S2;EPPK1;EPRS1;ETF1;EXOSC10;FANCI;FAU;FTSJ3;GCN1;GNL2;GNL3;GRWD1;GTPBP4;H1-10;HAGH;HUWE1;IARS1;IPO4;KARS1;LANCL1;LARS1;MACROH2A1;MKI67;MMS19;MRTO4;MYH14;NAT10;NCAPH;NOC3L;NOP2;NOP53;NSUN2;NUP188;NUP205;NUP93;NXF1;PAFAH1B1;PFKL;PHF6;PIH1D1;PRKDC;QARS1;RAD2…	0.000328715
Reactome	BIOID	Cluster 15	Selenocysteine synthesis	3.6528	AHCTF1;AIMP1;ALDH18A1;BAZ1A;BAZ1B;BRIX1;C7orf50;DARS1;DDX27;DDX39A;DDX52;DDX54;DDX56;DHX30;DNAH10;DNAJC9;DUT;DYNC1H1;DYNC1LI1;EEF1E1;EIF2S1;EIF2S2;EPPK1;EPRS1;ETF1;EXOSC10;FANCI;FAU;FTSJ3;GCN1;GNL2;GNL3;GRWD1;GTPBP4;H1-10;HAGH;HUWE1;IARS1;IPO4;KARS1;LANCL1;LARS1;MACROH2A1;MKI67;MMS19;MRTO4;MYH14;NAT10;NCAPH;NOC3L;NOP2;NOP53;NSUN2;NUP188;NUP205;NUP93;NXF1;PAFAH1B1;PFKL;PHF6;PIH1D1;PRKDC;QARS1;RAD2…	4.81e-06
Reactome	BIOID	Cluster 15	Eukaryotic Translation Elongation	3.63754	AHCTF1;AIMP1;ALDH18A1;BAZ1A;BAZ1B;BRIX1;C7orf50;DARS1;DDX27;DDX39A;DDX52;DDX54;DDX56;DHX30;DNAH10;DNAJC9;DUT;DYNC1H1;DYNC1LI1;EEF1E1;EIF2S1;EIF2S2;EPPK1;EPRS1;ETF1;EXOSC10;FANCI;FAU;FTSJ3;GCN1;GNL2;GNL3;GRWD1;GTPBP4;H1-10;HAGH;HUWE1;IARS1;IPO4;KARS1;LANCL1;LARS1;MACROH2A1;MKI67;MMS19;MRTO4;MYH14;NAT10;NCAPH;NOC3L;NOP2;NOP53;NSUN2;NUP188;NUP205;NUP93;NXF1;PAFAH1B1;PFKL;PHF6;PIH1D1;PRKDC;QARS1;RAD2…	4.99e-06
Reactome	BIOID	Cluster 15	PERK regulates gene expression	3.62243	AHCTF1;AIMP1;ALDH18A1;BAZ1A;BAZ1B;BRIX1;C7orf50;DARS1;DDX27;DDX39A;DDX52;DDX54;DDX56;DHX30;DNAH10;DNAJC9;DUT;DYNC1H1;DYNC1LI1;EEF1E1;EIF2S1;EIF2S2;EPPK1;EPRS1;ETF1;EXOSC10;FANCI;FAU;FTSJ3;GCN1;GNL2;GNL3;GRWD1;GTPBP4;H1-10;HAGH;HUWE1;IARS1;IPO4;KARS1;LANCL1;LARS1;MACROH2A1;MKI67;MMS19;MRTO4;MYH14;NAT10;NCAPH;NOC3L;NOP2;NOP53;NSUN2;NUP188;NUP205;NUP93;NXF1;PAFAH1B1;PFKL;PHF6;PIH1D1;PRKDC;QARS1;RAD2…	0.0014082
Reactome	BIOID	Cluster 15	rRNA processing in the nucleus and cytosol	3.61494	AHCTF1;AIMP1;ALDH18A1;BAZ1A;BAZ1B;BRIX1;C7orf50;DARS1;DDX27;DDX39A;DDX52;DDX54;DDX56;DHX30;DNAH10;DNAJC9;DUT;DYNC1H1;DYNC1LI1;EEF1E1;EIF2S1;EIF2S2;EPPK1;EPRS1;ETF1;EXOSC10;FANCI;FAU;FTSJ3;GCN1;GNL2;GNL3;GRWD1;GTPBP4;H1-10;HAGH;HUWE1;IARS1;IPO4;KARS1;LANCL1;LARS1;MACROH2A1;MKI67;MMS19;MRTO4;MYH14;NAT10;NCAPH;NOC3L;NOP2;NOP53;NSUN2;NUP188;NUP205;NUP93;NXF1;PAFAH1B1;PFKL;PHF6;PIH1D1;PRKDC;QARS1;RAD2…	3.42e-10
Reactome	BIOID	Cluster 15	Translation	3.59268	AHCTF1;AIMP1;ALDH18A1;BAZ1A;BAZ1B;BRIX1;C7orf50;DARS1;DDX27;DDX39A;DDX52;DDX54;DDX56;DHX30;DNAH10;DNAJC9;DUT;DYNC1H1;DYNC1LI1;EEF1E1;EIF2S1;EIF2S2;EPPK1;EPRS1;ETF1;EXOSC10;FANCI;FAU;FTSJ3;GCN1;GNL2;GNL3;GRWD1;GTPBP4;H1-10;HAGH;HUWE1;IARS1;IPO4;KARS1;LANCL1;LARS1;MACROH2A1;MKI67;MMS19;MRTO4;MYH14;NAT10;NCAPH;NOC3L;NOP2;NOP53;NSUN2;NUP188;NUP205;NUP93;NXF1;PAFAH1B1;PFKL;PHF6;PIH1D1;PRKDC;QARS1;RAD2…	7.35e-15
Reactome	BIOID	Cluster 15	SUMOylation of DNA replication proteins	3.56354	AHCTF1;AIMP1;ALDH18A1;BAZ1A;BAZ1B;BRIX1;C7orf50;DARS1;DDX27;DDX39A;DDX52;DDX54;DDX56;DHX30;DNAH10;DNAJC9;DUT;DYNC1H1;DYNC1LI1;EEF1E1;EIF2S1;EIF2S2;EPPK1;EPRS1;ETF1;EXOSC10;FANCI;FAU;FTSJ3;GCN1;GNL2;GNL3;GRWD1;GTPBP4;H1-10;HAGH;HUWE1;IARS1;IPO4;KARS1;LANCL1;LARS1;MACROH2A1;MKI67;MMS19;MRTO4;MYH14;NAT10;NCAPH;NOC3L;NOP2;NOP53;NSUN2;NUP188;NUP205;NUP93;NXF1;PAFAH1B1;PFKL;PHF6;PIH1D1;PRKDC;QARS1;RAD2…	0.000402621
Reactome	BIOID	Cluster 15	Nonsense-Mediated Decay (NMD)	3.55942	AHCTF1;AIMP1;ALDH18A1;BAZ1A;BAZ1B;BRIX1;C7orf50;DARS1;DDX27;DDX39A;DDX52;DDX54;DDX56;DHX30;DNAH10;DNAJC9;DUT;DYNC1H1;DYNC1LI1;EEF1E1;EIF2S1;EIF2S2;EPPK1;EPRS1;ETF1;EXOSC10;FANCI;FAU;FTSJ3;GCN1;GNL2;GNL3;GRWD1;GTPBP4;H1-10;HAGH;HUWE1;IARS1;IPO4;KARS1;LANCL1;LARS1;MACROH2A1;MKI67;MMS19;MRTO4;MYH14;NAT10;NCAPH;NOC3L;NOP2;NOP53;NSUN2;NUP188;NUP205;NUP93;NXF1;PAFAH1B1;PFKL;PHF6;PIH1D1;PRKDC;QARS1;RAD2…	1.62e-06
Reactome	BIOID	Cluster 15	Nonsense Mediated Decay (NMD) enhanced by the Exon Junction Complex (EJC)	3.55942	AHCTF1;AIMP1;ALDH18A1;BAZ1A;BAZ1B;BRIX1;C7orf50;DARS1;DDX27;DDX39A;DDX52;DDX54;DDX56;DHX30;DNAH10;DNAJC9;DUT;DYNC1H1;DYNC1LI1;EEF1E1;EIF2S1;EIF2S2;EPPK1;EPRS1;ETF1;EXOSC10;FANCI;FAU;FTSJ3;GCN1;GNL2;GNL3;GRWD1;GTPBP4;H1-10;HAGH;HUWE1;IARS1;IPO4;KARS1;LANCL1;LARS1;MACROH2A1;MKI67;MMS19;MRTO4;MYH14;NAT10;NCAPH;NOC3L;NOP2;NOP53;NSUN2;NUP188;NUP205;NUP93;NXF1;PAFAH1B1;PFKL;PHF6;PIH1D1;PRKDC;QARS1;RAD2…	1.62e-06
Reactome	BIOID	Cluster 15	Viral mRNA Translation	3.54918	AHCTF1;AIMP1;ALDH18A1;BAZ1A;BAZ1B;BRIX1;C7orf50;DARS1;DDX27;DDX39A;DDX52;DDX54;DDX56;DHX30;DNAH10;DNAJC9;DUT;DYNC1H1;DYNC1LI1;EEF1E1;EIF2S1;EIF2S2;EPPK1;EPRS1;ETF1;EXOSC10;FANCI;FAU;FTSJ3;GCN1;GNL2;GNL3;GRWD1;GTPBP4;H1-10;HAGH;HUWE1;IARS1;IPO4;KARS1;LANCL1;LARS1;MACROH2A1;MKI67;MMS19;MRTO4;MYH14;NAT10;NCAPH;NOC3L;NOP2;NOP53;NSUN2;NUP188;NUP205;NUP93;NXF1;PAFAH1B1;PFKL;PHF6;PIH1D1;PRKDC;QARS1;RAD2…	6.65e-06
Reactome	BIOID	Cluster 15	Influenza Viral RNA Transcription and Replication	3.54443	AHCTF1;AIMP1;ALDH18A1;BAZ1A;BAZ1B;BRIX1;C7orf50;DARS1;DDX27;DDX39A;DDX52;DDX54;DDX56;DHX30;DNAH10;DNAJC9;DUT;DYNC1H1;DYNC1LI1;EEF1E1;EIF2S1;EIF2S2;EPPK1;EPRS1;ETF1;EXOSC10;FANCI;FAU;FTSJ3;GCN1;GNL2;GNL3;GRWD1;GTPBP4;H1-10;HAGH;HUWE1;IARS1;IPO4;KARS1;LANCL1;LARS1;MACROH2A1;MKI67;MMS19;MRTO4;MYH14;NAT10;NCAPH;NOC3L;NOP2;NOP53;NSUN2;NUP188;NUP205;NUP93;NXF1;PAFAH1B1;PFKL;PHF6;PIH1D1;PRKDC;QARS1;RAD2…	1.06e-07
Reactome	BIOID	Cluster 15	rRNA processing	3.54206	AHCTF1;AIMP1;ALDH18A1;BAZ1A;BAZ1B;BRIX1;C7orf50;DARS1;DDX27;DDX39A;DDX52;DDX54;DDX56;DHX30;DNAH10;DNAJC9;DUT;DYNC1H1;DYNC1LI1;EEF1E1;EIF2S1;EIF2S2;EPPK1;EPRS1;ETF1;EXOSC10;FANCI;FAU;FTSJ3;GCN1;GNL2;GNL3;GRWD1;GTPBP4;H1-10;HAGH;HUWE1;IARS1;IPO4;KARS1;LANCL1;LARS1;MACROH2A1;MKI67;MMS19;MRTO4;MYH14;NAT10;NCAPH;NOC3L;NOP2;NOP53;NSUN2;NUP188;NUP205;NUP93;NXF1;PAFAH1B1;PFKL;PHF6;PIH1D1;PRKDC;QARS1;RAD2…	6.4e-10
Reactome	BIOID	Cluster 15	SUMOylation of RNA binding proteins	3.53497	AHCTF1;AIMP1;ALDH18A1;BAZ1A;BAZ1B;BRIX1;C7orf50;DARS1;DDX27;DDX39A;DDX52;DDX54;DDX56;DHX30;DNAH10;DNAJC9;DUT;DYNC1H1;DYNC1LI1;EEF1E1;EIF2S1;EIF2S2;EPPK1;EPRS1;ETF1;EXOSC10;FANCI;FAU;FTSJ3;GCN1;GNL2;GNL3;GRWD1;GTPBP4;H1-10;HAGH;HUWE1;IARS1;IPO4;KARS1;LANCL1;LARS1;MACROH2A1;MKI67;MMS19;MRTO4;MYH14;NAT10;NCAPH;NOC3L;NOP2;NOP53;NSUN2;NUP188;NUP205;NUP93;NXF1;PAFAH1B1;PFKL;PHF6;PIH1D1;PRKDC;QARS1;RAD2…	0.000429637
Reactome	BIOID	Cluster 15	Formation of a pool of free 40S subunits	3.53497	AHCTF1;AIMP1;ALDH18A1;BAZ1A;BAZ1B;BRIX1;C7orf50;DARS1;DDX27;DDX39A;DDX52;DDX54;DDX56;DHX30;DNAH10;DNAJC9;DUT;DYNC1H1;DYNC1LI1;EEF1E1;EIF2S1;EIF2S2;EPPK1;EPRS1;ETF1;EXOSC10;FANCI;FAU;FTSJ3;GCN1;GNL2;GNL3;GRWD1;GTPBP4;H1-10;HAGH;HUWE1;IARS1;IPO4;KARS1;LANCL1;LARS1;MACROH2A1;MKI67;MMS19;MRTO4;MYH14;NAT10;NCAPH;NOC3L;NOP2;NOP53;NSUN2;NUP188;NUP205;NUP93;NXF1;PAFAH1B1;PFKL;PHF6;PIH1D1;PRKDC;QARS1;RAD2…	7.07e-06
Reactome	BIOID	Cluster 15	Viral Messenger RNA Synthesis	3.50695	AHCTF1;AIMP1;ALDH18A1;BAZ1A;BAZ1B;BRIX1;C7orf50;DARS1;DDX27;DDX39A;DDX52;DDX54;DDX56;DHX30;DNAH10;DNAJC9;DUT;DYNC1H1;DYNC1LI1;EEF1E1;EIF2S1;EIF2S2;EPPK1;EPRS1;ETF1;EXOSC10;FANCI;FAU;FTSJ3;GCN1;GNL2;GNL3;GRWD1;GTPBP4;H1-10;HAGH;HUWE1;IARS1;IPO4;KARS1;LANCL1;LARS1;MACROH2A1;MKI67;MMS19;MRTO4;MYH14;NAT10;NCAPH;NOC3L;NOP2;NOP53;NSUN2;NUP188;NUP205;NUP93;NXF1;PAFAH1B1;PFKL;PHF6;PIH1D1;PRKDC;QARS1;RAD2…	0.000457148
Reactome	BIOID	Cluster 15	Formation of the ternary complex, and subsequently, the 43S complex	3.50695	AHCTF1;AIMP1;ALDH18A1;BAZ1A;BAZ1B;BRIX1;C7orf50;DARS1;DDX27;DDX39A;DDX52;DDX54;DDX56;DHX30;DNAH10;DNAJC9;DUT;DYNC1H1;DYNC1LI1;EEF1E1;EIF2S1;EIF2S2;EPPK1;EPRS1;ETF1;EXOSC10;FANCI;FAU;FTSJ3;GCN1;GNL2;GNL3;GRWD1;GTPBP4;H1-10;HAGH;HUWE1;IARS1;IPO4;KARS1;LANCL1;LARS1;MACROH2A1;MKI67;MMS19;MRTO4;MYH14;NAT10;NCAPH;NOC3L;NOP2;NOP53;NSUN2;NUP188;NUP205;NUP93;NXF1;PAFAH1B1;PFKL;PHF6;PIH1D1;PRKDC;QARS1;RAD2…	0.000457148
Reactome	BIOID	Cluster 15	Transport of Mature Transcript to Cytoplasm	3.50142	AHCTF1;AIMP1;ALDH18A1;BAZ1A;BAZ1B;BRIX1;C7orf50;DARS1;DDX27;DDX39A;DDX52;DDX54;DDX56;DHX30;DNAH10;DNAJC9;DUT;DYNC1H1;DYNC1LI1;EEF1E1;EIF2S1;EIF2S2;EPPK1;EPRS1;ETF1;EXOSC10;FANCI;FAU;FTSJ3;GCN1;GNL2;GNL3;GRWD1;GTPBP4;H1-10;HAGH;HUWE1;IARS1;IPO4;KARS1;LANCL1;LARS1;MACROH2A1;MKI67;MMS19;MRTO4;MYH14;NAT10;NCAPH;NOC3L;NOP2;NOP53;NSUN2;NUP188;NUP205;NUP93;NXF1;PAFAH1B1;PFKL;PHF6;PIH1D1;PRKDC;QARS1;RAD2…	3.07e-05
Reactome	BIOID	Cluster 15	COPI-independent Golgi-to-ER retrograde traffic	3.47947	AHCTF1;AIMP1;ALDH18A1;BAZ1A;BAZ1B;BRIX1;C7orf50;DARS1;DDX27;DDX39A;DDX52;DDX54;DDX56;DHX30;DNAH10;DNAJC9;DUT;DYNC1H1;DYNC1LI1;EEF1E1;EIF2S1;EIF2S2;EPPK1;EPRS1;ETF1;EXOSC10;FANCI;FAU;FTSJ3;GCN1;GNL2;GNL3;GRWD1;GTPBP4;H1-10;HAGH;HUWE1;IARS1;IPO4;KARS1;LANCL1;LARS1;MACROH2A1;MKI67;MMS19;MRTO4;MYH14;NAT10;NCAPH;NOC3L;NOP2;NOP53;NSUN2;NUP188;NUP205;NUP93;NXF1;PAFAH1B1;PFKL;PHF6;PIH1D1;PRKDC;QARS1;RAD2…	0.000478433
Reactome	BIOID	Cluster 15	Resolution of Sister Chromatid Cohesion	3.45251	AHCTF1;AIMP1;ALDH18A1;BAZ1A;BAZ1B;BRIX1;C7orf50;DARS1;DDX27;DDX39A;DDX52;DDX54;DDX56;DHX30;DNAH10;DNAJC9;DUT;DYNC1H1;DYNC1LI1;EEF1E1;EIF2S1;EIF2S2;EPPK1;EPRS1;ETF1;EXOSC10;FANCI;FAU;FTSJ3;GCN1;GNL2;GNL3;GRWD1;GTPBP4;H1-10;HAGH;HUWE1;IARS1;IPO4;KARS1;LANCL1;LARS1;MACROH2A1;MKI67;MMS19;MRTO4;MYH14;NAT10;NCAPH;NOC3L;NOP2;NOP53;NSUN2;NUP188;NUP205;NUP93;NXF1;PAFAH1B1;PFKL;PHF6;PIH1D1;PRKDC;QARS1;RAD2…	2.65e-06
Reactome	BIOID	Cluster 15	Major pathway of rRNA processing in the nucleolus and cytosol	3.42866	AHCTF1;AIMP1;ALDH18A1;BAZ1A;BAZ1B;BRIX1;C7orf50;DARS1;DDX27;DDX39A;DDX52;DDX54;DDX56;DHX30;DNAH10;DNAJC9;DUT;DYNC1H1;DYNC1LI1;EEF1E1;EIF2S1;EIF2S2;EPPK1;EPRS1;ETF1;EXOSC10;FANCI;FAU;FTSJ3;GCN1;GNL2;GNL3;GRWD1;GTPBP4;H1-10;HAGH;HUWE1;IARS1;IPO4;KARS1;LANCL1;LARS1;MACROH2A1;MKI67;MMS19;MRTO4;MYH14;NAT10;NCAPH;NOC3L;NOP2;NOP53;NSUN2;NUP188;NUP205;NUP93;NXF1;PAFAH1B1;PFKL;PHF6;PIH1D1;PRKDC;QARS1;RAD2…	4.5e-08
Reactome	BIOID	Cluster 15	tRNA processing	3.38721	AHCTF1;AIMP1;ALDH18A1;BAZ1A;BAZ1B;BRIX1;C7orf50;DARS1;DDX27;DDX39A;DDX52;DDX54;DDX56;DHX30;DNAH10;DNAJC9;DUT;DYNC1H1;DYNC1LI1;EEF1E1;EIF2S1;EIF2S2;EPPK1;EPRS1;ETF1;EXOSC10;FANCI;FAU;FTSJ3;GCN1;GNL2;GNL3;GRWD1;GTPBP4;H1-10;HAGH;HUWE1;IARS1;IPO4;KARS1;LANCL1;LARS1;MACROH2A1;MKI67;MMS19;MRTO4;MYH14;NAT10;NCAPH;NOC3L;NOP2;NOP53;NSUN2;NUP188;NUP205;NUP93;NXF1;PAFAH1B1;PFKL;PHF6;PIH1D1;PRKDC;QARS1;RAD2…	1.25e-05
Reactome	BIOID	Cluster 15	SRP-dependent cotranslational protein targeting to membrane	3.38721	AHCTF1;AIMP1;ALDH18A1;BAZ1A;BAZ1B;BRIX1;C7orf50;DARS1;DDX27;DDX39A;DDX52;DDX54;DDX56;DHX30;DNAH10;DNAJC9;DUT;DYNC1H1;DYNC1LI1;EEF1E1;EIF2S1;EIF2S2;EPPK1;EPRS1;ETF1;EXOSC10;FANCI;FAU;FTSJ3;GCN1;GNL2;GNL3;GRWD1;GTPBP4;H1-10;HAGH;HUWE1;IARS1;IPO4;KARS1;LANCL1;LARS1;MACROH2A1;MKI67;MMS19;MRTO4;MYH14;NAT10;NCAPH;NOC3L;NOP2;NOP53;NSUN2;NUP188;NUP205;NUP93;NXF1;PAFAH1B1;PFKL;PHF6;PIH1D1;PRKDC;QARS1;RAD2…	1.25e-05
Reactome	BIOID	Cluster 15	snRNP Assembly	3.3745	AHCTF1;AIMP1;ALDH18A1;BAZ1A;BAZ1B;BRIX1;C7orf50;DARS1;DDX27;DDX39A;DDX52;DDX54;DDX56;DHX30;DNAH10;DNAJC9;DUT;DYNC1H1;DYNC1LI1;EEF1E1;EIF2S1;EIF2S2;EPPK1;EPRS1;ETF1;EXOSC10;FANCI;FAU;FTSJ3;GCN1;GNL2;GNL3;GRWD1;GTPBP4;H1-10;HAGH;HUWE1;IARS1;IPO4;KARS1;LANCL1;LARS1;MACROH2A1;MKI67;MMS19;MRTO4;MYH14;NAT10;NCAPH;NOC3L;NOP2;NOP53;NSUN2;NUP188;NUP205;NUP93;NXF1;PAFAH1B1;PFKL;PHF6;PIH1D1;PRKDC;QARS1;RAD2…	0.000607435
Reactome	BIOID	Cluster 15	Metabolism of non-coding RNA	3.3745	AHCTF1;AIMP1;ALDH18A1;BAZ1A;BAZ1B;BRIX1;C7orf50;DARS1;DDX27;DDX39A;DDX52;DDX54;DDX56;DHX30;DNAH10;DNAJC9;DUT;DYNC1H1;DYNC1LI1;EEF1E1;EIF2S1;EIF2S2;EPPK1;EPRS1;ETF1;EXOSC10;FANCI;FAU;FTSJ3;GCN1;GNL2;GNL3;GRWD1;GTPBP4;H1-10;HAGH;HUWE1;IARS1;IPO4;KARS1;LANCL1;LARS1;MACROH2A1;MKI67;MMS19;MRTO4;MYH14;NAT10;NCAPH;NOC3L;NOP2;NOP53;NSUN2;NUP188;NUP205;NUP93;NXF1;PAFAH1B1;PFKL;PHF6;PIH1D1;PRKDC;QARS1;RAD2…	0.000607435
Reactome	BIOID	Cluster 15	Influenza Infection	3.36609	AHCTF1;AIMP1;ALDH18A1;BAZ1A;BAZ1B;BRIX1;C7orf50;DARS1;DDX27;DDX39A;DDX52;DDX54;DDX56;DHX30;DNAH10;DNAJC9;DUT;DYNC1H1;DYNC1LI1;EEF1E1;EIF2S1;EIF2S2;EPPK1;EPRS1;ETF1;EXOSC10;FANCI;FAU;FTSJ3;GCN1;GNL2;GNL3;GRWD1;GTPBP4;H1-10;HAGH;HUWE1;IARS1;IPO4;KARS1;LANCL1;LARS1;MACROH2A1;MKI67;MMS19;MRTO4;MYH14;NAT10;NCAPH;NOC3L;NOP2;NOP53;NSUN2;NUP188;NUP205;NUP93;NXF1;PAFAH1B1;PFKL;PHF6;PIH1D1;PRKDC;QARS1;RAD2…	3.08e-07
Reactome	BIOID	Cluster 15	Nuclear Envelope Breakdown	3.34941	AHCTF1;AIMP1;ALDH18A1;BAZ1A;BAZ1B;BRIX1;C7orf50;DARS1;DDX27;DDX39A;DDX52;DDX54;DDX56;DHX30;DNAH10;DNAJC9;DUT;DYNC1H1;DYNC1LI1;EEF1E1;EIF2S1;EIF2S2;EPPK1;EPRS1;ETF1;EXOSC10;FANCI;FAU;FTSJ3;GCN1;GNL2;GNL3;GRWD1;GTPBP4;H1-10;HAGH;HUWE1;IARS1;IPO4;KARS1;LANCL1;LARS1;MACROH2A1;MKI67;MMS19;MRTO4;MYH14;NAT10;NCAPH;NOC3L;NOP2;NOP53;NSUN2;NUP188;NUP205;NUP93;NXF1;PAFAH1B1;PFKL;PHF6;PIH1D1;PRKDC;QARS1;RAD2…	0.0006391
Reactome	BIOID	Cluster 15	Glycolysis	3.33703	AHCTF1;AIMP1;ALDH18A1;BAZ1A;BAZ1B;BRIX1;C7orf50;DARS1;DDX27;DDX39A;DDX52;DDX54;DDX56;DHX30;DNAH10;DNAJC9;DUT;DYNC1H1;DYNC1LI1;EEF1E1;EIF2S1;EIF2S2;EPPK1;EPRS1;ETF1;EXOSC10;FANCI;FAU;FTSJ3;GCN1;GNL2;GNL3;GRWD1;GTPBP4;H1-10;HAGH;HUWE1;IARS1;IPO4;KARS1;LANCL1;LARS1;MACROH2A1;MKI67;MMS19;MRTO4;MYH14;NAT10;NCAPH;NOC3L;NOP2;NOP53;NSUN2;NUP188;NUP205;NUP93;NXF1;PAFAH1B1;PFKL;PHF6;PIH1D1;PRKDC;QARS1;RAD2…	0.000187488
Reactome	BIOID	Cluster 15	Nuclear Envelope (NE) Reassembly	3.33703	AHCTF1;AIMP1;ALDH18A1;BAZ1A;BAZ1B;BRIX1;C7orf50;DARS1;DDX27;DDX39A;DDX52;DDX54;DDX56;DHX30;DNAH10;DNAJC9;DUT;DYNC1H1;DYNC1LI1;EEF1E1;EIF2S1;EIF2S2;EPPK1;EPRS1;ETF1;EXOSC10;FANCI;FAU;FTSJ3;GCN1;GNL2;GNL3;GRWD1;GTPBP4;H1-10;HAGH;HUWE1;IARS1;IPO4;KARS1;LANCL1;LARS1;MACROH2A1;MKI67;MMS19;MRTO4;MYH14;NAT10;NCAPH;NOC3L;NOP2;NOP53;NSUN2;NUP188;NUP205;NUP93;NXF1;PAFAH1B1;PFKL;PHF6;PIH1D1;PRKDC;QARS1;RAD2…	0.000187488
Reactome	BIOID	Cluster 15	Translation initiation complex formation	3.32475	AHCTF1;AIMP1;ALDH18A1;BAZ1A;BAZ1B;BRIX1;C7orf50;DARS1;DDX27;DDX39A;DDX52;DDX54;DDX56;DHX30;DNAH10;DNAJC9;DUT;DYNC1H1;DYNC1LI1;EEF1E1;EIF2S1;EIF2S2;EPPK1;EPRS1;ETF1;EXOSC10;FANCI;FAU;FTSJ3;GCN1;GNL2;GNL3;GRWD1;GTPBP4;H1-10;HAGH;HUWE1;IARS1;IPO4;KARS1;LANCL1;LARS1;MACROH2A1;MKI67;MMS19;MRTO4;MYH14;NAT10;NCAPH;NOC3L;NOP2;NOP53;NSUN2;NUP188;NUP205;NUP93;NXF1;PAFAH1B1;PFKL;PHF6;PIH1D1;PRKDC;QARS1;RAD2…	0.00067604
Reactome	BIOID	Clsuter 12	Hemostasis	1.65466	CALU;CNPY2;ERO1A;ERP29;INSRR;LMAN1;LRPAP1;MANF;MESD;NUCB2;PDIA3;PRDX4;PRKCSH;RCN1;RPN1;UGGT1	0.0300007
Reactome	BIOID	Cluster 15	Ribosomal scanning and start codon recognition	3.32475	AHCTF1;AIMP1;ALDH18A1;BAZ1A;BAZ1B;BRIX1;C7orf50;DARS1;DDX27;DDX39A;DDX52;DDX54;DDX56;DHX30;DNAH10;DNAJC9;DUT;DYNC1H1;DYNC1LI1;EEF1E1;EIF2S1;EIF2S2;EPPK1;EPRS1;ETF1;EXOSC10;FANCI;FAU;FTSJ3;GCN1;GNL2;GNL3;GRWD1;GTPBP4;H1-10;HAGH;HUWE1;IARS1;IPO4;KARS1;LANCL1;LARS1;MACROH2A1;MKI67;MMS19;MRTO4;MYH14;NAT10;NCAPH;NOC3L;NOP2;NOP53;NSUN2;NUP188;NUP205;NUP93;NXF1;PAFAH1B1;PFKL;PHF6;PIH1D1;PRKDC;QARS1;RAD2…	0.00067604
Reactome	BIOID	Cluster 15	Activation of the mRNA upon binding of the cap-binding complex and eIFs, and subsequent binding to 43S	3.3005	AHCTF1;AIMP1;ALDH18A1;BAZ1A;BAZ1B;BRIX1;C7orf50;DARS1;DDX27;DDX39A;DDX52;DDX54;DDX56;DHX30;DNAH10;DNAJC9;DUT;DYNC1H1;DYNC1LI1;EEF1E1;EIF2S1;EIF2S2;EPPK1;EPRS1;ETF1;EXOSC10;FANCI;FAU;FTSJ3;GCN1;GNL2;GNL3;GRWD1;GTPBP4;H1-10;HAGH;HUWE1;IARS1;IPO4;KARS1;LANCL1;LARS1;MACROH2A1;MKI67;MMS19;MRTO4;MYH14;NAT10;NCAPH;NOC3L;NOP2;NOP53;NSUN2;NUP188;NUP205;NUP93;NXF1;PAFAH1B1;PFKL;PHF6;PIH1D1;PRKDC;QARS1;RAD2…	0.000710056
Reactome	BIOID	Cluster 15	rRNA modification in the nucleus and cytosol	3.3005	AHCTF1;AIMP1;ALDH18A1;BAZ1A;BAZ1B;BRIX1;C7orf50;DARS1;DDX27;DDX39A;DDX52;DDX54;DDX56;DHX30;DNAH10;DNAJC9;DUT;DYNC1H1;DYNC1LI1;EEF1E1;EIF2S1;EIF2S2;EPPK1;EPRS1;ETF1;EXOSC10;FANCI;FAU;FTSJ3;GCN1;GNL2;GNL3;GRWD1;GTPBP4;H1-10;HAGH;HUWE1;IARS1;IPO4;KARS1;LANCL1;LARS1;MACROH2A1;MKI67;MMS19;MRTO4;MYH14;NAT10;NCAPH;NOC3L;NOP2;NOP53;NSUN2;NUP188;NUP205;NUP93;NXF1;PAFAH1B1;PFKL;PHF6;PIH1D1;PRKDC;QARS1;RAD2…	0.000710056
Reactome	BIOID	Cluster 15	SUMOylation of chromatin organization proteins	3.2532	AHCTF1;AIMP1;ALDH18A1;BAZ1A;BAZ1B;BRIX1;C7orf50;DARS1;DDX27;DDX39A;DDX52;DDX54;DDX56;DHX30;DNAH10;DNAJC9;DUT;DYNC1H1;DYNC1LI1;EEF1E1;EIF2S1;EIF2S2;EPPK1;EPRS1;ETF1;EXOSC10;FANCI;FAU;FTSJ3;GCN1;GNL2;GNL3;GRWD1;GTPBP4;H1-10;HAGH;HUWE1;IARS1;IPO4;KARS1;LANCL1;LARS1;MACROH2A1;MKI67;MMS19;MRTO4;MYH14;NAT10;NCAPH;NOC3L;NOP2;NOP53;NSUN2;NUP188;NUP205;NUP93;NXF1;PAFAH1B1;PFKL;PHF6;PIH1D1;PRKDC;QARS1;RAD2…	0.000784331
Reactome	BIOID	Cluster 15	tRNA modification in the nucleus and cytosol	3.19617	AHCTF1;AIMP1;ALDH18A1;BAZ1A;BAZ1B;BRIX1;C7orf50;DARS1;DDX27;DDX39A;DDX52;DDX54;DDX56;DHX30;DNAH10;DNAJC9;DUT;DYNC1H1;DYNC1LI1;EEF1E1;EIF2S1;EIF2S2;EPPK1;EPRS1;ETF1;EXOSC10;FANCI;FAU;FTSJ3;GCN1;GNL2;GNL3;GRWD1;GTPBP4;H1-10;HAGH;HUWE1;IARS1;IPO4;KARS1;LANCL1;LARS1;MACROH2A1;MKI67;MMS19;MRTO4;MYH14;NAT10;NCAPH;NOC3L;NOP2;NOP53;NSUN2;NUP188;NUP205;NUP93;NXF1;PAFAH1B1;PFKL;PHF6;PIH1D1;PRKDC;QARS1;RAD2…	0.00288069
Reactome	BIOID	Cluster 15	Meiosis	3.163	AHCTF1;AIMP1;ALDH18A1;BAZ1A;BAZ1B;BRIX1;C7orf50;DARS1;DDX27;DDX39A;DDX52;DDX54;DDX56;DHX30;DNAH10;DNAJC9;DUT;DYNC1H1;DYNC1LI1;EEF1E1;EIF2S1;EIF2S2;EPPK1;EPRS1;ETF1;EXOSC10;FANCI;FAU;FTSJ3;GCN1;GNL2;GNL3;GRWD1;GTPBP4;H1-10;HAGH;HUWE1;IARS1;IPO4;KARS1;LANCL1;LARS1;MACROH2A1;MKI67;MMS19;MRTO4;MYH14;NAT10;NCAPH;NOC3L;NOP2;NOP53;NSUN2;NUP188;NUP205;NUP93;NXF1;PAFAH1B1;PFKL;PHF6;PIH1D1;PRKDC;QARS1;RAD2…	0.000298875
Reactome	BIOID	Cluster 15	Aggrephagy	3.163	AHCTF1;AIMP1;ALDH18A1;BAZ1A;BAZ1B;BRIX1;C7orf50;DARS1;DDX27;DDX39A;DDX52;DDX54;DDX56;DHX30;DNAH10;DNAJC9;DUT;DYNC1H1;DYNC1LI1;EEF1E1;EIF2S1;EIF2S2;EPPK1;EPRS1;ETF1;EXOSC10;FANCI;FAU;FTSJ3;GCN1;GNL2;GNL3;GRWD1;GTPBP4;H1-10;HAGH;HUWE1;IARS1;IPO4;KARS1;LANCL1;LARS1;MACROH2A1;MKI67;MMS19;MRTO4;MYH14;NAT10;NCAPH;NOC3L;NOP2;NOP53;NSUN2;NUP188;NUP205;NUP93;NXF1;PAFAH1B1;PFKL;PHF6;PIH1D1;PRKDC;QARS1;RAD2…	0.00305278
Reactome	BIOID	Cluster 15	Mitotic Prometaphase	3.12702	AHCTF1;AIMP1;ALDH18A1;BAZ1A;BAZ1B;BRIX1;C7orf50;DARS1;DDX27;DDX39A;DDX52;DDX54;DDX56;DHX30;DNAH10;DNAJC9;DUT;DYNC1H1;DYNC1LI1;EEF1E1;EIF2S1;EIF2S2;EPPK1;EPRS1;ETF1;EXOSC10;FANCI;FAU;FTSJ3;GCN1;GNL2;GNL3;GRWD1;GTPBP4;H1-10;HAGH;HUWE1;IARS1;IPO4;KARS1;LANCL1;LARS1;MACROH2A1;MKI67;MMS19;MRTO4;MYH14;NAT10;NCAPH;NOC3L;NOP2;NOP53;NSUN2;NUP188;NUP205;NUP93;NXF1;PAFAH1B1;PFKL;PHF6;PIH1D1;PRKDC;QARS1;RAD2…	1.06e-06
Reactome	BIOID	Cluster 15	Amplification of signal from the kinetochores	3.06784	AHCTF1;AIMP1;ALDH18A1;BAZ1A;BAZ1B;BRIX1;C7orf50;DARS1;DDX27;DDX39A;DDX52;DDX54;DDX56;DHX30;DNAH10;DNAJC9;DUT;DYNC1H1;DYNC1LI1;EEF1E1;EIF2S1;EIF2S2;EPPK1;EPRS1;ETF1;EXOSC10;FANCI;FAU;FTSJ3;GCN1;GNL2;GNL3;GRWD1;GTPBP4;H1-10;HAGH;HUWE1;IARS1;IPO4;KARS1;LANCL1;LARS1;MACROH2A1;MKI67;MMS19;MRTO4;MYH14;NAT10;NCAPH;NOC3L;NOP2;NOP53;NSUN2;NUP188;NUP205;NUP93;NXF1;PAFAH1B1;PFKL;PHF6;PIH1D1;PRKDC;QARS1;RAD2…	0.000385924
Reactome	BIOID	Cluster 15	Amplification of signal from unattached kinetochores via a MAD2 inhibitory signal	3.06784	AHCTF1;AIMP1;ALDH18A1;BAZ1A;BAZ1B;BRIX1;C7orf50;DARS1;DDX27;DDX39A;DDX52;DDX54;DDX56;DHX30;DNAH10;DNAJC9;DUT;DYNC1H1;DYNC1LI1;EEF1E1;EIF2S1;EIF2S2;EPPK1;EPRS1;ETF1;EXOSC10;FANCI;FAU;FTSJ3;GCN1;GNL2;GNL3;GRWD1;GTPBP4;H1-10;HAGH;HUWE1;IARS1;IPO4;KARS1;LANCL1;LARS1;MACROH2A1;MKI67;MMS19;MRTO4;MYH14;NAT10;NCAPH;NOC3L;NOP2;NOP53;NSUN2;NUP188;NUP205;NUP93;NXF1;PAFAH1B1;PFKL;PHF6;PIH1D1;PRKDC;QARS1;RAD2…	0.000385924
Reactome	BIOID	Cluster 15	Mitotic Anaphase	3.05562	AHCTF1;AIMP1;ALDH18A1;BAZ1A;BAZ1B;BRIX1;C7orf50;DARS1;DDX27;DDX39A;DDX52;DDX54;DDX56;DHX30;DNAH10;DNAJC9;DUT;DYNC1H1;DYNC1LI1;EEF1E1;EIF2S1;EIF2S2;EPPK1;EPRS1;ETF1;EXOSC10;FANCI;FAU;FTSJ3;GCN1;GNL2;GNL3;GRWD1;GTPBP4;H1-10;HAGH;HUWE1;IARS1;IPO4;KARS1;LANCL1;LARS1;MACROH2A1;MKI67;MMS19;MRTO4;MYH14;NAT10;NCAPH;NOC3L;NOP2;NOP53;NSUN2;NUP188;NUP205;NUP93;NXF1;PAFAH1B1;PFKL;PHF6;PIH1D1;PRKDC;QARS1;RAD2…	5.1e-07
Reactome	BIOID	Cluster 15	Mitotic Metaphase and Anaphase	3.04954	AHCTF1;AIMP1;ALDH18A1;BAZ1A;BAZ1B;BRIX1;C7orf50;DARS1;DDX27;DDX39A;DDX52;DDX54;DDX56;DHX30;DNAH10;DNAJC9;DUT;DYNC1H1;DYNC1LI1;EEF1E1;EIF2S1;EIF2S2;EPPK1;EPRS1;ETF1;EXOSC10;FANCI;FAU;FTSJ3;GCN1;GNL2;GNL3;GRWD1;GTPBP4;H1-10;HAGH;HUWE1;IARS1;IPO4;KARS1;LANCL1;LARS1;MACROH2A1;MKI67;MMS19;MRTO4;MYH14;NAT10;NCAPH;NOC3L;NOP2;NOP53;NSUN2;NUP188;NUP205;NUP93;NXF1;PAFAH1B1;PFKL;PHF6;PIH1D1;PRKDC;QARS1;RAD2…	5.28e-07
Reactome	BIOID	Cluster 15	Glucose metabolism	3.00772	AHCTF1;AIMP1;ALDH18A1;BAZ1A;BAZ1B;BRIX1;C7orf50;DARS1;DDX27;DDX39A;DDX52;DDX54;DDX56;DHX30;DNAH10;DNAJC9;DUT;DYNC1H1;DYNC1LI1;EEF1E1;EIF2S1;EIF2S2;EPPK1;EPRS1;ETF1;EXOSC10;FANCI;FAU;FTSJ3;GCN1;GNL2;GNL3;GRWD1;GTPBP4;H1-10;HAGH;HUWE1;IARS1;IPO4;KARS1;LANCL1;LARS1;MACROH2A1;MKI67;MMS19;MRTO4;MYH14;NAT10;NCAPH;NOC3L;NOP2;NOP53;NSUN2;NUP188;NUP205;NUP93;NXF1;PAFAH1B1;PFKL;PHF6;PIH1D1;PRKDC;QARS1;RAD2…	0.000454855
Reactome	BIOID	Cluster 15	Regulation of expression of SLITs and ROBOs	3.00352	AHCTF1;AIMP1;ALDH18A1;BAZ1A;BAZ1B;BRIX1;C7orf50;DARS1;DDX27;DDX39A;DDX52;DDX54;DDX56;DHX30;DNAH10;DNAJC9;DUT;DYNC1H1;DYNC1LI1;EEF1E1;EIF2S1;EIF2S2;EPPK1;EPRS1;ETF1;EXOSC10;FANCI;FAU;FTSJ3;GCN1;GNL2;GNL3;GRWD1;GTPBP4;H1-10;HAGH;HUWE1;IARS1;IPO4;KARS1;LANCL1;LARS1;MACROH2A1;MKI67;MMS19;MRTO4;MYH14;NAT10;NCAPH;NOC3L;NOP2;NOP53;NSUN2;NUP188;NUP205;NUP93;NXF1;PAFAH1B1;PFKL;PHF6;PIH1D1;PRKDC;QARS1;RAD2…	1.71e-05
Reactome	BIOID	Cluster 14	Disease	1.56827	FKBP5;HSP90AA1;HSP90AB1;STUB1	0.0237976
Reactome	BIOID	Cluster 15	Regulation of HSF1-mediated heat shock response	2.97857	AHCTF1;AIMP1;ALDH18A1;BAZ1A;BAZ1B;BRIX1;C7orf50;DARS1;DDX27;DDX39A;DDX52;DDX54;DDX56;DHX30;DNAH10;DNAJC9;DUT;DYNC1H1;DYNC1LI1;EEF1E1;EIF2S1;EIF2S2;EPPK1;EPRS1;ETF1;EXOSC10;FANCI;FAU;FTSJ3;GCN1;GNL2;GNL3;GRWD1;GTPBP4;H1-10;HAGH;HUWE1;IARS1;IPO4;KARS1;LANCL1;LARS1;MACROH2A1;MKI67;MMS19;MRTO4;MYH14;NAT10;NCAPH;NOC3L;NOP2;NOP53;NSUN2;NUP188;NUP205;NUP93;NXF1;PAFAH1B1;PFKL;PHF6;PIH1D1;PRKDC;QARS1;RAD2…	0.00140904
Reactome	BIOID	Cluster 15	Metabolism of amino acids and derivatives	2.97473	AHCTF1;AIMP1;ALDH18A1;BAZ1A;BAZ1B;BRIX1;C7orf50;DARS1;DDX27;DDX39A;DDX52;DDX54;DDX56;DHX30;DNAH10;DNAJC9;DUT;DYNC1H1;DYNC1LI1;EEF1E1;EIF2S1;EIF2S2;EPPK1;EPRS1;ETF1;EXOSC10;FANCI;FAU;FTSJ3;GCN1;GNL2;GNL3;GRWD1;GTPBP4;H1-10;HAGH;HUWE1;IARS1;IPO4;KARS1;LANCL1;LARS1;MACROH2A1;MKI67;MMS19;MRTO4;MYH14;NAT10;NCAPH;NOC3L;NOP2;NOP53;NSUN2;NUP188;NUP205;NUP93;NXF1;PAFAH1B1;PFKL;PHF6;PIH1D1;PRKDC;QARS1;RAD2…	1.04e-09
Reactome	BIOID	Cluster 15	Nonhomologous End-Joining (NHEJ)	2.92199	AHCTF1;AIMP1;ALDH18A1;BAZ1A;BAZ1B;BRIX1;C7orf50;DARS1;DDX27;DDX39A;DDX52;DDX54;DDX56;DHX30;DNAH10;DNAJC9;DUT;DYNC1H1;DYNC1LI1;EEF1E1;EIF2S1;EIF2S2;EPPK1;EPRS1;ETF1;EXOSC10;FANCI;FAU;FTSJ3;GCN1;GNL2;GNL3;GRWD1;GTPBP4;H1-10;HAGH;HUWE1;IARS1;IPO4;KARS1;LANCL1;LARS1;MACROH2A1;MKI67;MMS19;MRTO4;MYH14;NAT10;NCAPH;NOC3L;NOP2;NOP53;NSUN2;NUP188;NUP205;NUP93;NXF1;PAFAH1B1;PFKL;PHF6;PIH1D1;PRKDC;QARS1;RAD2…	0.00458437
Reactome	BIOID	Cluster 15	ISG15 antiviral mechanism	2.88546	AHCTF1;AIMP1;ALDH18A1;BAZ1A;BAZ1B;BRIX1;C7orf50;DARS1;DDX27;DDX39A;DDX52;DDX54;DDX56;DHX30;DNAH10;DNAJC9;DUT;DYNC1H1;DYNC1LI1;EEF1E1;EIF2S1;EIF2S2;EPPK1;EPRS1;ETF1;EXOSC10;FANCI;FAU;FTSJ3;GCN1;GNL2;GNL3;GRWD1;GTPBP4;H1-10;HAGH;HUWE1;IARS1;IPO4;KARS1;LANCL1;LARS1;MACROH2A1;MKI67;MMS19;MRTO4;MYH14;NAT10;NCAPH;NOC3L;NOP2;NOP53;NSUN2;NUP188;NUP205;NUP93;NXF1;PAFAH1B1;PFKL;PHF6;PIH1D1;PRKDC;QARS1;RAD2…	0.0017405
Reactome	BIOID	Cluster 15	Transcriptional regulation by small RNAs	2.88546	AHCTF1;AIMP1;ALDH18A1;BAZ1A;BAZ1B;BRIX1;C7orf50;DARS1;DDX27;DDX39A;DDX52;DDX54;DDX56;DHX30;DNAH10;DNAJC9;DUT;DYNC1H1;DYNC1LI1;EEF1E1;EIF2S1;EIF2S2;EPPK1;EPRS1;ETF1;EXOSC10;FANCI;FAU;FTSJ3;GCN1;GNL2;GNL3;GRWD1;GTPBP4;H1-10;HAGH;HUWE1;IARS1;IPO4;KARS1;LANCL1;LARS1;MACROH2A1;MKI67;MMS19;MRTO4;MYH14;NAT10;NCAPH;NOC3L;NOP2;NOP53;NSUN2;NUP188;NUP205;NUP93;NXF1;PAFAH1B1;PFKL;PHF6;PIH1D1;PRKDC;QARS1;RAD2…	0.0017405
Reactome	BIOID	Cluster 15	Separation of Sister Chromatids	2.85236	AHCTF1;AIMP1;ALDH18A1;BAZ1A;BAZ1B;BRIX1;C7orf50;DARS1;DDX27;DDX39A;DDX52;DDX54;DDX56;DHX30;DNAH10;DNAJC9;DUT;DYNC1H1;DYNC1LI1;EEF1E1;EIF2S1;EIF2S2;EPPK1;EPRS1;ETF1;EXOSC10;FANCI;FAU;FTSJ3;GCN1;GNL2;GNL3;GRWD1;GTPBP4;H1-10;HAGH;HUWE1;IARS1;IPO4;KARS1;LANCL1;LARS1;MACROH2A1;MKI67;MMS19;MRTO4;MYH14;NAT10;NCAPH;NOC3L;NOP2;NOP53;NSUN2;NUP188;NUP205;NUP93;NXF1;PAFAH1B1;PFKL;PHF6;PIH1D1;PRKDC;QARS1;RAD2…	3.13e-05
Reactome	BIOID	Cluster 15	Mitotic Spindle Checkpoint	2.82801	AHCTF1;AIMP1;ALDH18A1;BAZ1A;BAZ1B;BRIX1;C7orf50;DARS1;DDX27;DDX39A;DDX52;DDX54;DDX56;DHX30;DNAH10;DNAJC9;DUT;DYNC1H1;DYNC1LI1;EEF1E1;EIF2S1;EIF2S2;EPPK1;EPRS1;ETF1;EXOSC10;FANCI;FAU;FTSJ3;GCN1;GNL2;GNL3;GRWD1;GTPBP4;H1-10;HAGH;HUWE1;IARS1;IPO4;KARS1;LANCL1;LARS1;MACROH2A1;MKI67;MMS19;MRTO4;MYH14;NAT10;NCAPH;NOC3L;NOP2;NOP53;NSUN2;NUP188;NUP205;NUP93;NXF1;PAFAH1B1;PFKL;PHF6;PIH1D1;PRKDC;QARS1;RAD2…	0.000719728
Reactome	BIOID	Cluster 14	RNA Polymerase II Transcription	2.04996	FKBP5;HSP90AA1;HSP90AB1;STUB1	0.0105699
Reactome	BIOID	Cluster 15	Reproduction	2.78954	AHCTF1;AIMP1;ALDH18A1;BAZ1A;BAZ1B;BRIX1;C7orf50;DARS1;DDX27;DDX39A;DDX52;DDX54;DDX56;DHX30;DNAH10;DNAJC9;DUT;DYNC1H1;DYNC1LI1;EEF1E1;EIF2S1;EIF2S2;EPPK1;EPRS1;ETF1;EXOSC10;FANCI;FAU;FTSJ3;GCN1;GNL2;GNL3;GRWD1;GTPBP4;H1-10;HAGH;HUWE1;IARS1;IPO4;KARS1;LANCL1;LARS1;MACROH2A1;MKI67;MMS19;MRTO4;MYH14;NAT10;NCAPH;NOC3L;NOP2;NOP53;NSUN2;NUP188;NUP205;NUP93;NXF1;PAFAH1B1;PFKL;PHF6;PIH1D1;PRKDC;QARS1;RAD2…	0.000795086
Reactome	BIOID	Cluster 14	Metabolism	1.41432	FKBP5;HSP90AA1;HSP90AB1;STUB1	0.0309822
Reactome	BIOID	Cluster 15	HSP90 chaperone cycle for steroid hormone receptors (SHR)	2.78954	AHCTF1;AIMP1;ALDH18A1;BAZ1A;BAZ1B;BRIX1;C7orf50;DARS1;DDX27;DDX39A;DDX52;DDX54;DDX56;DHX30;DNAH10;DNAJC9;DUT;DYNC1H1;DYNC1LI1;EEF1E1;EIF2S1;EIF2S2;EPPK1;EPRS1;ETF1;EXOSC10;FANCI;FAU;FTSJ3;GCN1;GNL2;GNL3;GRWD1;GTPBP4;H1-10;HAGH;HUWE1;IARS1;IPO4;KARS1;LANCL1;LARS1;MACROH2A1;MKI67;MMS19;MRTO4;MYH14;NAT10;NCAPH;NOC3L;NOP2;NOP53;NSUN2;NUP188;NUP205;NUP93;NXF1;PAFAH1B1;PFKL;PHF6;PIH1D1;PRKDC;QARS1;RAD2…	0.00569708
Reactome	BIOID	Cluster 15	SUMO E3 ligases SUMOylate target proteins	2.76445	AHCTF1;AIMP1;ALDH18A1;BAZ1A;BAZ1B;BRIX1;C7orf50;DARS1;DDX27;DDX39A;DDX52;DDX54;DDX56;DHX30;DNAH10;DNAJC9;DUT;DYNC1H1;DYNC1LI1;EEF1E1;EIF2S1;EIF2S2;EPPK1;EPRS1;ETF1;EXOSC10;FANCI;FAU;FTSJ3;GCN1;GNL2;GNL3;GRWD1;GTPBP4;H1-10;HAGH;HUWE1;IARS1;IPO4;KARS1;LANCL1;LARS1;MACROH2A1;MKI67;MMS19;MRTO4;MYH14;NAT10;NCAPH;NOC3L;NOP2;NOP53;NSUN2;NUP188;NUP205;NUP93;NXF1;PAFAH1B1;PFKL;PHF6;PIH1D1;PRKDC;QARS1;RAD2…	0.000123569
Reactome	BIOID	Cluster 15	EML4 and NUDC in mitotic spindle formation	2.75207	AHCTF1;AIMP1;ALDH18A1;BAZ1A;BAZ1B;BRIX1;C7orf50;DARS1;DDX27;DDX39A;DDX52;DDX54;DDX56;DHX30;DNAH10;DNAJC9;DUT;DYNC1H1;DYNC1LI1;EEF1E1;EIF2S1;EIF2S2;EPPK1;EPRS1;ETF1;EXOSC10;FANCI;FAU;FTSJ3;GCN1;GNL2;GNL3;GRWD1;GTPBP4;H1-10;HAGH;HUWE1;IARS1;IPO4;KARS1;LANCL1;LARS1;MACROH2A1;MKI67;MMS19;MRTO4;MYH14;NAT10;NCAPH;NOC3L;NOP2;NOP53;NSUN2;NUP188;NUP205;NUP93;NXF1;PAFAH1B1;PFKL;PHF6;PIH1D1;PRKDC;QARS1;RAD2…	0.000866445
Reactome	BIOID	Cluster 15	Recruitment and ATM-mediated phosphorylation of repair and signaling proteins at DNA double strand breaks	2.73979	AHCTF1;AIMP1;ALDH18A1;BAZ1A;BAZ1B;BRIX1;C7orf50;DARS1;DDX27;DDX39A;DDX52;DDX54;DDX56;DHX30;DNAH10;DNAJC9;DUT;DYNC1H1;DYNC1LI1;EEF1E1;EIF2S1;EIF2S2;EPPK1;EPRS1;ETF1;EXOSC10;FANCI;FAU;FTSJ3;GCN1;GNL2;GNL3;GRWD1;GTPBP4;H1-10;HAGH;HUWE1;IARS1;IPO4;KARS1;LANCL1;LARS1;MACROH2A1;MKI67;MMS19;MRTO4;MYH14;NAT10;NCAPH;NOC3L;NOP2;NOP53;NSUN2;NUP188;NUP205;NUP93;NXF1;PAFAH1B1;PFKL;PHF6;PIH1D1;PRKDC;QARS1;RAD2…	0.00614745
Reactome	BIOID	Cluster 15	Antiviral mechanism by IFN-stimulated genes	2.73166	AHCTF1;AIMP1;ALDH18A1;BAZ1A;BAZ1B;BRIX1;C7orf50;DARS1;DDX27;DDX39A;DDX52;DDX54;DDX56;DHX30;DNAH10;DNAJC9;DUT;DYNC1H1;DYNC1LI1;EEF1E1;EIF2S1;EIF2S2;EPPK1;EPRS1;ETF1;EXOSC10;FANCI;FAU;FTSJ3;GCN1;GNL2;GNL3;GRWD1;GTPBP4;H1-10;HAGH;HUWE1;IARS1;IPO4;KARS1;LANCL1;LARS1;MACROH2A1;MKI67;MMS19;MRTO4;MYH14;NAT10;NCAPH;NOC3L;NOP2;NOP53;NSUN2;NUP188;NUP205;NUP93;NXF1;PAFAH1B1;PFKL;PHF6;PIH1D1;PRKDC;QARS1;RAD2…	0.00242092
Reactome	BIOID	Cluster 15	Mitotic Prophase	2.72761	AHCTF1;AIMP1;ALDH18A1;BAZ1A;BAZ1B;BRIX1;C7orf50;DARS1;DDX27;DDX39A;DDX52;DDX54;DDX56;DHX30;DNAH10;DNAJC9;DUT;DYNC1H1;DYNC1LI1;EEF1E1;EIF2S1;EIF2S2;EPPK1;EPRS1;ETF1;EXOSC10;FANCI;FAU;FTSJ3;GCN1;GNL2;GNL3;GRWD1;GTPBP4;H1-10;HAGH;HUWE1;IARS1;IPO4;KARS1;LANCL1;LARS1;MACROH2A1;MKI67;MMS19;MRTO4;MYH14;NAT10;NCAPH;NOC3L;NOP2;NOP53;NSUN2;NUP188;NUP205;NUP93;NXF1;PAFAH1B1;PFKL;PHF6;PIH1D1;PRKDC;QARS1;RAD2…	0.000926328
Reactome	BIOID	Cluster 15	SUMOylation	2.71554	AHCTF1;AIMP1;ALDH18A1;BAZ1A;BAZ1B;BRIX1;C7orf50;DARS1;DDX27;DDX39A;DDX52;DDX54;DDX56;DHX30;DNAH10;DNAJC9;DUT;DYNC1H1;DYNC1LI1;EEF1E1;EIF2S1;EIF2S2;EPPK1;EPRS1;ETF1;EXOSC10;FANCI;FAU;FTSJ3;GCN1;GNL2;GNL3;GRWD1;GTPBP4;H1-10;HAGH;HUWE1;IARS1;IPO4;KARS1;LANCL1;LARS1;MACROH2A1;MKI67;MMS19;MRTO4;MYH14;NAT10;NCAPH;NOC3L;NOP2;NOP53;NSUN2;NUP188;NUP205;NUP93;NXF1;PAFAH1B1;PFKL;PHF6;PIH1D1;PRKDC;QARS1;RAD2…	0.000146762
Reactome	BIOID	Cluster 15	B-WICH complex positively regulates rRNA expression	2.71554	AHCTF1;AIMP1;ALDH18A1;BAZ1A;BAZ1B;BRIX1;C7orf50;DARS1;DDX27;DDX39A;DDX52;DDX54;DDX56;DHX30;DNAH10;DNAJC9;DUT;DYNC1H1;DYNC1LI1;EEF1E1;EIF2S1;EIF2S2;EPPK1;EPRS1;ETF1;EXOSC10;FANCI;FAU;FTSJ3;GCN1;GNL2;GNL3;GRWD1;GTPBP4;H1-10;HAGH;HUWE1;IARS1;IPO4;KARS1;LANCL1;LARS1;MACROH2A1;MKI67;MMS19;MRTO4;MYH14;NAT10;NCAPH;NOC3L;NOP2;NOP53;NSUN2;NUP188;NUP205;NUP93;NXF1;PAFAH1B1;PFKL;PHF6;PIH1D1;PRKDC;QARS1;RAD2…	0.00637915
Reactome	BIOID	Cluster 15	DNA Double Strand Break Response	2.71554	AHCTF1;AIMP1;ALDH18A1;BAZ1A;BAZ1B;BRIX1;C7orf50;DARS1;DDX27;DDX39A;DDX52;DDX54;DDX56;DHX30;DNAH10;DNAJC9;DUT;DYNC1H1;DYNC1LI1;EEF1E1;EIF2S1;EIF2S2;EPPK1;EPRS1;ETF1;EXOSC10;FANCI;FAU;FTSJ3;GCN1;GNL2;GNL3;GRWD1;GTPBP4;H1-10;HAGH;HUWE1;IARS1;IPO4;KARS1;LANCL1;LARS1;MACROH2A1;MKI67;MMS19;MRTO4;MYH14;NAT10;NCAPH;NOC3L;NOP2;NOP53;NSUN2;NUP188;NUP205;NUP93;NXF1;PAFAH1B1;PFKL;PHF6;PIH1D1;PRKDC;QARS1;RAD2…	0.00637915
Reactome	BIOID	Cluster 15	Signaling by ROBO receptors	2.6616	AHCTF1;AIMP1;ALDH18A1;BAZ1A;BAZ1B;BRIX1;C7orf50;DARS1;DDX27;DDX39A;DDX52;DDX54;DDX56;DHX30;DNAH10;DNAJC9;DUT;DYNC1H1;DYNC1LI1;EEF1E1;EIF2S1;EIF2S2;EPPK1;EPRS1;ETF1;EXOSC10;FANCI;FAU;FTSJ3;GCN1;GNL2;GNL3;GRWD1;GTPBP4;H1-10;HAGH;HUWE1;IARS1;IPO4;KARS1;LANCL1;LARS1;MACROH2A1;MKI67;MMS19;MRTO4;MYH14;NAT10;NCAPH;NOC3L;NOP2;NOP53;NSUN2;NUP188;NUP205;NUP93;NXF1;PAFAH1B1;PFKL;PHF6;PIH1D1;PRKDC;QARS1;RAD2…	6.96e-05
Reactome	BIOID	Cluster 15	Cytosolic sensors of pathogen-associated DNA	2.64515	AHCTF1;AIMP1;ALDH18A1;BAZ1A;BAZ1B;BRIX1;C7orf50;DARS1;DDX27;DDX39A;DDX52;DDX54;DDX56;DHX30;DNAH10;DNAJC9;DUT;DYNC1H1;DYNC1LI1;EEF1E1;EIF2S1;EIF2S2;EPPK1;EPRS1;ETF1;EXOSC10;FANCI;FAU;FTSJ3;GCN1;GNL2;GNL3;GRWD1;GTPBP4;H1-10;HAGH;HUWE1;IARS1;IPO4;KARS1;LANCL1;LARS1;MACROH2A1;MKI67;MMS19;MRTO4;MYH14;NAT10;NCAPH;NOC3L;NOP2;NOP53;NSUN2;NUP188;NUP205;NUP93;NXF1;PAFAH1B1;PFKL;PHF6;PIH1D1;PRKDC;QARS1;RAD2…	0.0072021
Reactome	BIOID	Cluster 15	Cellular response to heat stress	2.63754	AHCTF1;AIMP1;ALDH18A1;BAZ1A;BAZ1B;BRIX1;C7orf50;DARS1;DDX27;DDX39A;DDX52;DDX54;DDX56;DHX30;DNAH10;DNAJC9;DUT;DYNC1H1;DYNC1LI1;EEF1E1;EIF2S1;EIF2S2;EPPK1;EPRS1;ETF1;EXOSC10;FANCI;FAU;FTSJ3;GCN1;GNL2;GNL3;GRWD1;GTPBP4;H1-10;HAGH;HUWE1;IARS1;IPO4;KARS1;LANCL1;LARS1;MACROH2A1;MKI67;MMS19;MRTO4;MYH14;NAT10;NCAPH;NOC3L;NOP2;NOP53;NSUN2;NUP188;NUP205;NUP93;NXF1;PAFAH1B1;PFKL;PHF6;PIH1D1;PRKDC;QARS1;RAD2…	0.00292846
Reactome	BIOID	Cluster 15	Metabolism of RNA	2.616	AHCTF1;AIMP1;ALDH18A1;BAZ1A;BAZ1B;BRIX1;C7orf50;DARS1;DDX27;DDX39A;DDX52;DDX54;DDX56;DHX30;DNAH10;DNAJC9;DUT;DYNC1H1;DYNC1LI1;EEF1E1;EIF2S1;EIF2S2;EPPK1;EPRS1;ETF1;EXOSC10;FANCI;FAU;FTSJ3;GCN1;GNL2;GNL3;GRWD1;GTPBP4;H1-10;HAGH;HUWE1;IARS1;IPO4;KARS1;LANCL1;LARS1;MACROH2A1;MKI67;MMS19;MRTO4;MYH14;NAT10;NCAPH;NOC3L;NOP2;NOP53;NSUN2;NUP188;NUP205;NUP93;NXF1;PAFAH1B1;PFKL;PHF6;PIH1D1;PRKDC;QARS1;RAD2…	2.1e-11
Reactome	BIOID	Cluster 15	M Phase	2.58901	AHCTF1;AIMP1;ALDH18A1;BAZ1A;BAZ1B;BRIX1;C7orf50;DARS1;DDX27;DDX39A;DDX52;DDX54;DDX56;DHX30;DNAH10;DNAJC9;DUT;DYNC1H1;DYNC1LI1;EEF1E1;EIF2S1;EIF2S2;EPPK1;EPRS1;ETF1;EXOSC10;FANCI;FAU;FTSJ3;GCN1;GNL2;GNL3;GRWD1;GTPBP4;H1-10;HAGH;HUWE1;IARS1;IPO4;KARS1;LANCL1;LARS1;MACROH2A1;MKI67;MMS19;MRTO4;MYH14;NAT10;NCAPH;NOC3L;NOP2;NOP53;NSUN2;NUP188;NUP205;NUP93;NXF1;PAFAH1B1;PFKL;PHF6;PIH1D1;PRKDC;QARS1;RAD2…	1.04e-06
Reactome	BIOID	Cluster 15	SLC transporter disorders	2.52089	AHCTF1;AIMP1;ALDH18A1;BAZ1A;BAZ1B;BRIX1;C7orf50;DARS1;DDX27;DDX39A;DDX52;DDX54;DDX56;DHX30;DNAH10;DNAJC9;DUT;DYNC1H1;DYNC1LI1;EEF1E1;EIF2S1;EIF2S2;EPPK1;EPRS1;ETF1;EXOSC10;FANCI;FAU;FTSJ3;GCN1;GNL2;GNL3;GRWD1;GTPBP4;H1-10;HAGH;HUWE1;IARS1;IPO4;KARS1;LANCL1;LARS1;MACROH2A1;MKI67;MMS19;MRTO4;MYH14;NAT10;NCAPH;NOC3L;NOP2;NOP53;NSUN2;NUP188;NUP205;NUP93;NXF1;PAFAH1B1;PFKL;PHF6;PIH1D1;PRKDC;QARS1;RAD2…	0.00377285
Reactome	BIOID	Cluster 15	Loss of Nlp from mitotic centrosomes	2.51391	AHCTF1;AIMP1;ALDH18A1;BAZ1A;BAZ1B;BRIX1;C7orf50;DARS1;DDX27;DDX39A;DDX52;DDX54;DDX56;DHX30;DNAH10;DNAJC9;DUT;DYNC1H1;DYNC1LI1;EEF1E1;EIF2S1;EIF2S2;EPPK1;EPRS1;ETF1;EXOSC10;FANCI;FAU;FTSJ3;GCN1;GNL2;GNL3;GRWD1;GTPBP4;H1-10;HAGH;HUWE1;IARS1;IPO4;KARS1;LANCL1;LARS1;MACROH2A1;MKI67;MMS19;MRTO4;MYH14;NAT10;NCAPH;NOC3L;NOP2;NOP53;NSUN2;NUP188;NUP205;NUP93;NXF1;PAFAH1B1;PFKL;PHF6;PIH1D1;PRKDC;QARS1;RAD2…	0.00877729
Reactome	BIOID	Cluster 15	Loss of proteins required for interphase microtubule organization from the centrosome	2.51391	AHCTF1;AIMP1;ALDH18A1;BAZ1A;BAZ1B;BRIX1;C7orf50;DARS1;DDX27;DDX39A;DDX52;DDX54;DDX56;DHX30;DNAH10;DNAJC9;DUT;DYNC1H1;DYNC1LI1;EEF1E1;EIF2S1;EIF2S2;EPPK1;EPRS1;ETF1;EXOSC10;FANCI;FAU;FTSJ3;GCN1;GNL2;GNL3;GRWD1;GTPBP4;H1-10;HAGH;HUWE1;IARS1;IPO4;KARS1;LANCL1;LARS1;MACROH2A1;MKI67;MMS19;MRTO4;MYH14;NAT10;NCAPH;NOC3L;NOP2;NOP53;NSUN2;NUP188;NUP205;NUP93;NXF1;PAFAH1B1;PFKL;PHF6;PIH1D1;PRKDC;QARS1;RAD2…	0.00877729
Reactome	BIOID	Cluster 15	RHO GTPases Activate Formins	2.48288	AHCTF1;AIMP1;ALDH18A1;BAZ1A;BAZ1B;BRIX1;C7orf50;DARS1;DDX27;DDX39A;DDX52;DDX54;DDX56;DHX30;DNAH10;DNAJC9;DUT;DYNC1H1;DYNC1LI1;EEF1E1;EIF2S1;EIF2S2;EPPK1;EPRS1;ETF1;EXOSC10;FANCI;FAU;FTSJ3;GCN1;GNL2;GNL3;GRWD1;GTPBP4;H1-10;HAGH;HUWE1;IARS1;IPO4;KARS1;LANCL1;LARS1;MACROH2A1;MKI67;MMS19;MRTO4;MYH14;NAT10;NCAPH;NOC3L;NOP2;NOP53;NSUN2;NUP188;NUP205;NUP93;NXF1;PAFAH1B1;PFKL;PHF6;PIH1D1;PRKDC;QARS1;RAD2…	0.00175547
Reactome	BIOID	Cluster 15	AURKA Activation by TPX2	2.45251	AHCTF1;AIMP1;ALDH18A1;BAZ1A;BAZ1B;BRIX1;C7orf50;DARS1;DDX27;DDX39A;DDX52;DDX54;DDX56;DHX30;DNAH10;DNAJC9;DUT;DYNC1H1;DYNC1LI1;EEF1E1;EIF2S1;EIF2S2;EPPK1;EPRS1;ETF1;EXOSC10;FANCI;FAU;FTSJ3;GCN1;GNL2;GNL3;GRWD1;GTPBP4;H1-10;HAGH;HUWE1;IARS1;IPO4;KARS1;LANCL1;LARS1;MACROH2A1;MKI67;MMS19;MRTO4;MYH14;NAT10;NCAPH;NOC3L;NOP2;NOP53;NSUN2;NUP188;NUP205;NUP93;NXF1;PAFAH1B1;PFKL;PHF6;PIH1D1;PRKDC;QARS1;RAD2…	0.00973215
Reactome	BIOID	Cluster 15	Gene Silencing by RNA	2.42603	AHCTF1;AIMP1;ALDH18A1;BAZ1A;BAZ1B;BRIX1;C7orf50;DARS1;DDX27;DDX39A;DDX52;DDX54;DDX56;DHX30;DNAH10;DNAJC9;DUT;DYNC1H1;DYNC1LI1;EEF1E1;EIF2S1;EIF2S2;EPPK1;EPRS1;ETF1;EXOSC10;FANCI;FAU;FTSJ3;GCN1;GNL2;GNL3;GRWD1;GTPBP4;H1-10;HAGH;HUWE1;IARS1;IPO4;KARS1;LANCL1;LARS1;MACROH2A1;MKI67;MMS19;MRTO4;MYH14;NAT10;NCAPH;NOC3L;NOP2;NOP53;NSUN2;NUP188;NUP205;NUP93;NXF1;PAFAH1B1;PFKL;PHF6;PIH1D1;PRKDC;QARS1;RAD2…	0.0046078
Reactome	BIOID	Cluster 15	DNA Double-Strand Break Repair	2.41298	AHCTF1;AIMP1;ALDH18A1;BAZ1A;BAZ1B;BRIX1;C7orf50;DARS1;DDX27;DDX39A;DDX52;DDX54;DDX56;DHX30;DNAH10;DNAJC9;DUT;DYNC1H1;DYNC1LI1;EEF1E1;EIF2S1;EIF2S2;EPPK1;EPRS1;ETF1;EXOSC10;FANCI;FAU;FTSJ3;GCN1;GNL2;GNL3;GRWD1;GTPBP4;H1-10;HAGH;HUWE1;IARS1;IPO4;KARS1;LANCL1;LARS1;MACROH2A1;MKI67;MMS19;MRTO4;MYH14;NAT10;NCAPH;NOC3L;NOP2;NOP53;NSUN2;NUP188;NUP205;NUP93;NXF1;PAFAH1B1;PFKL;PHF6;PIH1D1;PRKDC;QARS1;RAD2…	0.0021224
Reactome	BIOID	Cluster 15	Estrogen-dependent gene expression	2.3005	AHCTF1;AIMP1;ALDH18A1;BAZ1A;BAZ1B;BRIX1;C7orf50;DARS1;DDX27;DDX39A;DDX52;DDX54;DDX56;DHX30;DNAH10;DNAJC9;DUT;DYNC1H1;DYNC1LI1;EEF1E1;EIF2S1;EIF2S2;EPPK1;EPRS1;ETF1;EXOSC10;FANCI;FAU;FTSJ3;GCN1;GNL2;GNL3;GRWD1;GTPBP4;H1-10;HAGH;HUWE1;IARS1;IPO4;KARS1;LANCL1;LARS1;MACROH2A1;MKI67;MMS19;MRTO4;MYH14;NAT10;NCAPH;NOC3L;NOP2;NOP53;NSUN2;NUP188;NUP205;NUP93;NXF1;PAFAH1B1;PFKL;PHF6;PIH1D1;PRKDC;QARS1;RAD2…	0.0059223
Reactome	BIOID	Cluster 15	Cellular responses to stress	2.28768	AHCTF1;AIMP1;ALDH18A1;BAZ1A;BAZ1B;BRIX1;C7orf50;DARS1;DDX27;DDX39A;DDX52;DDX54;DDX56;DHX30;DNAH10;DNAJC9;DUT;DYNC1H1;DYNC1LI1;EEF1E1;EIF2S1;EIF2S2;EPPK1;EPRS1;ETF1;EXOSC10;FANCI;FAU;FTSJ3;GCN1;GNL2;GNL3;GRWD1;GTPBP4;H1-10;HAGH;HUWE1;IARS1;IPO4;KARS1;LANCL1;LARS1;MACROH2A1;MKI67;MMS19;MRTO4;MYH14;NAT10;NCAPH;NOC3L;NOP2;NOP53;NSUN2;NUP188;NUP205;NUP93;NXF1;PAFAH1B1;PFKL;PHF6;PIH1D1;PRKDC;QARS1;RAD2…	1.35e-06
Reactome	BIOID	Cluster 15	HIV Life Cycle	2.25611	AHCTF1;AIMP1;ALDH18A1;BAZ1A;BAZ1B;BRIX1;C7orf50;DARS1;DDX27;DDX39A;DDX52;DDX54;DDX56;DHX30;DNAH10;DNAJC9;DUT;DYNC1H1;DYNC1LI1;EEF1E1;EIF2S1;EIF2S2;EPPK1;EPRS1;ETF1;EXOSC10;FANCI;FAU;FTSJ3;GCN1;GNL2;GNL3;GRWD1;GTPBP4;H1-10;HAGH;HUWE1;IARS1;IPO4;KARS1;LANCL1;LARS1;MACROH2A1;MKI67;MMS19;MRTO4;MYH14;NAT10;NCAPH;NOC3L;NOP2;NOP53;NSUN2;NUP188;NUP205;NUP93;NXF1;PAFAH1B1;PFKL;PHF6;PIH1D1;PRKDC;QARS1;RAD2…	0.00312722
Reactome	BIOID	Cluster 15	Cellular responses to external stimuli	2.25237	AHCTF1;AIMP1;ALDH18A1;BAZ1A;BAZ1B;BRIX1;C7orf50;DARS1;DDX27;DDX39A;DDX52;DDX54;DDX56;DHX30;DNAH10;DNAJC9;DUT;DYNC1H1;DYNC1LI1;EEF1E1;EIF2S1;EIF2S2;EPPK1;EPRS1;ETF1;EXOSC10;FANCI;FAU;FTSJ3;GCN1;GNL2;GNL3;GRWD1;GTPBP4;H1-10;HAGH;HUWE1;IARS1;IPO4;KARS1;LANCL1;LARS1;MACROH2A1;MKI67;MMS19;MRTO4;MYH14;NAT10;NCAPH;NOC3L;NOP2;NOP53;NSUN2;NUP188;NUP205;NUP93;NXF1;PAFAH1B1;PFKL;PHF6;PIH1D1;PRKDC;QARS1;RAD2…	1.65e-06
Reactome	BIOID	Cluster 15	HCMV Early Events	2.24392	AHCTF1;AIMP1;ALDH18A1;BAZ1A;BAZ1B;BRIX1;C7orf50;DARS1;DDX27;DDX39A;DDX52;DDX54;DDX56;DHX30;DNAH10;DNAJC9;DUT;DYNC1H1;DYNC1LI1;EEF1E1;EIF2S1;EIF2S2;EPPK1;EPRS1;ETF1;EXOSC10;FANCI;FAU;FTSJ3;GCN1;GNL2;GNL3;GRWD1;GTPBP4;H1-10;HAGH;HUWE1;IARS1;IPO4;KARS1;LANCL1;LARS1;MACROH2A1;MKI67;MMS19;MRTO4;MYH14;NAT10;NCAPH;NOC3L;NOP2;NOP53;NSUN2;NUP188;NUP205;NUP93;NXF1;PAFAH1B1;PFKL;PHF6;PIH1D1;PRKDC;QARS1;RAD2…	0.00156611
Reactome	BIOID	Cluster 15	Cell Cycle, Mitotic	2.13861	AHCTF1;AIMP1;ALDH18A1;BAZ1A;BAZ1B;BRIX1;C7orf50;DARS1;DDX27;DDX39A;DDX52;DDX54;DDX56;DHX30;DNAH10;DNAJC9;DUT;DYNC1H1;DYNC1LI1;EEF1E1;EIF2S1;EIF2S2;EPPK1;EPRS1;ETF1;EXOSC10;FANCI;FAU;FTSJ3;GCN1;GNL2;GNL3;GRWD1;GTPBP4;H1-10;HAGH;HUWE1;IARS1;IPO4;KARS1;LANCL1;LARS1;MACROH2A1;MKI67;MMS19;MRTO4;MYH14;NAT10;NCAPH;NOC3L;NOP2;NOP53;NSUN2;NUP188;NUP205;NUP93;NXF1;PAFAH1B1;PFKL;PHF6;PIH1D1;PRKDC;QARS1;RAD2…	1.62e-05
Reactome	BIOID	Cluster 15	Golgi-to-ER retrograde transport	2.10936	AHCTF1;AIMP1;ALDH18A1;BAZ1A;BAZ1B;BRIX1;C7orf50;DARS1;DDX27;DDX39A;DDX52;DDX54;DDX56;DHX30;DNAH10;DNAJC9;DUT;DYNC1H1;DYNC1LI1;EEF1E1;EIF2S1;EIF2S2;EPPK1;EPRS1;ETF1;EXOSC10;FANCI;FAU;FTSJ3;GCN1;GNL2;GNL3;GRWD1;GTPBP4;H1-10;HAGH;HUWE1;IARS1;IPO4;KARS1;LANCL1;LARS1;MACROH2A1;MKI67;MMS19;MRTO4;MYH14;NAT10;NCAPH;NOC3L;NOP2;NOP53;NSUN2;NUP188;NUP205;NUP93;NXF1;PAFAH1B1;PFKL;PHF6;PIH1D1;PRKDC;QARS1;RAD2…	0.00871468
Reactome	BIOID	Cluster 15	Cell Cycle	2.04177	AHCTF1;AIMP1;ALDH18A1;BAZ1A;BAZ1B;BRIX1;C7orf50;DARS1;DDX27;DDX39A;DDX52;DDX54;DDX56;DHX30;DNAH10;DNAJC9;DUT;DYNC1H1;DYNC1LI1;EEF1E1;EIF2S1;EIF2S2;EPPK1;EPRS1;ETF1;EXOSC10;FANCI;FAU;FTSJ3;GCN1;GNL2;GNL3;GRWD1;GTPBP4;H1-10;HAGH;HUWE1;IARS1;IPO4;KARS1;LANCL1;LARS1;MACROH2A1;MKI67;MMS19;MRTO4;MYH14;NAT10;NCAPH;NOC3L;NOP2;NOP53;NSUN2;NUP188;NUP205;NUP93;NXF1;PAFAH1B1;PFKL;PHF6;PIH1D1;PRKDC;QARS1;RAD2…	7.25e-06
Reactome	BIOID	Cluster 15	Processing of Capped Intron-Containing Pre-mRNA	2.00772	AHCTF1;AIMP1;ALDH18A1;BAZ1A;BAZ1B;BRIX1;C7orf50;DARS1;DDX27;DDX39A;DDX52;DDX54;DDX56;DHX30;DNAH10;DNAJC9;DUT;DYNC1H1;DYNC1LI1;EEF1E1;EIF2S1;EIF2S2;EPPK1;EPRS1;ETF1;EXOSC10;FANCI;FAU;FTSJ3;GCN1;GNL2;GNL3;GRWD1;GTPBP4;H1-10;HAGH;HUWE1;IARS1;IPO4;KARS1;LANCL1;LARS1;MACROH2A1;MKI67;MMS19;MRTO4;MYH14;NAT10;NCAPH;NOC3L;NOP2;NOP53;NSUN2;NUP188;NUP205;NUP93;NXF1;PAFAH1B1;PFKL;PHF6;PIH1D1;PRKDC;QARS1;RAD2…	0.00312186
Reactome	BIOID	Cluster 15	HCMV Infection	1.91094	AHCTF1;AIMP1;ALDH18A1;BAZ1A;BAZ1B;BRIX1;C7orf50;DARS1;DDX27;DDX39A;DDX52;DDX54;DDX56;DHX30;DNAH10;DNAJC9;DUT;DYNC1H1;DYNC1LI1;EEF1E1;EIF2S1;EIF2S2;EPPK1;EPRS1;ETF1;EXOSC10;FANCI;FAU;FTSJ3;GCN1;GNL2;GNL3;GRWD1;GTPBP4;H1-10;HAGH;HUWE1;IARS1;IPO4;KARS1;LANCL1;LARS1;MACROH2A1;MKI67;MMS19;MRTO4;MYH14;NAT10;NCAPH;NOC3L;NOP2;NOP53;NSUN2;NUP188;NUP205;NUP93;NXF1;PAFAH1B1;PFKL;PHF6;PIH1D1;PRKDC;QARS1;RAD2…	0.00415392
Reactome	BIOID	Cluster 15	RHO GTPase Effectors	1.73979	AHCTF1;AIMP1;ALDH18A1;BAZ1A;BAZ1B;BRIX1;C7orf50;DARS1;DDX27;DDX39A;DDX52;DDX54;DDX56;DHX30;DNAH10;DNAJC9;DUT;DYNC1H1;DYNC1LI1;EEF1E1;EIF2S1;EIF2S2;EPPK1;EPRS1;ETF1;EXOSC10;FANCI;FAU;FTSJ3;GCN1;GNL2;GNL3;GRWD1;GTPBP4;H1-10;HAGH;HUWE1;IARS1;IPO4;KARS1;LANCL1;LARS1;MACROH2A1;MKI67;MMS19;MRTO4;MYH14;NAT10;NCAPH;NOC3L;NOP2;NOP53;NSUN2;NUP188;NUP205;NUP93;NXF1;PAFAH1B1;PFKL;PHF6;PIH1D1;PRKDC;QARS1;RAD2…	0.00672518
Reactome	BIOID	Cluster 15	DNA Repair	1.65434	AHCTF1;AIMP1;ALDH18A1;BAZ1A;BAZ1B;BRIX1;C7orf50;DARS1;DDX27;DDX39A;DDX52;DDX54;DDX56;DHX30;DNAH10;DNAJC9;DUT;DYNC1H1;DYNC1LI1;EEF1E1;EIF2S1;EIF2S2;EPPK1;EPRS1;ETF1;EXOSC10;FANCI;FAU;FTSJ3;GCN1;GNL2;GNL3;GRWD1;GTPBP4;H1-10;HAGH;HUWE1;IARS1;IPO4;KARS1;LANCL1;LARS1;MACROH2A1;MKI67;MMS19;MRTO4;MYH14;NAT10;NCAPH;NOC3L;NOP2;NOP53;NSUN2;NUP188;NUP205;NUP93;NXF1;PAFAH1B1;PFKL;PHF6;PIH1D1;PRKDC;QARS1;RAD2…	0.00850194
Reactome	BIOID	Cluster 15	Axon guidance	1.49831	AHCTF1;AIMP1;ALDH18A1;BAZ1A;BAZ1B;BRIX1;C7orf50;DARS1;DDX27;DDX39A;DDX52;DDX54;DDX56;DHX30;DNAH10;DNAJC9;DUT;DYNC1H1;DYNC1LI1;EEF1E1;EIF2S1;EIF2S2;EPPK1;EPRS1;ETF1;EXOSC10;FANCI;FAU;FTSJ3;GCN1;GNL2;GNL3;GRWD1;GTPBP4;H1-10;HAGH;HUWE1;IARS1;IPO4;KARS1;LANCL1;LARS1;MACROH2A1;MKI67;MMS19;MRTO4;MYH14;NAT10;NCAPH;NOC3L;NOP2;NOP53;NSUN2;NUP188;NUP205;NUP93;NXF1;PAFAH1B1;PFKL;PHF6;PIH1D1;PRKDC;QARS1;RAD2…	0.00382044
Reactome	BIOID	Cluster 13	Disease	1.24634	DNAJC3;FAT1;HADHA;IGF1R;NUP210;PDIA6	0.0470419
Reactome	BIOID	Cluster 13	Infectious disease	1.95147	DNAJC3;FAT1;HADHA;IGF1R;NUP210;PDIA6	0.0144747
Reactome	BIOID	Cluster 15	Metabolism of proteins	1.45394	AHCTF1;AIMP1;ALDH18A1;BAZ1A;BAZ1B;BRIX1;C7orf50;DARS1;DDX27;DDX39A;DDX52;DDX54;DDX56;DHX30;DNAH10;DNAJC9;DUT;DYNC1H1;DYNC1LI1;EEF1E1;EIF2S1;EIF2S2;EPPK1;EPRS1;ETF1;EXOSC10;FANCI;FAU;FTSJ3;GCN1;GNL2;GNL3;GRWD1;GTPBP4;H1-10;HAGH;HUWE1;IARS1;IPO4;KARS1;LANCL1;LARS1;MACROH2A1;MKI67;MMS19;MRTO4;MYH14;NAT10;NCAPH;NOC3L;NOP2;NOP53;NSUN2;NUP188;NUP205;NUP93;NXF1;PAFAH1B1;PFKL;PHF6;PIH1D1;PRKDC;QARS1;RAD2…	3.93e-07
Reactome	BIOID	Cluster 15	Nervous system development	1.43261	AHCTF1;AIMP1;ALDH18A1;BAZ1A;BAZ1B;BRIX1;C7orf50;DARS1;DDX27;DDX39A;DDX52;DDX54;DDX56;DHX30;DNAH10;DNAJC9;DUT;DYNC1H1;DYNC1LI1;EEF1E1;EIF2S1;EIF2S2;EPPK1;EPRS1;ETF1;EXOSC10;FANCI;FAU;FTSJ3;GCN1;GNL2;GNL3;GRWD1;GTPBP4;H1-10;HAGH;HUWE1;IARS1;IPO4;KARS1;LANCL1;LARS1;MACROH2A1;MKI67;MMS19;MRTO4;MYH14;NAT10;NCAPH;NOC3L;NOP2;NOP53;NSUN2;NUP188;NUP205;NUP93;NXF1;PAFAH1B1;PFKL;PHF6;PIH1D1;PRKDC;QARS1;RAD2…	0.00494519
Reactome	BIOID	Cluster 15	Infectious disease	1.00038	AHCTF1;AIMP1;ALDH18A1;BAZ1A;BAZ1B;BRIX1;C7orf50;DARS1;DDX27;DDX39A;DDX52;DDX54;DDX56;DHX30;DNAH10;DNAJC9;DUT;DYNC1H1;DYNC1LI1;EEF1E1;EIF2S1;EIF2S2;EPPK1;EPRS1;ETF1;EXOSC10;FANCI;FAU;FTSJ3;GCN1;GNL2;GNL3;GRWD1;GTPBP4;H1-10;HAGH;HUWE1;IARS1;IPO4;KARS1;LANCL1;LARS1;MACROH2A1;MKI67;MMS19;MRTO4;MYH14;NAT10;NCAPH;NOC3L;NOP2;NOP53;NSUN2;NUP188;NUP205;NUP93;NXF1;PAFAH1B1;PFKL;PHF6;PIH1D1;PRKDC;QARS1;RAD2…	0.00923218
Reactome	BIOID	Cluster 15	Metabolism	0.948659	AHCTF1;AIMP1;ALDH18A1;BAZ1A;BAZ1B;BRIX1;C7orf50;DARS1;DDX27;DDX39A;DDX52;DDX54;DDX56;DHX30;DNAH10;DNAJC9;DUT;DYNC1H1;DYNC1LI1;EEF1E1;EIF2S1;EIF2S2;EPPK1;EPRS1;ETF1;EXOSC10;FANCI;FAU;FTSJ3;GCN1;GNL2;GNL3;GRWD1;GTPBP4;H1-10;HAGH;HUWE1;IARS1;IPO4;KARS1;LANCL1;LARS1;MACROH2A1;MKI67;MMS19;MRTO4;MYH14;NAT10;NCAPH;NOC3L;NOP2;NOP53;NSUN2;NUP188;NUP205;NUP93;NXF1;PAFAH1B1;PFKL;PHF6;PIH1D1;PRKDC;QARS1;RAD2…	0.00126921
Reactome	BIOID	Cluster 16	Mitochondrial translation initiation	6.02098	DLST;MRPL47;MRPS34;TECR	1.41e-05
Reactome	BIOID	Cluster 16	Mitochondrial translation elongation	6.02098	DLST;MRPL47;MRPS34;TECR	1.41e-05
Reactome	BIOID	Cluster 16	Mitochondrial translation termination	6.02098	DLST;MRPL47;MRPS34;TECR	1.41e-05
Reactome	BIOID	Cluster 16	Mitochondrial translation	5.92582	DLST;MRPL47;MRPS34;TECR	1.63e-05
Reactome	BIOID	Cluster 16	Translation	4.28074	DLST;MRPL47;MRPS34;TECR	0.000255163
Reactome	BIOID	Cluster 16	Metabolism of proteins	1.50456	DLST;MRPL47;MRPS34;TECR	0.0265683
Reactome	BIOID	Cluster 16	Metabolism	1.41432	DLST;MRPL47;MRPS34;TECR	0.0309822
Reactome	BIOID	Cluster 17	Regulation of Glucokinase by Glucokinase Regulatory Protein	7.72552	AAAS;NDC1;STX5;VRK2	5.95e-07
Reactome	BIOID	Cluster 17	Defective TPR may confer susceptibility towards thyroid papillary carcinoma (TPC)	7.72552	AAAS;NDC1;STX5;VRK2	5.95e-07
Reactome	BIOID	Cluster 17	Transport of the SLBP independent Mature mRNA	7.61005	AAAS;NDC1;STX5;VRK2	7.3e-07
Reactome	BIOID	Cluster 17	Nuclear import of Rev protein	7.61005	AAAS;NDC1;STX5;VRK2	7.3e-07
Reactome	BIOID	Cluster 17	SUMOylation of SUMOylation proteins	7.61005	AAAS;NDC1;STX5;VRK2	7.3e-07
Reactome	BIOID	Cluster 18	Disease	1.56827	HNRNPA3;IMMT;RALY;SFXN1;SSRP1;SUPT16H	0.0237976
Reactome	BIOID	Cluster 17	Transport of the SLBP Dependant Mature mRNA	7.57352	AAAS;NDC1;STX5;VRK2	7.58e-07
Reactome	BIOID	Cluster 17	Rev-mediated nuclear export of HIV RNA	7.57352	AAAS;NDC1;STX5;VRK2	7.58e-07
Reactome	BIOID	Cluster 17	Transport of Ribonucleoproteins into the Host Nucleus	7.57352	AAAS;NDC1;STX5;VRK2	7.58e-07
Reactome	BIOID	Cluster 18	RNA Polymerase II Transcription	2.04996	HNRNPA3;IMMT;RALY;SFXN1;SSRP1;SUPT16H	0.0105699
Reactome	BIOID	Cluster 18	Gene expression (Transcription)	1.90866	HNRNPA3;IMMT;RALY;SFXN1;SSRP1;SUPT16H	0.013384
Reactome	BIOID	Cluster 17	Nuclear Pore Complex (NPC) Disassembly	7.57352	AAAS;NDC1;STX5;VRK2	7.58e-07
Reactome	BIOID	Cluster 17	NEP/NS2 Interacts with the Cellular Export Machinery	7.50313	AAAS;NDC1;STX5;VRK2	8.47e-07
Reactome	BIOID	Cluster 17	Interactions of Rev with host cellular proteins	7.50313	AAAS;NDC1;STX5;VRK2	8.47e-07
Reactome	BIOID	Cluster 17	Export of Viral Ribonucleoproteins from Nucleus	7.46918	AAAS;NDC1;STX5;VRK2	8.97e-07
Reactome	BIOID	Cluster 17	SUMOylation of ubiquitinylation proteins	7.46918	AAAS;NDC1;STX5;VRK2	8.97e-07
Reactome	BIOID	Cluster 17	Vpr-mediated nuclear import of PICs	7.43602	AAAS;NDC1;STX5;VRK2	9.48e-07
Reactome	BIOID	Cluster 17	Transport of Mature mRNA Derived from an Intronless Transcript	7.37189	AAAS;NDC1;STX5;VRK2	1.05e-06
Reactome	BIOID	Cluster 17	NS1 Mediated Effects on Host Pathways	7.37189	AAAS;NDC1;STX5;VRK2	1.05e-06
Reactome	BIOID	Cluster 17	Transport of Mature mRNAs Derived from Intronless Transcripts	7.34086	AAAS;NDC1;STX5;VRK2	1.09e-06
Reactome	BIOID	Cluster 17	Interactions of Vpr with host cellular proteins	7.34086	AAAS;NDC1;STX5;VRK2	1.09e-06
Reactome	BIOID	Cluster 17	SUMOylation of DNA replication proteins	7.25159	AAAS;NDC1;STX5;VRK2	1.28e-06
Reactome	BIOID	Cluster 17	SUMOylation of RNA binding proteins	7.22302	AAAS;NDC1;STX5;VRK2	1.34e-06
Reactome	BIOID	Cluster 17	Viral Messenger RNA Synthesis	7.19501	AAAS;NDC1;STX5;VRK2	1.35e-06
Reactome	BIOID	Cluster 17	snRNP Assembly	7.06256	AAAS;NDC1;STX5;VRK2	1.62e-06
Reactome	BIOID	Cluster 17	Metabolism of non-coding RNA	7.06256	AAAS;NDC1;STX5;VRK2	1.62e-06
Reactome	BIOID	Cluster 17	Nuclear Envelope Breakdown	7.03747	AAAS;NDC1;STX5;VRK2	1.67e-06
Reactome	BIOID	Cluster 17	SUMOylation of chromatin organization proteins	6.94125	AAAS;NDC1;STX5;VRK2	1.97e-06
Reactome	BIOID	Cluster 17	tRNA processing in the nucleus	6.94125	AAAS;NDC1;STX5;VRK2	1.97e-06
Reactome	BIOID	Cluster 17	Regulation of HSF1-mediated heat shock response	6.66663	AAAS;NDC1;STX5;VRK2	3.28e-06
Reactome	BIOID	Cluster 17	Immune System	1.66783	AAAS;NDC1;STX5;VRK2	0.0143676
Reactome	BIOID	Cluster 17	Glycolysis	6.61005	AAAS;NDC1;STX5;VRK2	3.6e-06
Reactome	BIOID	Cluster 17	Transport of Mature mRNA derived from an Intron-Containing Transcript	6.61005	AAAS;NDC1;STX5;VRK2	3.6e-06
Reactome	BIOID	Cluster 17	ISG15 antiviral mechanism	6.57352	AAAS;NDC1;STX5;VRK2	3.75e-06
Reactome	BIOID	Cluster 17	Transcriptional regulation by small RNAs	6.57352	AAAS;NDC1;STX5;VRK2	3.75e-06
Reactome	BIOID	Cluster 17	Metabolism	1.82936	AAAS;NDC1;STX5;VRK2	0.0108726
Reactome	BIOID	Cluster 17	SUMOylation of DNA damage response and repair proteins	6.5556	AAAS;NDC1;STX5;VRK2	3.87e-06
Reactome	BIOID	Cluster 17	Transport of Mature Transcript to Cytoplasm	6.45251	AAAS;NDC1;STX5;VRK2	4.74e-06
Reactome	BIOID	Cluster 17	Antiviral mechanism by IFN-stimulated genes	6.41972	AAAS;NDC1;STX5;VRK2	4.93e-06
Reactome	BIOID	Cluster 17	Cellular response to heat stress	6.32559	AAAS;NDC1;STX5;VRK2	5.55e-06
Reactome	BIOID	Cluster 17	Glucose metabolism	6.28074	AAAS;NDC1;STX5;VRK2	6e-06
Reactome	BIOID	Cluster 17	SLC transporter disorders	6.20895	AAAS;NDC1;STX5;VRK2	6.65e-06
Reactome	BIOID	Cluster 17	Gene Silencing by RNA	6.11409	AAAS;NDC1;STX5;VRK2	7.84e-06
Reactome	BIOID	Cluster 17	tRNA processing	6.07527	AAAS;NDC1;STX5;VRK2	8.47e-06
Reactome	BIOID	Cluster 17	Mitotic Prophase	6.00063	AAAS;NDC1;STX5;VRK2	9.76e-06
Reactome	BIOID	Cluster 17	Host Interactions of HIV factors	5.72552	AAAS;NDC1;STX5;VRK2	1.53e-05
Reactome	BIOID	Cluster 17	Late Phase of HIV Life Cycle	5.64752	AAAS;NDC1;STX5;VRK2	1.72e-05
Reactome	BIOID	Cluster 17	Influenza Viral RNA Transcription and Replication	5.64752	AAAS;NDC1;STX5;VRK2	1.72e-05
Reactome	BIOID	Cluster 17	HIV Life Cycle	5.52913	AAAS;NDC1;STX5;VRK2	2.11e-05
Reactome	BIOID	Cluster 17	Influenza Infection	5.46918	AAAS;NDC1;STX5;VRK2	2.28e-05
Reactome	BIOID	Cluster 17	HCMV Late Events	5.46082	AAAS;NDC1;STX5;VRK2	2.31e-05
Reactome	BIOID	Cluster 17	SUMO E3 ligases SUMOylate target proteins	5.45251	AAAS;NDC1;STX5;VRK2	2.34e-05
Reactome	BIOID	Cluster 17	Disorders of transmembrane transporters	5.4036	AAAS;NDC1;STX5;VRK2	2.54e-05
Reactome	BIOID	Cluster 17	SUMOylation	5.4036	AAAS;NDC1;STX5;VRK2	2.54e-05
Reactome	BIOID	Cluster 17	HCMV Early Events	5.19501	AAAS;NDC1;STX5;VRK2	3.69e-05
Reactome	BIOID	Cluster 17	Processing of Capped Intron-Containing Pre-mRNA	4.95881	AAAS;NDC1;STX5;VRK2	5.58e-05
Reactome	BIOID	Cluster 17	HIV Infection	4.94125	AAAS;NDC1;STX5;VRK2	5.75e-05
Reactome	BIOID	Cluster 17	HCMV Infection	4.86203	AAAS;NDC1;STX5;VRK2	6.51e-05
Reactome	BIOID	Cluster 17	Interferon Signaling	4.71554	AAAS;NDC1;STX5;VRK2	8.29e-05
Reactome	BIOID	Cluster 17	Metabolism of carbohydrates	4.66663	AAAS;NDC1;STX5;VRK2	9.05e-05
Reactome	BIOID	Cluster 17	M Phase	4.27706	AAAS;NDC1;STX5;VRK2	0.000172334
Reactome	BIOID	Cluster 17	Cell Cycle, Mitotic	3.82667	AAAS;NDC1;STX5;VRK2	0.000368008
Reactome	BIOID	Cluster 17	Cellular responses to stress	3.75334	AAAS;NDC1;STX5;VRK2	0.000414293
Reactome	BIOID	Cluster 17	Cellular responses to external stimuli	3.71803	AAAS;NDC1;STX5;VRK2	0.000443699
Reactome	BIOID	Cluster 17	Cell Cycle	3.50743	AAAS;NDC1;STX5;VRK2	0.00062634
Reactome	BIOID	Cluster 17	Metabolism of RNA	3.49671	AAAS;NDC1;STX5;VRK2	0.000636357
Reactome	BIOID	Cluster 17	Post-translational protein modification	3.00975	AAAS;NDC1;STX5;VRK2	0
Reactome	BIOID	Cluster 17	Cytokine Signaling in Immune system	2.95734	AAAS;NDC1;STX5;VRK2	0.00158247
Reactome	BIOID	Cluster 17	Infectious disease	2.68843	AAAS;NDC1;STX5;VRK2	0.00247964
Reactome	BIOID	Cluster 17	Metabolism of proteins	2.50456	AAAS;NDC1;STX5;VRK2	0
Reactome	BIOID	Cluster 17	Gene expression (Transcription)	2.3237	AAAS;NDC1;STX5;VRK2	0.00465715
Reactome	BIOID	Cluster 17	Disease	1.98331	AAAS;NDC1;STX5;VRK2	0.00831868
Reactome	BIOID	Cluster 18	Pausing and recovery of Tat-mediated HIV elongation	7.35113	HNRNPA3;IMMT;RALY;SFXN1;SSRP1;SUPT16H	1.5e-06
Reactome	BIOID	Cluster 18	Tat-mediated HIV elongation arrest and recovery	7.35113	HNRNPA3;IMMT;RALY;SFXN1;SSRP1;SUPT16H	1.5e-06
Reactome	BIOID	Cluster 18	HIV elongation arrest and recovery	7.31049	HNRNPA3;IMMT;RALY;SFXN1;SSRP1;SUPT16H	1.6e-06
Reactome	BIOID	Cluster 18	Pausing and recovery of HIV elongation	7.31049	HNRNPA3;IMMT;RALY;SFXN1;SSRP1;SUPT16H	1.6e-06
Reactome	BIOID	Cluster 18	HIV Transcription Elongation	6.92582	HNRNPA3;IMMT;RALY;SFXN1;SSRP1;SUPT16H	3.16e-06
Reactome	BIOID	Cluster 18	Formation of HIV-1 elongation complex containing HIV-1 Tat	6.92582	HNRNPA3;IMMT;RALY;SFXN1;SSRP1;SUPT16H	3.16e-06
Reactome	BIOID	Cluster 18	Tat-mediated elongation of the HIV-1 transcript	6.92582	HNRNPA3;IMMT;RALY;SFXN1;SSRP1;SUPT16H	3.16e-06
Reactome	BIOID	Cluster 18	Formation of HIV elongation complex in the absence of HIV Tat	6.89545	HNRNPA3;IMMT;RALY;SFXN1;SSRP1;SUPT16H	3.3e-06
Reactome	BIOID	Cluster 18	Formation of RNA Pol II elongation complex	6.54967	HNRNPA3;IMMT;RALY;SFXN1;SSRP1;SUPT16H	5.68e-06
Reactome	BIOID	Cluster 18	RNA Polymerase II Transcription Elongation	6.54967	HNRNPA3;IMMT;RALY;SFXN1;SSRP1;SUPT16H	5.68e-06
Reactome	BIOID	Cluster 18	TP53 Regulates Transcription of DNA Repair Genes	6.45804	HNRNPA3;IMMT;RALY;SFXN1;SSRP1;SUPT16H	6.62e-06
Reactome	BIOID	Cluster 18	Transcription of the HIV genome	6.27096	HNRNPA3;IMMT;RALY;SFXN1;SSRP1;SUPT16H	9.24e-06
Reactome	BIOID	Cluster 18	RNA Polymerase II Pre-transcription Events	6.08809	HNRNPA3;IMMT;RALY;SFXN1;SSRP1;SUPT16H	1.25e-05
Reactome	BIOID	Cluster 18	Regulation of TP53 Activity through Phosphorylation	5.95685	HNRNPA3;IMMT;RALY;SFXN1;SSRP1;SUPT16H	1.56e-05
Reactome	BIOID	Cluster 18	Late Phase of HIV Life Cycle	5.23248	HNRNPA3;IMMT;RALY;SFXN1;SSRP1;SUPT16H	5.33e-05
Reactome	BIOID	Cluster 18	Regulation of TP53 Activity	5.15848	HNRNPA3;IMMT;RALY;SFXN1;SSRP1;SUPT16H	6e-05
Reactome	BIOID	Cluster 18	HIV Life Cycle	5.11409	HNRNPA3;IMMT;RALY;SFXN1;SSRP1;SUPT16H	6.42e-05
Reactome	BIOID	Cluster 18	HIV Infection	4.52622	HNRNPA3;IMMT;RALY;SFXN1;SSRP1;SUPT16H	0.000170584
Reactome	BIOID	Cluster 18	Transcriptional Regulation by TP53	3.96078	HNRNPA3;IMMT;RALY;SFXN1;SSRP1;SUPT16H	0.000440477
Reactome	BIOID	Cluster 18	Infectious disease	2.2734	HNRNPA3;IMMT;RALY;SFXN1;SSRP1;SUPT16H	0.00735102
Reactome	BIOID	Cluster 18	Generic Transcription Pathway	2.1835	HNRNPA3;IMMT;RALY;SFXN1;SSRP1;SUPT16H	0.00845274
Reactome	BIOID	Cluster 21	Prefoldin mediated transfer of substrate to CCT/TriC	8.67306	PFDN5;PFDN6;VBP1	0
Reactome	BIOID	Cluster 21	Cooperation of Prefoldin and TriC/CCT in actin and tubulin folding	8.43602	PFDN5;PFDN6;VBP1	0
Reactome	BIOID	Cluster 21	Chaperonin-mediated protein folding	6.89545	PFDN5;PFDN6;VBP1	0
Reactome	BIOID	Cluster 21	Protein folding	6.80799	PFDN5;PFDN6;VBP1	0
Reactome	BIOID	Cluster 21	Metabolism of proteins	2.50456	PFDN5;PFDN6;VBP1	0
