# Supplementary material for: Physical and functional interactome atlas of human receptor tyrosine kinases
Source: EMBO Rep. 2022 Apr 5;23(6):e54041. doi: 10.15252/embr.202154041 (PMC9171411; doi:10.15252/embr.202154041)
Supplement: Supplementary file 9 — Dataset EV7 [file EMBR-23-e54041-s001.zip › Dataset EV7.xlsx]

## Sheet: EV7
Kinase	Substrate	Substrate gene name	AA	AA index	Site probability	Phosphosite	known kinase	PhosphoSitePlus	phospho.ELM	PhosphoSitePlus kinase match	Sugiyama	Motif to match	Motif match proportion
ALK	Q05639	EEF1A2	Y	141	0.844745	Found				FALSE	Substrate found	Y[D/E]X[I/L/V/M]	0.5
ALK	P60709	ACTB	Y	294	0.999961	Found				FALSE	Site found	[D/E]XXY	1
ALK	P00338	LDHA	Y	239	0.995262	Found				FALSE	Site found	YXXYY	0
ALK	Q9UMR2	DDX19B	Y	89	0.845406					FALSE		YXXYY	0
ALK	O95297	MPZL1	Y	263	0.999678	Found	P12931			FALSE	Site found	Y[D/E]X[I/L/V/M]	0.5
ALK	Q15056	EIF4H	Y	12	0.999734	Found				FALSE	Substrate found	YXXYY	0
ALK	P68104	EEF1A1	Y	141	0.844745	Found				FALSE	Substrate found	Y[D/E]X[I/L/V/M]	0.5
ALK	P49841	GSK3B	Y	288	0.900986	Found				FALSE	Substrate found	Y[D/E]X[I/L/V/M]	0.5
ALK	P11310	ACADM	Y	397	1					FALSE	Substrate found	YXXYY	0
ALK	P48047	ATP5PO	Y	41	0.999828	Found				FALSE		YXXYY	0.5
ALK	Q8N6H7	ARFGAP2	Y	278	1	Found				FALSE	Site found	Y[D/E]X[I/L/V/M]	0.5
ALK	P21912	SDHB	Y	241	0.857303					FALSE		YXXYY	0
ALK	P06733	ENO1	Y	44	0.997201	Found				FALSE	Site found	YXXYY	0
ALK	P62633	CNBP	Y	120	0.996343	Found				FALSE	Site found	YXXYY	0
ALK	P14625	HSP90B1	Y	677	0.988548	Found				FALSE	Substrate found	YXXYY	0
ALK	Q96CS3	FAF2	Y	79	0.999369	Found				FALSE		Y[D/E]X[I/L/V/M]	0.5
ALK	P24941	CDK2	Y	15	0.894293	Found	P30291			FALSE	Site found	YXXYY	0.5
ALK	P08865	RPSA	Y	156	1	Found				FALSE		Y[D/E]X[I/L/V/M]	0.5
ALK	Q7RTV0	PHF5A	Y	100	0.999867	Found				FALSE	Site found	YXXYY	0.5
ALK	Q9Y281	CFL2	Y	82	0.999999	Found				FALSE	Site found	YXXYY	0
ALK	P09211	GSTP1	Y	50	0.997874	Found				FALSE		YXXXX[F/Y]	1
ALK	P11413	G6PD	Y	507	0.999941	Found	P12931			FALSE	Site found	YXXYY	0
ALK	P49411	TUFM	Y	133	0.999951	Found				FALSE	Site found	Y[D/E]X[I/L/V/M]	0.5
ALK	Q14240	EIF4A2	Y	49	0.932377	Found				FALSE	Site found	YXXYY	0
ALK	Q9HB07	MYG1	Y	189	0.999978					FALSE	Site found	YXXYY	0
ALK	P50990	CCT8	Y	30	1	Found				FALSE	Site found	YXXYY	0
ALK	O43837	IDH3B	Y	171	0.90137	Found				FALSE		YXXYY	0
ALK	Q9NQ50	MRPL40	Y	199	0.999887	Found				FALSE	Site found	YXXYY	0
ALK	P09211	GSTP1	Y	4	0.80572	Found	P00533			FALSE		YXXYY	0.5
ALK	P31948	STIP1	Y	354	1	Found				FALSE	Site found	YXXYY	0
ALK	Q15181	PPA1	Y	17	0.99998	Found				FALSE	Substrate found	Y[D/E]X[I/L/V/M]	0.5
ALK	O75122	CLASP2	Y	799	1					FALSE		Y[D/E]X[I/L/V/M]	1
ALK	Q13642	FHL1	Y	207	0.862797	Found				FALSE	Site found	[D/E]XXY	1
ALK	Q13263	TRIM28	Y	133	1	Found				FALSE	Site found	[D/E]XXY	1
ALK	O43768	ENSA	Y	70	0.951237	Found				FALSE		YXXYY	0
ALK	P24752	ACAT1	Y	214	1	Found				FALSE	Site found	[D/E]XXY	1
ALK	Q9Y230	RUVBL2	Y	215	0.993197	Found				FALSE	Substrate found	YXXYY	0
ALK	P11310	ACADM	Y	183	1	Found				FALSE	Substrate found	[D/E]XXY	1
ALK	O43852	CALU	Y	275	0.997957	Found				FALSE	Substrate found	YXXYY	0
ALK	P22570	FDXR	Y	126	1					FALSE		[D/E]XXY	1
ALK	P63173	RPL38	Y	43	0.798954	Found				FALSE	Site found	Y[D/E]X[I/L/V/M]	0.5
ALK	Q9Y281	CFL2	Y	89	0.983532	Found				FALSE	Site found	YXXYY	0
ALK	P60981	DSTN	Y	85	0.998801	Found				FALSE	Site found	YXXYY	0
ALK	P11586	MTHFD1	Y	371	0.999768					FALSE		YXXYY	0
ALK	Q5VTE0	EEF1A1P5	Y	254	1					FALSE	Site found	[D/E]XXY	1
ALK	P42167	TMPO	Y	351	0.994826	Found				FALSE	Substrate found	YXXYY	0
ALK	P23528	CFL1	Y	140	1	Found				FALSE	Site found	Y[D/E]X[I/L/V/M]	0.5
ALK	P23528	CFL1	Y	85	0.993333	Found				FALSE	Site found	YXXYY	0.5
ALK	Q13642	FHL1	Y	149	0.999766	Found	P12931			FALSE	Site found	[D/E]XXY	1
ALK	O43615	TIMM44	Y	104	0.984289					FALSE	Substrate found	YXXYY	0
ALK	Q99426	TBCB	Y	107	0.881228	Found				FALSE	Site found	[D/E]XXY	1
ALK	P62993	GRB2	Y	209	0.99998	Found	O60674			FALSE		Y[D/E]X[I/L/V/M]	0.5
ALK	P22234	PAICS	Y	22	1	Found				FALSE	Site found	[D/E]XXY	1
ALK	Q15560	TCEA2	Y	271	0.788648					FALSE		YXXYY	0
ALK	P31040	SDHA	Y	604	0.7853	Found				FALSE		[D/E]XXY	1
ALK	P63220	RPS21	Y	53	0.973864	Found				FALSE	Site found	YXXYY	0
ALK	P09651	HNRNPA1	Y	347	0.998783	Found				FALSE	Site found	YXXYY	0
ALK	P62081	RPS7	Y	177	0.99987	Found				FALSE	Site found	YXXYY	0
ALK	P56211	ARPP19	Y	65	0.951237	Found				FALSE		YXXYY	0
ALK	Q96I99	SUCLG2	Y	343	1	Found				FALSE		YXXYY	0
ALK	P63261	ACTG1	Y	198	0.999999	Found				FALSE	Site found	YXXYY	0
ALK	Q9BXJ9	NAA15	Y	66	1	Found				FALSE	Substrate found	[D/E]XXY	1
ALK	P53701	HCCS	Y	63	1	Found				FALSE		Y[D/E]X[I/L/V/M]	0.5
ALK	Q9Y5J7	TIMM9	Y	70	1					FALSE		YXXYY	0
ALK	P07195	LDHB	Y	240	0.99543	Found				FALSE	Site found	YXXYY	0
ALK	P10809	HSPD1	Y	227	0.958265	Found				FALSE	Site found	YXXYY	0
ALK	O00151	PDLIM1	Y	321	0.995046	Found				FALSE		[D/E]XXY	1
ALK	O75391	SPAG7	Y	189	0.881281	Found				FALSE		YXXYY	0
ALK	Q9BRP8	PYM1	Y	45	1	Found				FALSE		YXXYY	0.5
ALK	P13051	UNG	Y	8	0.975924	Found				FALSE		YXXYY	0
ALK	P14625	HSP90B1	Y	727	0.890649	Found				FALSE	Site found	YXXYY	0
ALK	Q9UNZ2	NSFL1C	Y	167	0.98001	Found				FALSE	Site found	YXXYY	0
ALK	P55795	HNRNPH2	Y	266	0.999989	Found				FALSE	Site found	YXXYY	0
ALK	P41567	EIF1	Y	30	0.998122	Found				FALSE	Site found	[D/E]XXY	1
ALK	P62633	CNBP	Y	75	1	Found				FALSE	Substrate found	YXXYY	0
ALK	P25398	RPS12	Y	127	1	Found				FALSE	Site found	[D/E]XXY	1
ALK	P60842	EIF4A1	Y	48	0.932377	Found				FALSE	Site found	YXXYY	0
ALK	Q04837	SSBP1	Y	73	0.999999	Found				FALSE	Site found	[D/E]XXY	1
ALK	O60674	JAK2	Y	913	1					FALSE		YXXYY	0.5
ALK	P67809	YBX1	Y	72	1	Found				FALSE	Site found	YXXYY	0
ALK	P23528	CFL1	Y	82	0.999999	Found				FALSE	Site found	YXXYY	0
ALK	Q5VTE0	EEF1A1P5	Y	141	0.844745					FALSE	Substrate found	Y[D/E]X[I/L/V/M]	0.5
ALK	Q9UII2	ATP5IF1	Y	58	1	Found				FALSE	Site found	[D/E]XXY	1
ALK	P62273	RPS29	Y	7	0.994044	Found				FALSE	Site found	YXXYY	0
ALK	P24752	ACAT1	Y	188	1					FALSE	Site found	[D/E]XXY	1
ALK	Q9UKY7	CDV3	Y	95	0.992218	Found				FALSE		YXXYY	0
ALK	Q96AE4	FUBP1	Y	58	0.98272	Found	P12931			FALSE	Site found	YXXYY	0
ALK	O60674	JAK2	Y	918	1					FALSE		YXXYY	0
ALK	C9JLW8	MCRIP1	Y	41	1	Found				FALSE		YXXYY	0
ALK	Q96T21	SECISBP2	Y	820	1					FALSE		Y[D/E]X[I/L/V/M]	0.5
ALK	P11586	MTHFD1	Y	52	0.999999	Found				FALSE		YXXYY	0
ALK	Q9UJU6	DBNL	Y	162	0.898286	Found				FALSE	Substrate found	YXXYY	0
ALK	P0DJG4	THEGL	Y	358	1					FALSE		YXXYY	0
ALK	Q9NUU7	DDX19A	Y	88	0.845406					FALSE		YXXYY	0
ALK	P47985	UQCRFS1	Y	91	0.999848	Found				FALSE		YXXYY	0
ALK	O14964	HGS	Y	216	1	Found				FALSE	Site found	YXXYY	0
ALK	P38919	EIF4A3	Y	54	0.932377	Found				FALSE	Site found	YXXYY	0
ALK	Q9H467	CUEDC2	Y	275	0.836424	Found				FALSE		YXXYY	0
ALK	Q6UUV9	CRTC1	Y	50	0.997584	Found				FALSE		YXXYY	0
ALK	Q05639	EEF1A2	Y	254	1	Found				FALSE	Site found	[D/E]XXY	1
ALK	P23528	CFL1	Y	89	0.983532	Found				FALSE	Site found	YXXYY	0
ALK	P17812	CTPS1	Y	94	0.999888	Found				FALSE	Site found	Y[D/E]X[I/L/V/M]	0.5
ALK	Q96IU4	ABHD14B	Y	147	0.980551					FALSE		YXXYY	0
ALK	P68104	EEF1A1	Y	254	1	Found				FALSE	Site found	[D/E]XXY	1
ALK	P11310	ACADM	Y	67	0.994036					FALSE	Site found	YXXXX[F/Y]	1
ALK	P54577	YARS1	Y	134	0.999948					FALSE	Substrate found	[D/E]XXY	1
ALK	P53801	PTTG1IP	Y	174	1	Found	P12931			FALSE		YXXYY	0
ALK	Q9BU61	NDUFAF3	Y	42	1	Found				FALSE		[D/E]XXY	1
ALK	P0C7P4	UQCRFS1P1	Y	100	0.999848	Found				FALSE		YXXYY	0
ALK	P61978	HNRNPK	Y	280	1	Found				FALSE	Substrate found	Y[D/E]X[I/L/V/M]	0.5
ALK	O43491	EPB41L2	Y	623	1	Found				FALSE		YXXYY	0
ALK	P62826	RAN	Y	147	0.957764	Found				FALSE	Site found	YXXYY	0
ALK	P11310	ACADM	Y	353	0.846465	Found				FALSE	Substrate found	YXXYY	0
ALK	Q9P2R7	SUCLA2	Y	84	0.999999	Found				FALSE		[D/E]XXY	1
ALK	Q9Y281	CFL2	Y	85	0.993333	Found				FALSE	Site found	YXXYY	0.5
ALK	P24752	ACAT1	Y	256	1					FALSE	Site found	[D/E]XXY	1
ALK	P26639	TARS1	Y	298	0.999992	Found				FALSE	Substrate found	YXXYY	0
ALK	P49840	GSK3A	Y	351	0.900986	Found				FALSE	Substrate found	Y[D/E]X[I/L/V/M]	0.5
ALK	P31943	HNRNPH1	Y	266	0.999989	Found				FALSE	Site found	YXXYY	0
ALK	O14639	ABLIM1	Y	461	0.872453	Found				FALSE		YXXYY	0.5
ALK	P63261	ACTG1	Y	294	0.999961	Found				FALSE	Site found	[D/E]XXY	1
ALK	O43852	CALU	Y	106	1	Found				FALSE	Site found	Y[D/E]X[I/L/V/M]	0.5
ALK	Q00526	CDK3	Y	15	0.894293	Found				FALSE	Site found	YXXYY	0.5
ALK	P13929	ENO3	Y	44	0.997201	Found				FALSE	Site found	YXXYY	0
ALK	Q02790	FKBP4	Y	411	1	Found				FALSE		YXXYY	0
ALK	P53701	HCCS	Y	61	1	Found				FALSE		YXXYY	0
ALK	O60739	EIF1B	Y	30	0.998122	Found				FALSE	Site found	[D/E]XXY	1
ALK	P43897	TSFM	Y	59	0.999508					FALSE		YXXYY	0
ALK	P46108	CRK	Y	136	1	Found				FALSE		Y[D/E]X[I/L/V/M]	0.5
ALK	P62633	CNBP	Y	99	1	Found				FALSE	Substrate found	YXXYY	0
ALK	P60709	ACTB	Y	198	0.999999	Found				FALSE	Site found	YXXYY	0
ALK	Q06481	APLP2	Y	355	0.852213					FALSE		[D/E]XXY	1
ALK	P13639	EEF2	Y	443	1	Found				FALSE	Site found	[D/E]XXY	1
ALK	P62826	RAN	Y	146	0.986133	Found				FALSE	Site found	Y[D/E]X[I/L/V/M]	0.5
ALK	P16989	YBX3	Y	104	1	Found				FALSE		YXXYY	0
ALK	Q99729	HNRNPAB	Y	235	0.998213	Found				FALSE		[D/E]XXY	1
ALK	Q9Y2T7	YBX2	Y	107	1	Found				FALSE	Site found	YXXYY	0
ALK	Q99426	TBCB	Y	98	0.999994	Found				FALSE	Substrate found	Y[D/E]X[I/L/V/M]	0.5
ALK	P37802	TAGLN2	Y	8	0.999637	Found				FALSE	Substrate found	YXXYY	0
ALK	P23193	TCEA1	Y	273	0.788648					FALSE	Substrate found	YXXYY	0
ALK	P06493	CDK1	Y	15	0.894293	Found	P30291			FALSE	Site found	YXXYY	0.5
ALK	P11310	ACADM	Y	400	0.999486	Found				FALSE	Substrate found	YXXYY	0
ALK	P29692	EEF1D	Y	26	1	Found				FALSE	Site found	YXXYY	0
ALK	P00338	LDHA	Y	10	0.999284	Found	P11362			FALSE	Site found	YXXYY	0
ALK	P43490	NAMPT	Y	34	0.999995	Found				FALSE	Site found	YXXYY	0
ALK	P09104	ENO2	Y	44	0.997201	Found				FALSE	Site found	YXXYY	0
ALK	P23528	CFL1	Y	68	0.979365	Found	P12931			FALSE	Site found	[D/E]XXY	1
ALK	Q9UM73	ALK	Y	1078	1	Found				FALSE	Site found	YXXYY	0
ALK	Q9UM73	ALK	Y	1092	0.976746	Found				FALSE	Site found	YXXXX[F/Y]	1
ALK	Q9UM73	ALK	Y	1239	1					FALSE	Site found	YXXXX[F/Y]	1
ALK	Q9UM73	ALK	Y	1096	0.999986	Found				FALSE	Site found	YXXYY	0
AXL	P14625	HSP90B1	Y	677	0.898082	Found				FALSE	Site found		-1
AXL	Q9Y4E8	USP15	Y	263	0.858388	Found				FALSE			-1
AXL	Q15293	RCN1	Y	58	0.939147					FALSE	Substrate found		-1
AXL	P56270	MAZ	Y	307	0.958343	Found				FALSE	Site found		-1
AXL	O43852	CALU	Y	275	0.918485	Found				FALSE	Substrate found		-1
AXL	Q9NZ63	C9orf78	Y	147	1	Found				FALSE			-1
AXL	O95841	ANGPTL1	Y	36	0.999392					FALSE			-1
AXL	P23528	CFL1	Y	140	1	Found				FALSE	Site found		-1
AXL	P23528	CFL1	Y	85	0.994022	Found				FALSE	Site found		-1
AXL	P62993	GRB2	Y	209	0.999927	Found	O60674			FALSE			-1
AXL	Q13561	DCTN2	Y	86	0.863008	Found				FALSE	Site found		-1
AXL	P22234	PAICS	Y	22	0.99401	Found				FALSE	Site found		-1
AXL	P09651	HNRNPA1	Y	347	0.999993	Found				FALSE	Site found		-1
AXL	P18615	NELFE	Y	133	0.996102	Found				FALSE	Site found		-1
AXL	P13051	UNG	Y	8	0.997243	Found				FALSE			-1
AXL	Q14247	CTTN	Y	421	0.925202	Found	Q14289			FALSE	Site found		-1
AXL	Q96KP4	CNDP2	Y	18	1					FALSE			-1
AXL	Q04837	SSBP1	Y	73	0.999999	Found				FALSE	Site found		-1
AXL	Q9UII2	ATP5IF1	Y	58	1	Found				FALSE	Site found		-1
AXL	P04406	GAPDH	Y	255	1	Found				FALSE	Substrate found		-1
AXL	P27797	CALR	Y	109	1	Found				FALSE	Site found		-1
AXL	Q9BUR5	APOO	Y	43	0.814802	Found				FALSE			-1
AXL	P61978	HNRNPK	Y	280	0.999998	Found				FALSE	Substrate found		-1
AXL	Q9Y281	CFL2	Y	85	0.994022	Found				FALSE	Site found		-1
AXL	Q15293	RCN1	Y	290	0.999843	Found				FALSE	Substrate found		-1
AXL	P53701	HCCS	Y	61	0.999611	Found				FALSE			-1
AXL	Q96GX9	APIP	Y	57	0.999881	Found				FALSE	Site found		-1
AXL	P27824	CANX	Y	70	0.992583	Found				FALSE	Site found		-1
AXL	P08670	VIM	Y	53	0.941852	Found				FALSE	Site found		-1
AXL	P30530	AXL	Y	761	0.982572					FALSE	Site found		-1
AXL	P30530	AXL	Y	779	0.864782	Found			in same prey	FALSE	Site found		-1
AXL	P30530	AXL	Y	481	0.999998	Found				FALSE	Site found		-1
CSF1R	Q9UEE9	CFDP1	Y	271	1	Found				FALSE			-1
CSF1R	Q16625	OCLN	Y	315	0.798415	Found				FALSE			-1
CSF1R	P09622	DLD	Y	416	1					FALSE			-1
CSF1R	O95297	MPZL1	Y	263	0.999963	Found	P12931			FALSE	Site found		-1
CSF1R	Q15056	EIF4H	Y	12	1	Found				FALSE	Substrate found		-1
CSF1R	Q96CS3	FAF2	Y	297	0.992567	Found				FALSE			-1
CSF1R	P56211	ARPP19	Y	59	0.999984	Found				FALSE			-1
CSF1R	O43399	TPD52L2	Y	106	0.982752	Found				FALSE			-1
CSF1R	Q9Y2Z0	SUGT1	Y	47	0.82414	Found				FALSE			-1
CSF1R	Q9NP77	SSU72	Y	116	1					FALSE			-1
CSF1R	Q05682	CALD1	Y	682	0.911922	Found				FALSE			-1
CSF1R	P43686	PSMC4	Y	417	1	Found				FALSE			-1
CSF1R	P07900	HSP90AA1	Y	313	0.999692	Found				FALSE	Site found		-1
CSF1R	P14625	HSP90B1	Y	677	0.913734	Found				FALSE	Substrate found		-1
CSF1R	Q96IX5	ATP5MD	Y	10	0.999021	Found				FALSE			-1
CSF1R	Q9UI15	TAGLN3	Y	192	0.897454	Found				FALSE	Site found		-1
CSF1R	P50991	CCT4	Y	269	0.959835	Found				FALSE			-1
CSF1R	Q96HY6	DDRGK1	Y	189	1	Found				FALSE			-1
CSF1R	Q9Y490	TLN1	Y	436	0.999872	Found				FALSE			-1
CSF1R	O14893	GEMIN2	Y	52	0.999999					FALSE			-1
CSF1R	O43252	PAPSS1	Y	30	0.861356	Found				FALSE			-1
CSF1R	Q92736	RYR2	Y	2801	1					FALSE			-1
CSF1R	Q06124	PTPN11	Y	546	0.958524	Found	Q9UM73			FALSE			-1
CSF1R	P50990	CCT8	Y	30	0.902128	Found				FALSE	Site found		-1
CSF1R	O95218	ZRANB2	Y	93	1	Found				FALSE	Substrate found		-1
CSF1R	P56270	MAZ	Y	307	0.962193	Found				FALSE	Site found		-1
CSF1R	Q9BYD6	MRPL1	Y	87	0.999433	Found				FALSE			-1
CSF1R	Q13642	FHL1	Y	207	0.870082	Found				FALSE	Substrate found		-1
CSF1R	O00571	DDX3X	Y	69	0.788489	Found				FALSE	Substrate found		-1
CSF1R	P24752	ACAT1	Y	214	0.999743	Found				FALSE	Site found		-1
CSF1R	Q13017	ARHGAP5	Y	1109	0.999939	Found	Q13882			FALSE	Site found		-1
CSF1R	Q15181	PPA1	Y	169	1					FALSE	Site found		-1
CSF1R	P52298	NCBP2	Y	14	0.991927	Found				FALSE			-1
CSF1R	P11310	ACADM	Y	183	1	Found				FALSE			-1
CSF1R	Q9Y2L1	DIS3	Y	132	0.872622					FALSE			-1
CSF1R	Q9UK59	DBR1	Y	533	1	Found				FALSE			-1
CSF1R	Q9Y3F4	STRAP	Y	114	0.83969	Found				FALSE	Substrate found		-1
CSF1R	P0DP24	CALM2	Y	100	0.988812					FALSE			-1
CSF1R	Q9NZ63	C9orf78	Y	147	1	Found				FALSE			-1
CSF1R	P54577	YARS1	Y	388	0.999607	Found				FALSE	Site found		-1
CSF1R	Q9Y281	CFL2	Y	89	0.86948	Found				FALSE	Site found		-1
CSF1R	P11586	MTHFD1	Y	371	0.998148					FALSE			-1
CSF1R	P22314	UBA1	Y	873	0.999435	Found				FALSE	Substrate found		-1
CSF1R	P09429	HMGB1	Y	78	0.932034	Found				FALSE			-1
CSF1R	P23528	CFL1	Y	140	1	Found				FALSE	Site found		-1
CSF1R	Q00839	HNRNPU	Y	260	0.996558	Found				FALSE	Site found		-1
CSF1R	Q8N6H7	ARFGAP2	Y	445	1	Found				FALSE	Substrate found		-1
CSF1R	Q15459	SF3A1	Y	456	0.999821	Found				FALSE	Site found		-1
CSF1R	Q96C90	PPP1R14B	Y	29	0.970935	Found				FALSE	Site found		-1
CSF1R	Q9UBQ7	GRHPR	Y	255	0.999854	Found				FALSE			-1
CSF1R	O00148	DDX39A	Y	38	0.861189	Found				FALSE			-1
CSF1R	Q9UGK8	SERGEF	Y	416	0.947307	Found				FALSE			-1
CSF1R	P43487	RANBP1	Y	103	0.856511	Found				FALSE			-1
CSF1R	Q13642	FHL1	Y	149	0.999886	Found	P12931			FALSE	Site found		-1
CSF1R	O43615	TIMM44	Y	104	0.99983					FALSE	Substrate found		-1
CSF1R	O95721	SNAP29	Y	160	0.999899	Found				FALSE			-1
CSF1R	Q99426	TBCB	Y	107	0.917795	Found				FALSE			-1
CSF1R	P62993	GRB2	Y	209	1	Found	O60674			FALSE			-1
CSF1R	P22234	PAICS	Y	22	1	Found				FALSE	Site found		-1
CSF1R	Q86X29	LSR	Y	372	0.811744					FALSE			-1
CSF1R	P0DP25	CALM3	Y	100	0.988812					FALSE			-1
CSF1R	P09651	HNRNPA1	Y	347	0.99999	Found				FALSE	Site found		-1
CSF1R	Q9UEY8	ADD3	Y	35	1	Found				FALSE			-1
CSF1R	Q13480	GAB1	Y	659	1	Found	P00533			FALSE			-1
CSF1R	P63261	ACTG1	Y	198	0.999844	Found				FALSE	Site found		-1
CSF1R	P12694	BCKDHA	Y	345	0.997295	Found				FALSE			-1
CSF1R	Q96AG4	LRRC59	Y	203	1	Found				FALSE			-1
CSF1R	P53701	HCCS	Y	63	1	Found				FALSE			-1
CSF1R	Q8NI22	MCFD2	Y	138	1	Found				FALSE	Site found		-1
CSF1R	P06733	ENO1	Y	270	0.992989	Found				FALSE	Site found		-1
CSF1R	P62191	PSMC1	Y	439	0.999702	Found				FALSE	Substrate found		-1
CSF1R	P41240	CSK	Y	184	1	Found				FALSE			-1
CSF1R	Q96ST2	IWS1	Y	762	1	Found				FALSE			-1
CSF1R	P30041	PRDX6	Y	89	1	Found				FALSE			-1
CSF1R	O00151	PDLIM1	Y	321	0.999765	Found				FALSE			-1
CSF1R	Q9BRP8	PYM1	Y	45	0.998167	Found				FALSE			-1
CSF1R	Q9BRP8	PYM1	Y	49	0.999968	Found				FALSE			-1
CSF1R	Q14568	HSP90AA2P	Y	283	1	Found				FALSE	Site found		-1
CSF1R	Q99729	HNRNPAB	Y	329	0.871437	Found				FALSE			-1
CSF1R	Q16630	CPSF6	Y	74	0.864763	Found				FALSE			-1
CSF1R	Q13151	HNRNPA0	Y	180	0.852681	Found				FALSE			-1
CSF1R	Q14247	CTTN	Y	421	0.993964	Found	Q14289			FALSE	Site found		-1
CSF1R	P06733	ENO1	Y	280	0.999441	Found				FALSE	Site found		-1
CSF1R	O75940	SMNDC1	Y	224	0.812867	Found				FALSE			-1
CSF1R	Q14247	CTTN	Y	334	0.997473	Found	P12931			FALSE	Site found		-1
CSF1R	P55327	TPD52	Y	136	0.922821	Found				FALSE	Site found		-1
CSF1R	P14625	HSP90B1	Y	678	0.884524	Found				FALSE	Substrate found		-1
CSF1R	Q06830	PRDX1	Y	194	0.99962	Found	P06239			FALSE	Substrate found		-1
CSF1R	B2RPK0	HMGB1P1	Y	78	0.932034					FALSE			-1
CSF1R	Q9UII2	ATP5IF1	Y	58	1	Found				FALSE			-1
CSF1R	Q8N6N3	C1orf52	Y	104	0.989492	Found				FALSE			-1
CSF1R	P62273	RPS29	Y	7	0.900343	Found				FALSE	Site found		-1
CSF1R	P27348	YWHAQ	Y	149	0.999869	Found				FALSE	Site found		-1
CSF1R	Q9H1E3	NUCKS1	Y	13	0.871986	Found				FALSE	Substrate found		-1
CSF1R	Q13838	DDX39B	Y	39	0.861189	Found				FALSE			-1
CSF1R	Q9UKY7	CDV3	Y	95	0.976787	Found				FALSE	Substrate found		-1
CSF1R	Q96AE4	FUBP1	Y	58	0.980556	Found	P12931			FALSE	Site found		-1
CSF1R	O15541	RNF113A	Y	153	1	Found				FALSE			-1
CSF1R	P62280	RPS11	Y	55	0.96725	Found				FALSE	Site found		-1
CSF1R	Q58FF8	HSP90AB2P	Y	198	1	Found				FALSE	Site found		-1
CSF1R	O95202	LETM1	Y	141	0.790782	Found				FALSE			-1
CSF1R	P0DP23	CALM1	Y	100	0.988812	Found				FALSE			-1
CSF1R	Q9BWU0	SLC4A1AP	Y	773	0.861002	Found				FALSE			-1
CSF1R	Q9Y5X9	LIPG	Y	433	0.944132					FALSE			-1
CSF1R	Q13263	TRIM28	Y	517	0.984346	Found	P07948			FALSE	Site found		-1
CSF1R	O14964	HGS	Y	216	1	Found				FALSE			-1
CSF1R	P08754	GNAI3	Y	167	0.804304					FALSE			-1
CSF1R	P78310	CXADR	Y	318	0.974915	Found				FALSE			-1
CSF1R	P07437	TUBB	Y	50	0.882479	Found				FALSE	Site found		-1
CSF1R	Q9H467	CUEDC2	Y	275	0.991673	Found				FALSE			-1
CSF1R	Q8NI22	MCFD2	Y	135	1	Found				FALSE	Site found		-1
CSF1R	P23528	CFL1	Y	89	0.86948	Found				FALSE	Site found		-1
CSF1R	P07195	LDHB	Y	84	0.841849	Found				FALSE	Substrate found		-1
CSF1R	Q96KB5	PBK	Y	74	1	Found	P12931			FALSE			-1
CSF1R	P27816	MAP4	Y	47	0.998909	Found				FALSE	Site found		-1
CSF1R	Q96QD8	SLC38A2	Y	41	0.827074	Found				FALSE			-1
CSF1R	P27797	CALR	Y	109	1	Found				FALSE	Site found		-1
CSF1R	Q9Y262	EIF3L	Y	40	0.999997	Found				FALSE			-1
CSF1R	P53801	PTTG1IP	Y	174	1	Found	P12931			FALSE			-1
CSF1R	Q9BUR5	APOO	Y	43	0.772935	Found				FALSE			-1
CSF1R	Q9NRY4	ARHGAP35	Y	1105	0.860135	Found				FALSE			-1
CSF1R	Q9BU61	NDUFAF3	Y	42	0.999969	Found				FALSE			-1
CSF1R	P37802	TAGLN2	Y	192	0.897454	Found				FALSE	Site found		-1
CSF1R	Q9NZ32	ACTR10	Y	4	0.999911	Found				FALSE			-1
CSF1R	P04632	CAPNS1	Y	87	0.961038	Found				FALSE			-1
CSF1R	O43491	EPB41L2	Y	623	1	Found				FALSE			-1
CSF1R	Q99700	ATXN2	Y	454	0.999881	Found				FALSE	Site found		-1
CSF1R	P51692	STAT5B	Y	699	1	Found	P30530			FALSE			-1
CSF1R	Q9NUM4	TMEM106B	Y	50	0.998564	Found				FALSE			-1
CSF1R	Q06124	PTPN11	Y	62	0.811438	Found				FALSE			-1
CSF1R	O43399	TPD52L2	Y	126	0.998292					FALSE			-1
CSF1R	Q86SX6	GLRX5	Y	88	0.989759					FALSE	Site found		-1
CSF1R	O43768	ENSA	Y	64	0.999984	Found				FALSE			-1
CSF1R	P55060	CSE1L	Y	369	0.990334	Found				FALSE	Site found		-1
CSF1R	P50990	CCT8	Y	468	1	Found				FALSE	Substrate found		-1
CSF1R	P53701	HCCS	Y	61	1	Found				FALSE			-1
CSF1R	P57076	CFAP298	Y	264	0.985549	Found				FALSE			-1
CSF1R	P07900	HSP90AA1	Y	284	1	Found				FALSE	Site found		-1
CSF1R	P10809	HSPD1	Y	223	0.998852	Found				FALSE	Site found		-1
CSF1R	Q14103	HNRNPD	Y	244	1	Found				FALSE			-1
CSF1R	P46108	CRK	Y	136	1	Found				FALSE			-1
CSF1R	P55769	SNU13	Y	32	0.999492	Found				FALSE			-1
CSF1R	Q96GX9	APIP	Y	57	0.999833	Found				FALSE	Site found		-1
CSF1R	Q14247	CTTN	Y	265	0.997728	Found				FALSE	Substrate found		-1
CSF1R	P18859	ATP5PF	Y	67	0.999576	Found				FALSE			-1
CSF1R	P42229	STAT5A	Y	694	1	Found	P30530			FALSE			-1
CSF1R	Q13642	FHL1	Y	117	1	Found				FALSE	Substrate found		-1
CSF1R	P62633	CNBP	Y	99	1	Found				FALSE			-1
CSF1R	P60709	ACTB	Y	198	0.999844	Found				FALSE	Site found		-1
CSF1R	P08238	HSP90AB1	Y	276	1	Found				FALSE	Site found		-1
CSF1R	O95817	BAG3	Y	247	0.986551	Found				FALSE			-1
CSF1R	O15523	DDX3Y	Y	69	0.788489	Found				FALSE	Substrate found		-1
CSF1R	P13639	EEF2	Y	443	1	Found				FALSE	Site found		-1
CSF1R	Q13442	PDAP1	Y	17	0.999971	Found				FALSE	Site found		-1
CSF1R	P27824	CANX	Y	70	0.947127	Found				FALSE	Site found		-1
CSF1R	Q9H1K1	ISCU	Y	43	1	Found				FALSE			-1
CSF1R	Q92692	NECTIN2	Y	454	0.999998	Found				FALSE			-1
CSF1R	O60716	CTNND1	Y	904	0.812429	Found				FALSE	Substrate found		-1
CSF1R	Q9UKY7	CDV3	Y	244	1	Found				FALSE	Site found		-1
CSF1R	Q99426	TBCB	Y	98	0.999903	Found				FALSE			-1
CSF1R	Q00610	CLTC	Y	883	1	Found				FALSE	Site found		-1
CSF1R	Q96QK1	VPS35	Y	507	0.99999	Found				FALSE	Site found		-1
CSF1R	P62072	TIMM10	Y	58	1	Found				FALSE			-1
CSF1R	Q8NFH5	NUP35	Y	300	0.976643	Found				FALSE			-1
CSF1R	P11310	ACADM	Y	400	0.999962	Found				FALSE			-1
CSF1R	P37198	NUP62	Y	422	0.938439	Found				FALSE			-1
CSF1R	P29692	EEF1D	Y	26	1	Found				FALSE	Site found		-1
CSF1R	P49411	TUFM	Y	92	1	Found				FALSE	Site found		-1
CSF1R	O00193	SMAP	Y	84	0.991696	Found				FALSE	Site found		-1
CSF1R	Q9Y5S9	RBM8A	Y	54	0.985881	Found				FALSE	Site found		-1
CSF1R	P68371	TUBB4B	Y	50	0.896404	Found				FALSE			-1
CSF1R	P00533	EGFR	Y	1197	0.999758	Found	P00533			FALSE			-1
CSF1R	P07333	CSF1R	Y	809	0.9945	Found	P07333	same site	same site	TRUE	Site found		-1
CSF1R	P07333	CSF1R	Y	873	1	Found				FALSE	Site found		-1
CSF1R	P07333	CSF1R	Y	699	0.999998	Found	P07333	same site		TRUE	Site found		-1
DDR1	Q9NQ50	MRPL40	Y	199	0.999117	Found				FALSE			-1
DDR1	P53701	HCCS	Y	61	0.99997	Found				FALSE			-1
DDR1	Q9Y5S9	RBM8A	Y	54	0.815304	Found				FALSE			-1
DDR2	Q06418	TYRO3	Y	685	0.993619	Found				FALSE			-1
DDR2	Q12866	MERTK	Y	753	0.993619	Found	Q12866			FALSE			-1
DDR2	P11310	ACADM	Y	397	0.999999					FALSE			-1
DDR2	P08865	RPSA	Y	156	1	Found				FALSE	Site found		-1
DDR2	Q15642	TRIP10	Y	105	0.879103					FALSE	Substrate found		-1
DDR2	P53701	HCCS	Y	61	0.999998	Found				FALSE			-1
DDR2	P23396	RPS3	Y	34	0.978199	Found				FALSE	Site found		-1
DDR2	P29353	SHC1	Y	427	0.856787	Found	P08581			FALSE	Site found		-1
DDR2	Q16832	DDR2	Y	684	0.981889					FALSE	Substrate found		-1
DDR2	Q16832	DDR2	Y	825	0.877277					FALSE	Site found		-1
DDR2	Q16832	DDR2	Y	740	0.994974	Found	P12931			FALSE	Site found		-1
DDR2	Q16832	DDR2	Y	481	0.999847	Found				FALSE	Site found		-1
EGFR	Q9UPN6	SCAF8	Y	1198	0.999913	Found				FALSE		[E/D/R/A][D/E][D/E][E/D/I]Y[F/V/I/E][E/F/D][L/I/F/V]V	0.25
EGFR	P00338	LDHA	Y	239	0.994192	Found				FALSE		X[D/E]Y[I/L/V]	0.5
EGFR	O95297	MPZL1	Y	263	0.998377	Found	P12931			FALSE	Site found	EEEEYFELV	0
EGFR	Q15056	EIF4H	Y	12	0.999902	Found				FALSE	Substrate found	[E/D/R/A][D/E][D/E][E/D/I]Y[F/V/I/E][E/F/D][L/I/F/V]V	0.25
EGFR	P56211	ARPP19	Y	59	0.999366	Found				FALSE		EEEEYFELV	0
EGFR	Q9NY65	TUBA8	Y	357	0.999922	Found				FALSE		YIPP	0.333333
EGFR	P11310	ACADM	Y	397	0.999246					FALSE		X[D/E]Y[I/L/V]	0.5
EGFR	Q9H5V9	CXorf56	Y	178	0.995088	Found				FALSE		[E/D/R/A][D/E][D/E][E/D/I]Y[F/V/I/E][E/F/D][L/I/F/V]V	0.25
EGFR	Q96CT7	CCDC124	Y	38	1	Found				FALSE	Site found	[E/D/R/A][D/E][D/E][E/D/I]Y[F/V/I/E][E/F/D][L/I/F/V]V	0.375
EGFR	Q9BTT0	ANP32E	Y	235	1	Found				FALSE		[E/D/R/A][D/E][D/E][E/D/I]Y[F/V/I/E][E/F/D][L/I/F/V]V	0.625
EGFR	O15523	DDX3Y	Y	341	1	Found				FALSE		X[D/E]Y[I/L/V]	0.5
EGFR	Q05682	CALD1	Y	682	0.981511	Found				FALSE	Substrate found	[E/D/R/A][D/E][D/E][E/D/I]Y[F/V/I/E][E/F/D][L/I/F/V]V	0.25
EGFR	P48047	ATP5PO	Y	41	0.999054	Found				FALSE		EEEEYFELV	0.25
EGFR	P21281	ATP6V1B2	Y	39	0.999994	Found				FALSE		YIPP	0.333333
EGFR	Q8N6H7	ARFGAP2	Y	278	1	Found				FALSE	Site found	[E/D/R/A][D/E][D/E][E/D/I]Y[F/V/I/E][E/F/D][L/I/F/V]V	0.25
EGFR	Q58FF6	HSP90AB4P	Y	167	0.998431	Found				FALSE	Site found	[E/D/R/A][D/E][D/E][E/D/I]Y[F/V/I/E][E/F/D][L/I/F/V]V	0.375
EGFR	P85037	FOXK1	Y	463	1	Found				FALSE		EEEEYFELV	0.125
EGFR	O15357	INPPL1	Y	1135	0.999681	Found				FALSE	Site found	[E/D/R/A][D/E][D/E][E/D/I]Y[F/V/I/E][E/F/D][L/I/F/V]V	0.25
EGFR	P32969	RPL9; RPL9P7; RPL9P8; RPL9P9	Y	180	0.955806	Found				FALSE	Site found	[E/D/R/A][D/E][D/E][E/D/I]Y[F/V/I/E][E/F/D][L/I/F/V]V	0.25
EGFR	Q86X29	LSR	Y	551	0.999642					FALSE		[E/D/R/A][D/E][D/E][E/D/I]Y[F/V/I/E][E/F/D][L/I/F/V]V	0.25
EGFR	P14625	HSP90B1	Y	677	0.835767	Found				FALSE	Substrate found	EEEEYFELV	0
EGFR	Q14320	FAM50A	Y	53	0.979118	Found				FALSE		EEEEYFELV	0
EGFR	P08865	RPSA	Y	156	1	Found				FALSE		EEEEYFELV	0
EGFR	P25786	PSMA1	Y	6	0.999939					FALSE		[E/D/R/A][D/E][D/E][E/D/I]Y[F/V/I/E][E/F/D][L/I/F/V]V	0.375
EGFR	P50991	CCT4	Y	269	0.967183	Found				FALSE		[E/D/R/A][D/E][D/E][E/D/I]Y[F/V/I/E][E/F/D][L/I/F/V]V	0.125
EGFR	Q9Y281	CFL2	Y	82	0.999882	Found				FALSE	Site found	X[D/E]Y[I/L/V]	0.5
EGFR	Q9NVA1	UQCC1	Y	294	0.866467					FALSE		EEEEYFELV	0.125
EGFR	O75348	ATP6V1G1	Y	47	1	Found				FALSE	Site found	X[D/E]Y[I/L/V]	0.5
EGFR	P50990	CCT8	Y	30	0.986986	Found				FALSE	Site found	EEEEYFELV	0.125
EGFR	Q15293	RCN1	Y	58	0.990815					FALSE	Substrate found	EEEEYFELV	0.125
EGFR	Q9NQ50	MRPL40	Y	199	0.999969	Found				FALSE		EEEEYFELV	0
EGFR	O60361	NME2P1	Y	136	0.999991					FALSE	Site found	[E/D/R/A][D/E][D/E][E/D/I]Y[F/V/I/E][E/F/D][L/I/F/V]V	0.125
EGFR	P31689	DNAJA1	Y	381	0.96492	Found				FALSE		[E/D/R/A][D/E][D/E][E/D/I]Y[F/V/I/E][E/F/D][L/I/F/V]V	0.25
EGFR	P56270	MAZ	Y	307	0.969866	Found				FALSE		YIPP	0.333333
EGFR	P31948	STIP1	Y	354	1	Found				FALSE	Site found	YIPP	0.333333
EGFR	P48047	ATP5PO	Y	193	1	Found				FALSE		EEEEYFELV	0.25
EGFR	Q15181	PPA1	Y	17	0.992393	Found				FALSE	Substrate found	[E/D/R/A][D/E][D/E][E/D/I]Y[F/V/I/E][E/F/D][L/I/F/V]V	0.5
EGFR	O75122	CLASP2	Y	799	1					FALSE		[E/D/R/A][D/E][D/E][E/D/I]Y[F/V/I/E][E/F/D][L/I/F/V]V	0.25
EGFR	Q5U5X0	LYRM7	Y	96	0.95292					FALSE		YIPP	0.333333
EGFR	Q13642	FHL1	Y	207	0.870178	Found				FALSE	Substrate found	[E/D/R/A][D/E][D/E][E/D/I]Y[F/V/I/E][E/F/D][L/I/F/V]V	0.25
EGFR	Q13263	TRIM28	Y	133	1	Found				FALSE	Site found	EEEEYFELV	0.125
EGFR	Q9UHR5	SAP30BP	Y	151	1	Found				FALSE	Substrate found	X[D/E]Y[I/L/V]	0.5
EGFR	P48047	ATP5PO	Y	35	1	Found				FALSE		X[D/E]Y[I/L/V]	0.5
EGFR	P24752	ACAT1	Y	214	0.995642	Found				FALSE	Site found	X[D/E]Y[I/L/V]	0.5
EGFR	P61978	HNRNPK	Y	72	0.865309	Found	P12931			FALSE		[E/D/R/A][D/E][D/E][E/D/I]Y[F/V/I/E][E/F/D][L/I/F/V]V	0.375
EGFR	P23193	TCEA1	Y	126	0.999999	Found				FALSE	Site found	[E/D/R/A][D/E][D/E][E/D/I]Y[F/V/I/E][E/F/D][L/I/F/V]V	0.375
EGFR	Q00059	TFAM	Y	200	1	Found				FALSE		EEEEYFELV	0.125
EGFR	O60869	EDF1	Y	109	0.919986	Found				FALSE		[E/D/R/A][D/E][D/E][E/D/I]Y[F/V/I/E][E/F/D][L/I/F/V]V	0.125
EGFR	P52298	NCBP2	Y	14	0.99978	Found				FALSE	Site found	[E/D/R/A][D/E][D/E][E/D/I]Y[F/V/I/E][E/F/D][L/I/F/V]V	0.25
EGFR	Q15303	ERBB4	Y	733	0.998213	Found				FALSE		EEEEYFELV	0.125
EGFR	P11310	ACADM	Y	183	1	Found				FALSE		X[D/E]Y[I/L/V]	0.5
EGFR	O43852	CALU	Y	275	0.999985	Found				FALSE	Substrate found	[E/D/R/A][D/E][D/E][E/D/I]Y[F/V/I/E][E/F/D][L/I/F/V]V	0.125
EGFR	Q96HC4	PDLIM5	Y	251	0.969478	Found				FALSE	Site found	X[D/E]Y[I/L/V]	0.5
EGFR	P23246	SFPQ	Y	602	1	Found				FALSE	Substrate found	YIPP	0.333333
EGFR	P14618	PKM	Y	148	0.999999	Found	P00533	same site		TRUE		[E/D/R/A][D/E][D/E][E/D/I]Y[F/V/I/E][E/F/D][L/I/F/V]V	0.25
EGFR	Q9NZ63	C9orf78	Y	147	1	Found				FALSE		X[D/E]Y[I/L/V]	0.5
EGFR	P52272	HNRNPM	Y	64	0.998717	Found				FALSE	Substrate found	YIPP	0.333333
EGFR	O00571	DDX3X	Y	343	1	Found				FALSE		X[D/E]Y[I/L/V]	0.5
EGFR	P11586	MTHFD1	Y	371	0.999961					FALSE		X[D/E]Y[I/L/V]	0.5
EGFR	Q9UBP0	SPAST	Y	212	0.978453	Found				FALSE		[E/D/R/A][D/E][D/E][E/D/I]Y[F/V/I/E][E/F/D][L/I/F/V]V	0.125
EGFR	Q5VTE0	EEF1A1P5	Y	254	1					FALSE	Substrate found	X[D/E]Y[I/L/V]	0.5
EGFR	P0DPH7	TUBA3C	Y	357	0.999922	Found				FALSE		YIPP	0.333333
EGFR	P23528	CFL1	Y	140	1	Found				FALSE	Site found	[E/D/R/A][D/E][D/E][E/D/I]Y[F/V/I/E][E/F/D][L/I/F/V]V	0.25
EGFR	Q00839	HNRNPU	Y	260	0.999953	Found				FALSE	Site found	[E/D/R/A][D/E][D/E][E/D/I]Y[F/V/I/E][E/F/D][L/I/F/V]V	0.375
EGFR	P23246	SFPQ	Y	251	1	Found				FALSE	Substrate found	EEEEYFELV	0
EGFR	P23528	CFL1	Y	85	0.959382	Found				FALSE	Substrate found	EEEEYFELV	0
EGFR	O00148	DDX39A	Y	38	0.867324	Found				FALSE		EEEEYFELV	0
EGFR	P13674	P4HA1	Y	282	1	Found				FALSE	Site found	[E/D/R/A][D/E][D/E][E/D/I]Y[F/V/I/E][E/F/D][L/I/F/V]V	0.375
EGFR	Q13642	FHL1	Y	149	0.99932	Found	P12931			FALSE	Site found	X[D/E]Y[I/L/V]	0.5
EGFR	Q13895	BYSL	Y	49	1	Found				FALSE		EEEEYFELV	0.375
EGFR	O95721	SNAP29	Y	160	0.98384	Found				FALSE		EEEEYFELV	0.125
EGFR	P62993	GRB2	Y	209	1	Found	O60674		same site	FALSE		YIPP	0.333333
EGFR	Q13561	DCTN2	Y	86	0.823378	Found				FALSE	Site found	EEEEYFELV	0.125
EGFR	P22234	PAICS	Y	22	0.999937	Found				FALSE	Site found	X[D/E]Y[I/L/V]	0.5
EGFR	Q14247	CTTN	Y	154	0.999176	Found				FALSE	Substrate found	[E/D/R/A][D/E][D/E][E/D/I]Y[F/V/I/E][E/F/D][L/I/F/V]V	0.25
EGFR	Q8WU90	ZC3H15	Y	137	0.999381	Found				FALSE		[E/D/R/A][D/E][D/E][E/D/I]Y[F/V/I/E][E/F/D][L/I/F/V]V	0.125
EGFR	P62750	RPL23A	Y	144	1	Found				FALSE	Site found	[E/D/R/A][D/E][D/E][E/D/I]Y[F/V/I/E][E/F/D][L/I/F/V]V	0.375
EGFR	Q96AE4	FUBP1	Y	60	0.990854	Found				FALSE	Site found	[E/D/R/A][D/E][D/E][E/D/I]Y[F/V/I/E][E/F/D][L/I/F/V]V	0.125
EGFR	P09651	HNRNPA1	Y	347	0.99999	Found				FALSE	Site found	YIPP	0.333333
EGFR	P62081	RPS7	Y	177	0.998768	Found				FALSE	Site found	EEEEYFELV	0
EGFR	Q13480	GAB1	Y	659	0.99213	Found	P00533	same site	same site	TRUE	Substrate found	X[D/E]Y[I/L/V]	0.5
EGFR	P07900	HSP90AA1	Y	197	0.998431	Found	P12931			FALSE	Site found	[E/D/R/A][D/E][D/E][E/D/I]Y[F/V/I/E][E/F/D][L/I/F/V]V	0.375
EGFR	Q15293	RCN1	Y	278	1	Found				FALSE	Site found	[E/D/R/A][D/E][D/E][E/D/I]Y[F/V/I/E][E/F/D][L/I/F/V]V	0.125
EGFR	P55196	AFDN	Y	1230	0.997783	Found				FALSE	Site found	YIPP	0.333333
EGFR	P63261	ACTG1	Y	198	0.999967	Found				FALSE	Site found	EEEEYFELV	0.25
EGFR	P18615	NELFE	Y	170	0.999924	Found				FALSE	Site found	[E/D/R/A][D/E][D/E][E/D/I]Y[F/V/I/E][E/F/D][L/I/F/V]V	0.25
EGFR	P07741	APRT	Y	60	0.999977	Found				FALSE		[E/D/R/A][D/E][D/E][E/D/I]Y[F/V/I/E][E/F/D][L/I/F/V]V	0.375
EGFR	Q12874	SF3A3	Y	479	0.773767	Found				FALSE		EEEEYFELV	0.375
EGFR	P48047	ATP5PO	Y	46	0.995189	Found				FALSE		EEEEYFELV	0
EGFR	P53701	HCCS	Y	63	0.999283	Found				FALSE		[E/D/R/A][D/E][D/E][E/D/I]Y[F/V/I/E][E/F/D][L/I/F/V]V	0.375
EGFR	Q9H2W6	MRPL46	Y	84	0.999539	Found				FALSE		[E/D/R/A][D/E][D/E][E/D/I]Y[F/V/I/E][E/F/D][L/I/F/V]V	0.125
EGFR	Q9BQE3	TUBA1C	Y	357	0.999922	Found				FALSE	Substrate found	YIPP	0.333333
EGFR	P18615	NELFE	Y	133	0.999345	Found				FALSE	Site found	[E/D/R/A][D/E][D/E][E/D/I]Y[F/V/I/E][E/F/D][L/I/F/V]V	0.25
EGFR	O95202	LETM1	Y	598	0.999987					FALSE		[E/D/R/A][D/E][D/E][E/D/I]Y[F/V/I/E][E/F/D][L/I/F/V]V	0.5
EGFR	P62191	PSMC1	Y	439	0.999997	Found				FALSE	Site found	EEEEYFELV	0.125
EGFR	P38159	RBMX	Y	206	0.999969	Found				FALSE		YIPP	0.333333
EGFR	P30041	PRDX6	Y	89	0.999992	Found				FALSE		EEEEYFELV	0.125
EGFR	P11586	MTHFD1	Y	258	1	Found				FALSE		[E/D/R/A][D/E][D/E][E/D/I]Y[F/V/I/E][E/F/D][L/I/F/V]V	0.25
EGFR	O00151	PDLIM1	Y	321	0.999714	Found				FALSE	Site found	X[D/E]Y[I/L/V]	0.5
EGFR	Q5TBB1	RNASEH2B	Y	262	0.76133	Found				FALSE		[E/D/R/A][D/E][D/E][E/D/I]Y[F/V/I/E][E/F/D][L/I/F/V]V	0.375
EGFR	O43852	CALU	Y	47	0.869209	Found				FALSE	Site found	[E/D/R/A][D/E][D/E][E/D/I]Y[F/V/I/E][E/F/D][L/I/F/V]V	0.25
EGFR	Q6PEY2	TUBA3E	Y	357	0.999922	Found				FALSE		YIPP	0.333333
EGFR	P13051	UNG	Y	8	0.99184	Found				FALSE		[E/D/R/A][D/E][D/E][E/D/I]Y[F/V/I/E][E/F/D][L/I/F/V]V	0.25
EGFR	Q14568	HSP90AA2P	Y	283	1	Found				FALSE	Site found	EEEEYFELV	0.125
EGFR	Q99729	HNRNPAB	Y	329	0.999998	Found				FALSE		EEEEYFELV	0
EGFR	Q9UNZ2	NSFL1C	Y	167	0.988178	Found				FALSE	Site found	EEEEYFELV	0.125
EGFR	Q16630	CPSF6	Y	74	0.848785	Found				FALSE		EEEEYFELV	0
EGFR	Q9BWF3	RBM4	Y	194	0.991934	Found				FALSE		EEEEYFELV	0.125
EGFR	Q13151	HNRNPA0	Y	180	0.869675	Found				FALSE		[E/D/R/A][D/E][D/E][E/D/I]Y[F/V/I/E][E/F/D][L/I/F/V]V	0.25
EGFR	Q14247	CTTN	Y	421	0.999696	Found	Q14289			FALSE	Site found	EEEEYFELV	0
EGFR	Q9H1E3	NUCKS1	Y	26	0.999837	Found				FALSE	Site found	[E/D/R/A][D/E][D/E][E/D/I]Y[F/V/I/E][E/F/D][L/I/F/V]V	0.5
EGFR	P25398	RPS12	Y	127	1	Found				FALSE	Site found	EEEEYFELV	0.25
EGFR	P82970	HMGN5	Y	76	1	Found				FALSE		[E/D/R/A][D/E][D/E][E/D/I]Y[F/V/I/E][E/F/D][L/I/F/V]V	0.5
EGFR	Q13561	DCTN2	Y	6	1	Found				FALSE	Site found	YIPP	0.333333
EGFR	Q58FF3	HSP90B2P	Y	58	0.758601	Found				FALSE	Site found	[E/D/R/A][D/E][D/E][E/D/I]Y[F/V/I/E][E/F/D][L/I/F/V]V	0.25
EGFR	Q04837	SSBP1	Y	73	1	Found				FALSE	Site found	X[D/E]Y[I/L/V]	0.5
EGFR	Q71U36	TUBA1A	Y	357	0.999922	Found				FALSE	Substrate found	YIPP	0.333333
EGFR	Q9UHR5	SAP30BP	Y	46	0.999728	Found				FALSE	Site found	[E/D/R/A][D/E][D/E][E/D/I]Y[F/V/I/E][E/F/D][L/I/F/V]V	0.375
EGFR	Q9NP81	SARS2	Y	52	0.998221	Found				FALSE		YIPP	0.333333
EGFR	P23528	CFL1	Y	82	0.999882	Found				FALSE	Site found	X[D/E]Y[I/L/V]	0.5
EGFR	Q7Z7F7	MRPL55	Y	106	0.841554					FALSE		[E/D/R/A][D/E][D/E][E/D/I]Y[F/V/I/E][E/F/D][L/I/F/V]V	0.5
EGFR	Q9UII2	ATP5IF1	Y	58	1	Found				FALSE	Site found	EEEEYFELV	0.25
EGFR	P62273	RPS29	Y	7	0.999944	Found				FALSE	Site found	YIPP	0.333333
EGFR	P27348	YWHAQ	Y	149	0.999939	Found				FALSE	Site found	[E/D/R/A][D/E][D/E][E/D/I]Y[F/V/I/E][E/F/D][L/I/F/V]V	0.25
EGFR	Q9H1E3	NUCKS1	Y	13	0.820128	Found				FALSE	Substrate found	[E/D/R/A][D/E][D/E][E/D/I]Y[F/V/I/E][E/F/D][L/I/F/V]V	0.25
EGFR	P62269	RPS18	Y	95	0.862017					FALSE	Site found	[E/D/R/A][D/E][D/E][E/D/I]Y[F/V/I/E][E/F/D][L/I/F/V]V	0.25
EGFR	Q13838	DDX39B	Y	39	0.867324	Found				FALSE		EEEEYFELV	0
EGFR	Q9UKY7	CDV3	Y	95	0.996282	Found				FALSE	Substrate found	[E/D/R/A][D/E][D/E][E/D/I]Y[F/V/I/E][E/F/D][L/I/F/V]V	0.375
EGFR	Q9HB71	CACYBP	Y	199	1	Found				FALSE		EEEEYFELV	0
EGFR	P68366	TUBA4A	Y	357	0.999922	Found				FALSE		YIPP	0.333333
EGFR	Q96AE4	FUBP1	Y	58	0.992042	Found	P12931			FALSE	Site found	[E/D/R/A][D/E][D/E][E/D/I]Y[F/V/I/E][E/F/D][L/I/F/V]V	0.125
EGFR	O60828	PQBP1	Y	209	0.911867	Found				FALSE	Site found	YIPP	0.333333
EGFR	P19174	PLCG1	Y	1253	1	Found			same site	FALSE		YIPP	0.333333
EGFR	P04406	GAPDH	Y	255	1	Found				FALSE	Substrate found	EEEEYFELV	0
EGFR	Q9UJU6	DBNL	Y	162	0.963193	Found				FALSE		EEEEYFELV	0
EGFR	Q58FF8	HSP90AB2P	Y	198	1	Found				FALSE	Site found	EEEEYFELV	0.125
EGFR	P22392	NME2	Y	151	0.999991	Found				FALSE	Site found	[E/D/R/A][D/E][D/E][E/D/I]Y[F/V/I/E][E/F/D][L/I/F/V]V	0.125
EGFR	Q9BRP8	PYM1	Y	36	0.999998	Found				FALSE		EEEEYFELV	0.125
EGFR	P22626	HNRNPA2B1	Y	336	0.971243	Found				FALSE	Site found	EEEEYFELV	0
EGFR	O15347	HMGB3	Y	160	0.969938					FALSE		[E/D/R/A][D/E][D/E][E/D/I]Y[F/V/I/E][E/F/D][L/I/F/V]V	0.125
EGFR	P47985	UQCRFS1	Y	91	0.977483	Found				FALSE	Site found	EEEEYFELV	0.25
EGFR	Q9BZZ5	API5	Y	481	0.999999	Found				FALSE		YIPP	0.333333
EGFR	Q9UNH7	SNX6	Y	320	0.999996	Found				FALSE		[E/D/R/A][D/E][D/E][E/D/I]Y[F/V/I/E][E/F/D][L/I/F/V]V	0.125
EGFR	P13010	XRCC5	Y	316	0.987816					FALSE		[E/D/R/A][D/E][D/E][E/D/I]Y[F/V/I/E][E/F/D][L/I/F/V]V	0.375
EGFR	Q00839	HNRNPU	Y	257	0.999978	Found				FALSE	Site found	[E/D/R/A][D/E][D/E][E/D/I]Y[F/V/I/E][E/F/D][L/I/F/V]V	0.25
EGFR	P0CAP1	MYZAP	Y	246	1					FALSE		EEEEYFELV	0
EGFR	P08238	HSP90AB1	Y	192	0.998431	Found				FALSE	Site found	[E/D/R/A][D/E][D/E][E/D/I]Y[F/V/I/E][E/F/D][L/I/F/V]V	0.375
EGFR	O14964	HGS	Y	216	1	Found				FALSE		EEEEYFELV	0.125
EGFR	P07437	TUBB	Y	50	0.87982	Found				FALSE	Site found	EEEEYFELV	0.125
EGFR	Q9H467	CUEDC2	Y	275	0.999501	Found				FALSE		EEEEYFELV	0
EGFR	Q14696	MESD	Y	58	1	Found				FALSE		[E/D/R/A][D/E][D/E][E/D/I]Y[F/V/I/E][E/F/D][L/I/F/V]V	0.125
EGFR	P22694	PRKACB	Y	331	0.969053					FALSE		[E/D/R/A][D/E][D/E][E/D/I]Y[F/V/I/E][E/F/D][L/I/F/V]V	0.5
EGFR	Q8NI22	MCFD2	Y	135	0.999999	Found				FALSE	Site found	[E/D/R/A][D/E][D/E][E/D/I]Y[F/V/I/E][E/F/D][L/I/F/V]V	0.125
EGFR	Q9Y247	FAM50B	Y	53	0.979118	Found				FALSE		EEEEYFELV	0
EGFR	Q05639	EEF1A2	Y	254	1	Found				FALSE	Substrate found	X[D/E]Y[I/L/V]	0.5
EGFR	Q99729	HNRNPAB	Y	240	0.918566	Found				FALSE		EEEEYFELV	0
EGFR	P0DPH8	TUBA3D	Y	357	0.999922					FALSE		YIPP	0.333333
EGFR	Q3YEC7	RABL6	Y	726	1	Found				FALSE		[E/D/R/A][D/E][D/E][E/D/I]Y[F/V/I/E][E/F/D][L/I/F/V]V	0.25
EGFR	Q58FF7	HSP90AB3P	Y	171	0.998431	Found				FALSE	Site found	[E/D/R/A][D/E][D/E][E/D/I]Y[F/V/I/E][E/F/D][L/I/F/V]V	0.375
EGFR	Q9Y394	DHRS7	Y	330	0.888824	Found				FALSE		[E/D/R/A][D/E][D/E][E/D/I]Y[F/V/I/E][E/F/D][L/I/F/V]V	0.25
EGFR	Q9BQP7	MGME1	Y	342	0.981291	Found				FALSE		[E/D/R/A][D/E][D/E][E/D/I]Y[F/V/I/E][E/F/D][L/I/F/V]V	0.25
EGFR	P27816	MAP4	Y	47	0.98492	Found				FALSE	Site found	[E/D/R/A][D/E][D/E][E/D/I]Y[F/V/I/E][E/F/D][L/I/F/V]V	0.25
EGFR	Q9Y2Z0	SUGT1	Y	317	0.986152	Found				FALSE		EEEEYFELV	0
EGFR	P68104	EEF1A1	Y	254	1	Found				FALSE	Substrate found	X[D/E]Y[I/L/V]	0.5
EGFR	Q9Y262	EIF3L	Y	40	0.866805	Found				FALSE		EEEEYFELV	0.125
EGFR	P11310	ACADM	Y	67	1					FALSE		[E/D/R/A][D/E][D/E][E/D/I]Y[F/V/I/E][E/F/D][L/I/F/V]V	0.25
EGFR	O14602	EIF1AY	Y	84	1					FALSE		[E/D/R/A][D/E][D/E][E/D/I]Y[F/V/I/E][E/F/D][L/I/F/V]V	0.125
EGFR	Q96E39	RBMXL1	Y	206	0.999969	Found				FALSE		YIPP	0.333333
EGFR	P53801	PTTG1IP	Y	174	1	Found	P12931			FALSE		[E/D/R/A][D/E][D/E][E/D/I]Y[F/V/I/E][E/F/D][L/I/F/V]V	0.25
EGFR	Q9BUR5	APOO	Y	43	0.779585	Found				FALSE		X[D/E]Y[I/L/V]	0.5
EGFR	Q9BU61	NDUFAF3	Y	42	0.999999	Found				FALSE		[E/D/R/A][D/E][D/E][E/D/I]Y[F/V/I/E][E/F/D][L/I/F/V]V	0.25
EGFR	P0C7P4	UQCRFS1P1	Y	100	0.977483	Found				FALSE	Site found	EEEEYFELV	0.25
EGFR	P61978	HNRNPK	Y	280	0.999998	Found				FALSE		[E/D/R/A][D/E][D/E][E/D/I]Y[F/V/I/E][E/F/D][L/I/F/V]V	0.25
EGFR	Q9NZ32	ACTR10	Y	4	1	Found				FALSE		EEEEYFELV	0
EGFR	O43491	EPB41L2	Y	623	1	Found				FALSE		[E/D/R/A][D/E][D/E][E/D/I]Y[F/V/I/E][E/F/D][L/I/F/V]V	0.125
EGFR	P24752	ACAT1	Y	90	1	Found				FALSE	Substrate found	[E/D/R/A][D/E][D/E][E/D/I]Y[F/V/I/E][E/F/D][L/I/F/V]V	0.25
EGFR	P68363	TUBA1B	Y	357	0.999922	Found				FALSE	Substrate found	YIPP	0.333333
EGFR	P62826	RAN	Y	147	0.986341	Found				FALSE	Site found	X[D/E]Y[I/L/V]	0.5
EGFR	P11310	ACADM	Y	353	0.91941	Found				FALSE		EEEEYFELV	0
EGFR	Q9P2R7	SUCLA2	Y	84	0.999737	Found				FALSE		X[D/E]Y[I/L/V]	0.5
EGFR	P30419	NMT1	Y	117	0.908872	Found				FALSE		EEEEYFELV	0.125
EGFR	P51692	STAT5B	Y	699	1	Found	P30530			FALSE		YIPP	0.333333
EGFR	Q9Y281	CFL2	Y	85	0.959382	Found				FALSE	Substrate found	EEEEYFELV	0
EGFR	P24752	ACAT1	Y	256	1					FALSE	Substrate found	[E/D/R/A][D/E][D/E][E/D/I]Y[F/V/I/E][E/F/D][L/I/F/V]V	0.375
EGFR	P49411	TUFM	Y	246	0.872401	Found				FALSE	Substrate found	YIPP	0.333333
EGFR	P63244	RACK1	Y	52	0.98684					FALSE		YIPP	0.666667
EGFR	Q15293	RCN1	Y	290	1	Found				FALSE	Substrate found	[E/D/R/A][D/E][D/E][E/D/I]Y[F/V/I/E][E/F/D][L/I/F/V]V	0.125
EGFR	Q8N183	NDUFAF2	Y	106	0.999989	Found				FALSE		[E/D/R/A][D/E][D/E][E/D/I]Y[F/V/I/E][E/F/D][L/I/F/V]V	0.25
EGFR	O43768	ENSA	Y	64	0.999366	Found				FALSE		EEEEYFELV	0
EGFR	O43852	CALU	Y	106	1	Found				FALSE	Site found	[E/D/R/A][D/E][D/E][E/D/I]Y[F/V/I/E][E/F/D][L/I/F/V]V	0.125
EGFR	P24666	ACP1	Y	120	0.886524	Found				FALSE		EEEEYFELV	0
EGFR	P55060	CSE1L	Y	369	0.857602	Found				FALSE	Site found	EEEEYFELV	0.25
EGFR	Q06124	PTPN11	Y	279	0.999999	Found				FALSE		EEEEYFELV	0.125
EGFR	Q9UKY7	CDV3	Y	190	0.801364	Found				FALSE	Substrate found	EEEEYFELV	0.125
EGFR	P07900	HSP90AA1	Y	284	1	Found				FALSE	Site found	EEEEYFELV	0.125
EGFR	Q8N684	CPSF7	Y	451	1	Found				FALSE		[E/D/R/A][D/E][D/E][E/D/I]Y[F/V/I/E][E/F/D][L/I/F/V]V	0.375
EGFR	P23396	RPS3	Y	34	0.80278	Found				FALSE		[E/D/R/A][D/E][D/E][E/D/I]Y[F/V/I/E][E/F/D][L/I/F/V]V	0.375
EGFR	Q86X29	LSR	Y	535	1					FALSE		[E/D/R/A][D/E][D/E][E/D/I]Y[F/V/I/E][E/F/D][L/I/F/V]V	0.375
EGFR	P10809	HSPD1	Y	223	0.99996	Found				FALSE	Site found	YIPP	0.333333
EGFR	P46108	CRK	Y	136	1	Found				FALSE		EEEEYFELV	0.375
EGFR	Q96EI5	TCEAL4	Y	214	1					FALSE		[E/D/R/A][D/E][D/E][E/D/I]Y[F/V/I/E][E/F/D][L/I/F/V]V	0.125
EGFR	Q9Y2W2	WBP11	Y	124	0.778336	Found				FALSE	Site found	[E/D/R/A][D/E][D/E][E/D/I]Y[F/V/I/E][E/F/D][L/I/F/V]V	0.125
EGFR	Q96GX9	APIP	Y	57	0.999994	Found				FALSE	Site found	YIPP	0.333333
EGFR	P18859	ATP5PF	Y	67	0.983122	Found				FALSE	Site found	EEEEYFELV	0.375
EGFR	P42229	STAT5A	Y	694	1	Found	P30530			FALSE		YIPP	0.333333
EGFR	P26599	PTBP1	Y	430	0.925412	Found				FALSE	Substrate found	YIPP	0.333333
EGFR	Q7RTV0	PHF5A	Y	51	0.975557	Found				FALSE		EEEEYFELV	0.125
EGFR	P60709	ACTB	Y	198	0.999967	Found				FALSE	Site found	EEEEYFELV	0.25
EGFR	P08238	HSP90AB1	Y	276	1	Found				FALSE	Site found	EEEEYFELV	0.125
EGFR	P62826	RAN	Y	146	0.981461	Found				FALSE	Site found	EEEEYFELV	0
EGFR	Q9H1K1	ISCU	Y	43	1	Found				FALSE		YIPP	0.333333
EGFR	P61247	RPS3A	Y	256	1	Found				FALSE	Site found	[E/D/R/A][D/E][D/E][E/D/I]Y[F/V/I/E][E/F/D][L/I/F/V]V	0.375
EGFR	P09874	PARP1	Y	117	1	Found				FALSE		[E/D/R/A][D/E][D/E][E/D/I]Y[F/V/I/E][E/F/D][L/I/F/V]V	0.25
EGFR	Q92541	RTF1	Y	562	0.876836	Found				FALSE		[E/D/R/A][D/E][D/E][E/D/I]Y[F/V/I/E][E/F/D][L/I/F/V]V	0.125
EGFR	Q9UKY7	CDV3	Y	244	1	Found				FALSE	Site found	X[D/E]Y[I/L/V]	0.5
EGFR	P10606	COX5B	Y	62	1	Found				FALSE		X[D/E]Y[I/L/V]	0.5
EGFR	P0CAP1	MYZAP	Y	249	1					FALSE		[E/D/R/A][D/E][D/E][E/D/I]Y[F/V/I/E][E/F/D][L/I/F/V]V	0.25
EGFR	Q99426	TBCB	Y	98	1	Found				FALSE		EEEEYFELV	0.125
EGFR	P37802	TAGLN2	Y	8	0.997347	Found				FALSE	Substrate found	X[D/E]Y[I/L/V]	0.5
EGFR	O14737	PDCD5	Y	125	0.99974	Found				FALSE		[E/D/R/A][D/E][D/E][E/D/I]Y[F/V/I/E][E/F/D][L/I/F/V]V	0.375
EGFR	P14625	HSP90B1	Y	401	0.758601	Found				FALSE	Site found	[E/D/R/A][D/E][D/E][E/D/I]Y[F/V/I/E][E/F/D][L/I/F/V]V	0.25
EGFR	P11310	ACADM	Y	400	0.999246	Found				FALSE		EEEEYFELV	0
EGFR	Q92882	OSTF1	Y	207	0.96457	Found				FALSE	Site found	[E/D/R/A][D/E][D/E][E/D/I]Y[F/V/I/E][E/F/D][L/I/F/V]V	0.5
EGFR	P49411	TUFM	Y	92	1	Found				FALSE	Site found	[E/D/R/A][D/E][D/E][E/D/I]Y[F/V/I/E][E/F/D][L/I/F/V]V	0.125
EGFR	Q9NQI0	DDX4	Y	442	1	Found				FALSE		X[D/E]Y[I/L/V]	0.5
EGFR	P47813	EIF1AX	Y	84	1					FALSE		[E/D/R/A][D/E][D/E][E/D/I]Y[F/V/I/E][E/F/D][L/I/F/V]V	0.125
EGFR	O00193	SMAP	Y	84	0.802168	Found				FALSE	Site found	EEEEYFELV	0.125
EGFR	Q7KZF4	SND1	Y	908	0.976369	Found				FALSE	Substrate found	EEEEYFELV	0.125
EGFR	P62280	RPS11	Y	10	0.99999	Found				FALSE	Substrate found	YIPP	0.333333
EGFR	Q9Y5S9	RBM8A	Y	54	0.985361	Found				FALSE	Site found	[E/D/R/A][D/E][D/E][E/D/I]Y[F/V/I/E][E/F/D][L/I/F/V]V	0.375
EGFR	P16885	PLCG2	Y	753	0.811467	Found	Q06187			FALSE		X[D/E]Y[I/L/V]	0.5
EGFR	P04626	ERBB2	Y	735	0.998213	Found				FALSE		EEEEYFELV	0
EGFR	P00533	EGFR	Y	869	1	Found	P00533	same site		TRUE	Site found	EEEEYFELV	0.375
EGFR	P00533	EGFR	Y	727	0.998213	Found	P12931			FALSE	Substrate found	EEEEYFELV	0
EGFR	P00533	EGFR	Y	978	1	Found				FALSE	Site found	X[D/E]Y[I/L/V]	0.5
EGFR	P00533	EGFR	Y	998	0.99991	Found				FALSE	Site found	EEEEYFELV	0
EGFR	P00533	EGFR	Y	827	1	Found				FALSE	Site found	[E/D/R/A][D/E][D/E][E/D/I]Y[F/V/I/E][E/F/D][L/I/F/V]V	0.25
EGFR	P00533	EGFR	Y	1110	0.999998	Found	P00533	same site	same site	TRUE	Substrate found	YIPP	0.333333
EPHA1	Q9BYX7	POTEKP	Y	362	0.999888	Found				FALSE	Site found		-1
EPHA1	Q16625	OCLN	Y	315	0.846531	Found				FALSE			-1
EPHA1	P60709	ACTB	Y	294	0.997028	Found				FALSE	Site found		-1
EPHA1	P00338	LDHA	Y	239	0.991845	Found				FALSE	Site found		-1
EPHA1	Q9NZI8	IGF2BP1	Y	5	0.999988					FALSE			-1
EPHA1	P68032	ACTC1	Y	242	0.860067	Found				FALSE	Site found		-1
EPHA1	Q8NFP7	NUDT10	Y	67	1	Found				FALSE			-1
EPHA1	Q92905	COPS5	Y	203	0.849797	Found				FALSE	Site found		-1
EPHA1	P11310	ACADM	Y	397	0.927117					FALSE	Substrate found		-1
EPHA1	Q7L014	DDX46	Y	910	1	Found				FALSE			-1
EPHA1	Q9BYX7	POTEKP	Y	240	0.860067	Found				FALSE	Site found		-1
EPHA1	P48047	ATP5PO	Y	41	0.999998	Found				FALSE			-1
EPHA1	P62750	RPL23A	Y	74	1	Found				FALSE	Site found		-1
EPHA1	Q96MH2	HEXIM2	Y	197	0.899007					FALSE			-1
EPHA1	Q9NZJ9	NUDT4	Y	68	1					FALSE			-1
EPHA1	P49755	TMED10	Y	135	1	Found				FALSE			-1
EPHA1	O15357	INPPL1	Y	1135	0.999888	Found				FALSE			-1
EPHA1	P68032	ACTC1	Y	55	0.987447	Found				FALSE	Substrate found		-1
EPHA1	Q86X29	LSR	Y	551	0.999642					FALSE			-1
EPHA1	P50402	EMD	Y	95	0.762318					FALSE			-1
EPHA1	P14625	HSP90B1	Y	677	0.871582	Found				FALSE	Site found		-1
EPHA1	P78527	PRKDC	Y	4077	1	Found				FALSE			-1
EPHA1	Q96CS3	FAF2	Y	79	0.902964	Found				FALSE			-1
EPHA1	P24941	CDK2	Y	15	0.993531	Found	P30291			FALSE	Site found		-1
EPHA1	P25705	ATP5F1A	Y	311	0.999885	Found				FALSE			-1
EPHA1	Q58FF8	HSP90AB2P	Y	260	0.878609	Found				FALSE	Site found		-1
EPHA1	P0CG38	POTEI	Y	1062	0.999888	Found				FALSE	Site found		-1
EPHA1	P0DPH7	TUBA3C	Y	272	0.82607	Found				FALSE	Substrate found		-1
EPHA1	P63267	ACTG2	Y	54	0.987447	Found				FALSE	Substrate found		-1
EPHA1	P09211	GSTP1	Y	50	0.999155	Found				FALSE	Site found		-1
EPHA1	P19174	PLCG1	Y	771	0.984697	Found	P00533			FALSE			-1
EPHA1	Q14240	EIF4A2	Y	49	0.999121	Found				FALSE	Substrate found		-1
EPHA1	P60709	ACTB	Y	362	0.999888	Found				FALSE	Site found		-1
EPHA1	P50990	CCT8	Y	30	0.998562	Found				FALSE	Site found		-1
EPHA1	P39023	RPL3	Y	307	0.981762	Found				FALSE			-1
EPHA1	Q9NQ50	MRPL40	Y	199	0.999968	Found				FALSE			-1
EPHA1	Q9H7F0	ATP13A3	Y	129	0.916301	Found				FALSE			-1
EPHA1	Q96G61	NUDT11	Y	67	1	Found				FALSE			-1
EPHA1	P41252	IARS1	Y	273	0.888378	Found				FALSE	Site found		-1
EPHA1	P61158	ACTR3	Y	400	0.999899					FALSE	Site found		-1
EPHA1	P31948	STIP1	Y	354	1	Found				FALSE	Site found		-1
EPHA1	P48047	ATP5PO	Y	193	0.999834	Found				FALSE			-1
EPHA1	P60709	ACTB	Y	53	0.987447	Found				FALSE	Substrate found		-1
EPHA1	O94992	HEXIM1	Y	271	0.899007	Found				FALSE			-1
EPHA1	Q13263	TRIM28	Y	133	1	Found				FALSE	Site found		-1
EPHA1	Q00059	TFAM	Y	165	0.999457	Found				FALSE			-1
EPHA1	Q13435	SF3B2	Y	568	1	Found				FALSE	Substrate found		-1
EPHA1	O95551	TDP2	Y	84	0.901384	Found				FALSE	Site found		-1
EPHA1	P24752	ACAT1	Y	214	0.9999	Found				FALSE	Site found		-1
EPHA1	P23193	TCEA1	Y	126	0.898467	Found				FALSE	Site found		-1
EPHA1	Q15181	PPA1	Y	169	1					FALSE	Site found		-1
EPHA1	P52298	NCBP2	Y	14	0.997824	Found				FALSE	Site found		-1
EPHA1	P11310	ACADM	Y	183	1	Found				FALSE	Substrate found		-1
EPHA1	O43852	CALU	Y	275	0.921187	Found				FALSE	Substrate found		-1
EPHA1	Q9Y2L1	DIS3	Y	132	0.961135					FALSE			-1
EPHA1	P40429	RPL13A	Y	149	0.999999	Found				FALSE	Site found		-1
EPHA1	P51571	SSR4	Y	67	1	Found				FALSE			-1
EPHA1	P18754	RCC1	Y	89	0.968766	Found				FALSE	Site found		-1
EPHA1	P42167	TMPO	Y	394	1	Found				FALSE			-1
EPHA1	P14618	PKM	Y	148	0.999998	Found	P00533			FALSE	Site found		-1
EPHA1	P25705	ATP5F1A	Y	343	0.995826	Found				FALSE			-1
EPHA1	Q14247	CTTN	Y	446	0.908523	Found				FALSE	Site found		-1
EPHA1	Q9NZ63	C9orf78	Y	147	1	Found				FALSE			-1
EPHA1	P52272	HNRNPM	Y	64	0.997717	Found				FALSE	Substrate found		-1
EPHA1	P54577	YARS1	Y	388	0.999994	Found				FALSE	Site found		-1
EPHA1	P11586	MTHFD1	Y	371	0.999996					FALSE	Substrate found		-1
EPHA1	P22314	UBA1	Y	873	0.99825	Found				FALSE	Site found		-1
EPHA1	Q6S8J3	POTEE	Y	1062	0.999888	Found				FALSE	Site found		-1
EPHA1	Q5VTE0	EEF1A1P5	Y	254	1					FALSE	Substrate found		-1
EPHA1	P23528	CFL1	Y	140	1	Found				FALSE	Site found		-1
EPHA1	Q00839	HNRNPU	Y	260	0.981996	Found				FALSE	Site found		-1
EPHA1	Q00839	HNRNPU	Y	525	0.998815	Found				FALSE	Substrate found		-1
EPHA1	Q9UBQ7	GRHPR	Y	255	0.994497	Found				FALSE			-1
EPHA1	P23528	CFL1	Y	85	0.996358	Found				FALSE	Site found		-1
EPHA1	P62993	GRB2	Y	209	0.99981	Found	O60674			FALSE			-1
EPHA1	Q13561	DCTN2	Y	86	0.897164	Found				FALSE	Site found		-1
EPHA1	P22234	PAICS	Y	22	1	Found				FALSE	Site found		-1
EPHA1	P52565	ARHGDIA	Y	156	0.970759	Found	P12931			FALSE	Site found		-1
EPHA1	P63220	RPS21	Y	53	0.995615	Found				FALSE	Site found		-1
EPHA1	A5A3E0	POTEF	Y	940	0.860067	Found				FALSE	Site found		-1
EPHA1	Q8WU90	ZC3H15	Y	137	0.998477	Found				FALSE			-1
EPHA1	P62750	RPL23A	Y	144	1	Found				FALSE	Site found		-1
EPHA1	P09651	HNRNPA1	Y	347	0.985934	Found				FALSE	Site found		-1
EPHA1	P62081	RPS7	Y	177	0.999902	Found				FALSE	Site found		-1
EPHA1	P11216	PYGB	Y	186	1	Found				FALSE			-1
EPHA1	P63261	ACTG1	Y	198	0.999995	Found				FALSE	Site found		-1
EPHA1	P14625	HSP90B1	Y	258	0.998279	Found				FALSE	Site found		-1
EPHA1	P62736	ACTA2	Y	242	0.860067	Found				FALSE	Site found		-1
EPHA1	P11217	PYGM	Y	186	1	Found				FALSE			-1
EPHA1	P48047	ATP5PO	Y	46	0.976578	Found				FALSE			-1
EPHA1	O00483	NDUFA4	Y	71	0.853746	Found				FALSE			-1
EPHA1	Q01780	EXOSC10	Y	718	0.999984	Found				FALSE			-1
EPHA1	P30086	PEBP1	Y	181	1	Found				FALSE	Site found		-1
EPHA1	P18615	NELFE	Y	133	0.999978	Found				FALSE	Site found		-1
EPHA1	P07195	LDHB	Y	240	0.960905	Found				FALSE	Site found		-1
EPHA1	P62191	PSMC1	Y	439	0.999999	Found				FALSE	Substrate found		-1
EPHA1	P08238	HSP90AB1	Y	484	0.878609	Found				FALSE	Site found		-1
EPHA1	Q9NR31	SAR1A	Y	154	0.977535	Found				FALSE			-1
EPHA1	P38159	RBMX	Y	206	0.999996	Found				FALSE			-1
EPHA1	P0CG39	POTEJ	Y	1025	0.999888	Found				FALSE	Site found		-1
EPHA1	P11586	MTHFD1	Y	258	1	Found				FALSE	Site found		-1
EPHA1	P13051	UNG	Y	8	0.99822	Found				FALSE			-1
EPHA1	Q14568	HSP90AA2P	Y	283	1	Found				FALSE	Site found		-1
EPHA1	P07910	HNRNPC	Y	137	0.999666					FALSE			-1
EPHA1	Q9UNZ2	NSFL1C	Y	167	0.979514	Found				FALSE	Site found		-1
EPHA1	A5A3E0	POTEF	Y	1062	0.999888	Found				FALSE	Site found		-1
EPHA1	P55795	HNRNPH2	Y	266	0.990815	Found				FALSE	Site found		-1
EPHA1	Q13151	HNRNPA0	Y	180	0.890925	Found				FALSE			-1
EPHA1	Q14247	CTTN	Y	421	0.99993	Found	Q14289			FALSE	Site found		-1
EPHA1	P25398	RPS12	Y	127	1	Found				FALSE	Site found		-1
EPHA1	Q9NSD9	FARSB	Y	385	0.869015					FALSE			-1
EPHA1	Q13561	DCTN2	Y	6	1	Found				FALSE	Site found		-1
EPHA1	P11171	EPB41	Y	660	1	Found				FALSE			-1
EPHA1	P60842	EIF4A1	Y	48	0.999121	Found				FALSE	Substrate found		-1
EPHA1	P68133	ACTA1	Y	55	0.987447	Found				FALSE	Substrate found		-1
EPHA1	Q04837	SSBP1	Y	73	0.994319	Found				FALSE	Site found		-1
EPHA1	Q00535	CDK5	Y	15	0.981944	Found				FALSE			-1
EPHA1	P47914	RPL29	Y	98	1	Found				FALSE	Site found		-1
EPHA1	Q9BQE3	TUBA1C	Y	272	0.82607	Found				FALSE	Substrate found		-1
EPHA1	A0A024RBG1	NUDT4B	Y	68	1					FALSE			-1
EPHA1	Q99459	CDC5L	Y	511	0.775507	Found				FALSE	Site found		-1
EPHA1	P14625	HSP90B1	Y	678	0.901789	Found				FALSE	Site found		-1
EPHA1	Q6PEY2	TUBA3E	Y	272	0.82607	Found				FALSE	Substrate found		-1
EPHA1	Q562R1	ACTBL2	Y	241	0.860067	Found				FALSE	Site found		-1
EPHA1	O00232	PSMD12	Y	137	1	Found				FALSE	Substrate found		-1
EPHA1	P17980	PSMC3	Y	381	0.9995	Found				FALSE	Site found		-1
EPHA1	P24752	ACAT1	Y	188	0.99954					FALSE	Site found		-1
EPHA1	Q96LR5	UBE2E2	Y	85	1					FALSE	Site found		-1
EPHA1	Q00059	TFAM	Y	99	0.999979	Found				FALSE			-1
EPHA1	P63261	ACTG1	Y	240	0.860067	Found				FALSE	Site found		-1
EPHA1	Q9NP81	SARS2	Y	45	0.983779					FALSE			-1
EPHA1	P62269	RPS18	Y	95	0.917757					FALSE	Site found		-1
EPHA1	Q9UKY7	CDV3	Y	95	0.845031	Found				FALSE			-1
EPHA1	Q12874	SF3A3	Y	492	0.987837	Found				FALSE	Substrate found		-1
EPHA1	O75874	IDH1	Y	391	0.974394	Found				FALSE	Site found		-1
EPHA1	P62333	PSMC6	Y	328	1	Found				FALSE	Site found		-1
EPHA1	Q969T4	UBE2E3	Y	91	1	Found				FALSE	Site found		-1
EPHA1	P11586	MTHFD1	Y	52	0.992942	Found				FALSE	Substrate found		-1
EPHA1	P19174	PLCG1	Y	1253	1	Found				FALSE			-1
EPHA1	P04406	GAPDH	Y	255	1	Found				FALSE	Substrate found		-1
EPHA1	Q9UJU6	DBNL	Y	162	0.919653	Found				FALSE	Substrate found		-1
EPHA1	Q58FF8	HSP90AB2P	Y	198	1	Found				FALSE	Site found		-1
EPHA1	Q13242	SRSF9	Y	17	0.99994	Found				FALSE	Site found		-1
EPHA1	O95202	LETM1	Y	141	0.938687	Found				FALSE			-1
EPHA1	P0DPH8	TUBA3D	Y	272	0.82607					FALSE			-1
EPHA1	Q9UNH7	SNX6	Y	320	0.999852	Found				FALSE			-1
EPHA1	P06576	ATP5F1B	Y	418	0.921309	Found				FALSE			-1
EPHA1	Q00839	HNRNPU	Y	257	0.999986	Found				FALSE	Site found		-1
EPHA1	O14964	HGS	Y	216	1	Found				FALSE	Site found		-1
EPHA1	P38919	EIF4A3	Y	54	0.999121	Found				FALSE	Substrate found		-1
EPHA1	P07437	TUBB	Y	50	0.884379	Found				FALSE	Site found		-1
EPHA1	Q9H467	CUEDC2	Y	275	0.999097	Found				FALSE			-1
EPHA1	Q8NI22	MCFD2	Y	135	0.98821	Found				FALSE	Site found		-1
EPHA1	Q05639	EEF1A2	Y	254	1	Found				FALSE	Substrate found		-1
EPHA1	Q3YEC7	RABL6	Y	726	1	Found				FALSE			-1
EPHA1	P63267	ACTG2	Y	241	0.860067	Found				FALSE	Site found		-1
EPHA1	Q9NX40	OCIAD1	Y	199	0.851989	Found				FALSE	Site found		-1
EPHA1	P17812	CTPS1	Y	94	0.999702	Found				FALSE	Site found		-1
EPHA1	P68133	ACTA1	Y	242	0.860067	Found				FALSE	Site found		-1
EPHA1	Q6S8J3	POTEE	Y	940	0.860067	Found				FALSE	Site found		-1
EPHA1	P27816	MAP4	Y	47	0.998856	Found				FALSE	Site found		-1
EPHA1	Q96QD8	SLC38A2	Y	41	0.844476	Found				FALSE			-1
EPHA1	Q9Y2Z0	SUGT1	Y	317	0.983824	Found				FALSE			-1
EPHA1	P68104	EEF1A1	Y	254	1	Found				FALSE	Substrate found		-1
EPHA1	P11310	ACADM	Y	67	0.995412					FALSE	Site found		-1
EPHA1	P46782	RPS5	Y	48	0.999847	Found				FALSE			-1
EPHA1	Q96E39	RBMXL1	Y	206	0.999996	Found				FALSE			-1
EPHA1	P53801	PTTG1IP	Y	174	0.999998	Found	P12931			FALSE			-1
EPHA1	P62906	RPL10A	Y	11	0.999358	Found				FALSE	Site found		-1
EPHA1	P61978	HNRNPK	Y	280	1	Found				FALSE	Substrate found		-1
EPHA1	Q9NZ32	ACTR10	Y	4	0.999984	Found				FALSE			-1
EPHA1	P49789	FHIT	Y	114	0.934801	Found	P12931			FALSE			-1
EPHA1	O43491	EPB41L2	Y	623	1	Found				FALSE			-1
EPHA1	P68363	TUBA1B	Y	272	0.82607	Found				FALSE	Substrate found		-1
EPHA1	P11310	ACADM	Y	353	0.880478	Found				FALSE	Substrate found		-1
EPHA1	Q9P2R7	SUCLA2	Y	84	0.999984	Found				FALSE			-1
EPHA1	P50402	EMD	Y	161	0.99994					FALSE			-1
EPHA1	P30419	NMT1	Y	117	0.875549	Found				FALSE			-1
EPHA1	P62736	ACTA2	Y	55	0.987447	Found				FALSE	Substrate found		-1
EPHA1	Q9Y281	CFL2	Y	85	0.996358	Found				FALSE	Site found		-1
EPHA1	P49411	TUFM	Y	246	0.890681	Found				FALSE	Substrate found		-1
EPHA1	P63244	RACK1	Y	52	0.9947					FALSE			-1
EPHA1	Q15293	RCN1	Y	290	0.998896	Found				FALSE	Substrate found		-1
EPHA1	P31943	HNRNPH1	Y	266	0.990815	Found				FALSE	Site found		-1
EPHA1	P63261	ACTG1	Y	294	0.997028	Found				FALSE	Site found		-1
EPHA1	P62917	RPL8	Y	133	0.793708	Found				FALSE	Site found		-1
EPHA1	O43852	CALU	Y	106	1	Found				FALSE	Site found		-1
EPHA1	Q00526	CDK3	Y	15	0.993531	Found				FALSE	Site found		-1
EPHA1	P62851	RPS25	Y	55	0.998124	Found				FALSE			-1
EPHA1	Q02790	FKBP4	Y	411	1	Found				FALSE			-1
EPHA1	P50990	CCT8	Y	468	1	Found				FALSE	Substrate found		-1
EPHA1	P53701	HCCS	Y	61	0.99972	Found				FALSE			-1
EPHA1	Q6NVV1	RPL13AP3	Y	63	0.999999					FALSE			-1
EPHA1	P07900	HSP90AA1	Y	284	1	Found				FALSE	Site found		-1
EPHA1	Q86X29	LSR	Y	535	0.999385					FALSE			-1
EPHA1	P10809	HSPD1	Y	223	0.999998	Found				FALSE	Site found		-1
EPHA1	P62805	H4C1; H4C2; H4C3; H4C4; H4C5; H4C6; H4C8; H4C9; H4C11; H4C12; H4C13; H4C14; H4C15; H4-16	Y	52	0.965792					FALSE	Site found		-1
EPHA1	Q96GX9	APIP	Y	57	0.999745	Found				FALSE	Site found		-1
EPHA1	P54136	RARS1	Y	338	0.995706	Found				FALSE	Substrate found		-1
EPHA1	P83881	RPL36A	Y	34	0.857303	Found				FALSE			-1
EPHA1	P63261	ACTG1	Y	53	0.987447	Found				FALSE	Substrate found		-1
EPHA1	P15880	RPS2	Y	266	0.81524	Found				FALSE	Site found		-1
EPHA1	Q71U36	TUBA1A	Y	272	0.82607	Found				FALSE	Substrate found		-1
EPHA1	P68366	TUBA4A	Y	272	0.82607	Found				FALSE	Substrate found		-1
EPHA1	P60709	ACTB	Y	198	0.999995	Found				FALSE	Site found		-1
EPHA1	P08238	HSP90AB1	Y	276	1	Found				FALSE	Site found		-1
EPHA1	P63261	ACTG1	Y	362	0.999888	Found				FALSE	Site found		-1
EPHA1	Q9P0U4	CXXC1	Y	405	1	Found				FALSE	Site found		-1
EPHA1	P13639	EEF2	Y	443	1	Found				FALSE	Site found		-1
EPHA1	Q13442	PDAP1	Y	17	0.941924	Found				FALSE	Substrate found		-1
EPHA1	P62826	RAN	Y	146	0.758292	Found				FALSE	Site found		-1
EPHA1	P19174	PLCG1	Y	783	0.999996	Found	P07949			FALSE			-1
EPHA1	P61247	RPS3A	Y	256	1	Found				FALSE	Site found		-1
EPHA1	O15027	SEC16A	Y	2015	1					FALSE			-1
EPHA1	Q9NRF8	CTPS2	Y	94	1					FALSE			-1
EPHA1	P60709	ACTB	Y	240	0.860067	Found				FALSE	Site found		-1
EPHA1	Q9NQW7	XPNPEP1	Y	296	0.885405	Found				FALSE			-1
EPHA1	P62913	RPL11	Y	170	1	Found				FALSE			-1
EPHA1	P62191	PSMC1	Y	184	0.943109					FALSE	Site found		-1
EPHA1	Q99426	TBCB	Y	98	1	Found				FALSE	Site found		-1
EPHA1	Q9H4M9	EHD1	Y	339	1	Found				FALSE	Site found		-1
EPHA1	P49711	CTCF	Y	480	1					FALSE			-1
EPHA1	P37802	TAGLN2	Y	8	0.811734	Found				FALSE	Substrate found		-1
EPHA1	Q00610	CLTC	Y	883	1	Found				FALSE	Site found		-1
EPHA1	P19784	CSNK2A2	Y	13	1	Found				FALSE	Site found		-1
EPHA1	Q8NFH5	NUP35	Y	300	0.952522	Found				FALSE			-1
EPHA1	P06493	CDK1	Y	15	0.993531	Found	P30291			FALSE	Site found		-1
EPHA1	Q8NI51	CTCFL	Y	471	1					FALSE			-1
EPHA1	P11310	ACADM	Y	400	0.994236	Found				FALSE	Substrate found		-1
EPHA1	P06737	PYGL	Y	186	1	Found				FALSE	Substrate found		-1
EPHA1	P29692	EEF1D	Y	26	1	Found				FALSE	Site found		-1
EPHA1	P23588	EIF4B	Y	298	0.999228	Found				FALSE			-1
EPHA1	P49411	TUFM	Y	92	1	Found				FALSE	Site found		-1
EPHA1	P17980	PSMC3	Y	438	0.913773					FALSE	Substrate found		-1
EPHA1	P62280	RPS11	Y	10	0.999992	Found				FALSE	Substrate found		-1
EPHA1	Q9Y5S9	RBM8A	Y	54	0.97151	Found				FALSE	Site found		-1
EPHA1	P51965	UBE2E1	Y	77	1	Found				FALSE	Site found		-1
EPHA1	P21709	EPHA1	Y	781	0.987877	Found				FALSE	Site found		-1
EPHA1	P21709	EPHA1	Y	915	0.998671					FALSE	Site found		-1
EPHA1	P21709	EPHA1	Y	865	1					FALSE	Site found		-1
EPHA2	Q9BYX7	POTEKP	Y	362	1	Found				FALSE	Site found		-1
EPHA2	Q9UMR2	DDX19B	Y	89	0.874905					FALSE			-1
EPHA2	Q9Y2Z0	SUGT1	Y	95	1	Found				FALSE			-1
EPHA2	O95297	MPZL1	Y	263	0.99677	Found	P12931			FALSE	Site found		-1
EPHA2	Q9NP77	SSU72	Y	116	1					FALSE			-1
EPHA2	P11310	ACADM	Y	397	1					FALSE	Substrate found		-1
EPHA2	Q7L014	DDX46	Y	910	1	Found				FALSE			-1
EPHA2	Q9BQE3	TUBA1C	Y	432	0.999865	Found				FALSE	Site found		-1
EPHA2	Q96MH2	HEXIM2	Y	197	0.908207					FALSE			-1
EPHA2	P21281	ATP6V1B2	Y	39	0.999995	Found				FALSE			-1
EPHA2	P49755	TMED10	Y	135	1	Found				FALSE			-1
EPHA2	O15357	INPPL1	Y	1135	0.999976	Found				FALSE	Substrate found		-1
EPHA2	P68032	ACTC1	Y	55	0.9845	Found				FALSE	Substrate found		-1
EPHA2	P14625	HSP90B1	Y	677	0.913734	Found				FALSE	Substrate found		-1
EPHA2	P78527	PRKDC	Y	4077	1	Found				FALSE	Site found		-1
EPHA2	Q96CS3	FAF2	Y	79	0.999528	Found				FALSE			-1
EPHA2	P24941	CDK2	Y	15	0.995376	Found	P30291			FALSE	Site found		-1
EPHA2	P08865	RPSA	Y	156	1	Found				FALSE	Substrate found		-1
EPHA2	P25705	ATP5F1A	Y	311	0.999911	Found				FALSE			-1
EPHA2	P50991	CCT4	Y	269	0.861475	Found				FALSE	Site found		-1
EPHA2	P0CG38	POTEI	Y	1062	1	Found				FALSE	Site found		-1
EPHA2	P63267	ACTG2	Y	54	0.9845	Found				FALSE	Substrate found		-1
EPHA2	P09211	GSTP1	Y	50	0.99839	Found				FALSE			-1
EPHA2	P19174	PLCG1	Y	771	0.940812	Found	P00533			FALSE			-1
EPHA2	Q06124	PTPN11	Y	546	0.815767	Found	Q9UM73			FALSE	Substrate found		-1
EPHA2	P60709	ACTB	Y	362	1	Found				FALSE	Site found		-1
EPHA2	O43837	IDH3B	Y	171	0.913993	Found				FALSE	Site found		-1
EPHA2	Q9H7F0	ATP13A3	Y	129	0.897726	Found				FALSE			-1
EPHA2	P41252	IARS1	Y	273	0.96385	Found				FALSE	Site found		-1
EPHA2	P25705	ATP5F1A	Y	440	1	Found				FALSE			-1
EPHA2	P61158	ACTR3	Y	400	0.999971					FALSE	Site found		-1
EPHA2	P60709	ACTB	Y	53	0.9845	Found				FALSE	Substrate found		-1
EPHA2	O94992	HEXIM1	Y	271	0.908207	Found				FALSE			-1
EPHA2	Q13263	TRIM28	Y	133	1	Found				FALSE	Site found		-1
EPHA2	P06737	PYGL	Y	792	0.998594					FALSE	Substrate found		-1
EPHA2	Q13435	SF3B2	Y	568	1	Found				FALSE	Substrate found		-1
EPHA2	O95551	TDP2	Y	84	0.893287	Found				FALSE	Site found		-1
EPHA2	P24752	ACAT1	Y	214	0.999843	Found				FALSE	Site found		-1
EPHA2	P23193	TCEA1	Y	126	0.994681	Found				FALSE	Site found		-1
EPHA2	P49419	ALDH7A1	Y	69	0.918739	Found				FALSE			-1
EPHA2	P52298	NCBP2	Y	14	0.998597	Found				FALSE	Site found		-1
EPHA2	P11310	ACADM	Y	183	1	Found				FALSE	Substrate found		-1
EPHA2	P40429	RPL13A	Y	149	0.999997	Found				FALSE	Site found		-1
EPHA2	P51571	SSR4	Y	67	1	Found				FALSE			-1
EPHA2	P39019	RPS19	Y	48	0.99384	Found				FALSE	Site found		-1
EPHA2	P18754	RCC1	Y	89	0.858834	Found				FALSE	Site found		-1
EPHA2	P14618	PKM	Y	148	1	Found	P00533			FALSE	Site found		-1
EPHA2	P25705	ATP5F1A	Y	343	0.98808	Found				FALSE			-1
EPHA2	P60981	DSTN	Y	85	0.998848	Found				FALSE	Site found		-1
EPHA2	P11586	MTHFD1	Y	371	0.999998					FALSE			-1
EPHA2	P22314	UBA1	Y	873	0.999999	Found				FALSE	Site found		-1
EPHA2	Q6S8J3	POTEE	Y	1062	1	Found				FALSE	Site found		-1
EPHA2	Q5VTE0	EEF1A1P5	Y	254	1					FALSE	Substrate found		-1
EPHA2	P23528	CFL1	Y	140	1	Found				FALSE	Site found		-1
EPHA2	Q00839	HNRNPU	Y	260	1	Found				FALSE	Site found		-1
EPHA2	P23528	CFL1	Y	85	0.996105	Found				FALSE	Site found		-1
EPHA2	Q93008	USP9X	Y	2556	0.848258	Found				FALSE			-1
EPHA2	P62993	GRB2	Y	209	0.999999	Found	O60674			FALSE			-1
EPHA2	Q13561	DCTN2	Y	86	0.979364	Found				FALSE	Site found		-1
EPHA2	P22234	PAICS	Y	22	0.999999	Found				FALSE	Site found		-1
EPHA2	Q14247	CTTN	Y	154	0.999669	Found				FALSE	Substrate found		-1
EPHA2	P52565	ARHGDIA	Y	156	0.999966	Found	P12931			FALSE	Site found		-1
EPHA2	P63220	RPS21	Y	53	0.993228	Found				FALSE	Site found		-1
EPHA2	P14618	PKM	Y	370	1	Found				FALSE	Site found		-1
EPHA2	P62081	RPS7	Y	177	0.999911	Found				FALSE	Site found		-1
EPHA2	P11216	PYGB	Y	186	1	Found				FALSE			-1
EPHA2	Q15293	RCN1	Y	278	1	Found				FALSE	Site found		-1
EPHA2	P55196	AFDN	Y	1230	0.974264	Found				FALSE			-1
EPHA2	P63261	ACTG1	Y	198	0.999971	Found				FALSE	Site found		-1
EPHA2	P07741	APRT	Y	60	0.99994	Found				FALSE	Site found		-1
EPHA2	P14625	HSP90B1	Y	258	0.999092	Found				FALSE	Site found		-1
EPHA2	P11217	PYGM	Y	186	1	Found				FALSE			-1
EPHA2	P48047	ATP5PO	Y	46	0.975807	Found				FALSE			-1
EPHA2	Q8NI22	MCFD2	Y	138	0.996267	Found				FALSE	Site found		-1
EPHA2	O43719	HTATSF1	Y	327	0.979967	Found				FALSE			-1
EPHA2	P30086	PEBP1	Y	181	1	Found				FALSE	Site found		-1
EPHA2	P18615	NELFE	Y	133	0.999794	Found				FALSE	Site found		-1
EPHA2	P62191	PSMC1	Y	439	0.999003	Found				FALSE	Substrate found		-1
EPHA2	Q86SX6	GLRX5	Y	85	0.999985	Found				FALSE	Site found		-1
EPHA2	P0CG39	POTEJ	Y	1025	1	Found				FALSE	Site found		-1
EPHA2	O00151	PDLIM1	Y	321	0.992031	Found				FALSE			-1
EPHA2	O43852	CALU	Y	47	0.931046	Found				FALSE	Site found		-1
EPHA2	Q14568	HSP90AA2P	Y	283	1	Found				FALSE	Site found		-1
EPHA2	A5A3E0	POTEF	Y	1062	1	Found				FALSE	Site found		-1
EPHA2	P55795	HNRNPH2	Y	266	0.999583	Found				FALSE	Site found		-1
EPHA2	Q14247	CTTN	Y	421	0.996298	Found	Q14289			FALSE	Site found		-1
EPHA2	P25398	RPS12	Y	127	1	Found				FALSE	Site found		-1
EPHA2	P08238	HSP90AB1	Y	301	0.914571	Found	P12931			FALSE	Site found		-1
EPHA2	Q13561	DCTN2	Y	6	1	Found				FALSE	Site found		-1
EPHA2	P68133	ACTA1	Y	55	0.9845	Found				FALSE	Substrate found		-1
EPHA2	Q04837	SSBP1	Y	73	0.999999	Found				FALSE	Site found		-1
EPHA2	P14625	HSP90B1	Y	678	0.874066	Found				FALSE	Substrate found		-1
EPHA2	Q06830	PRDX1	Y	194	0.992944	Found	P06239			FALSE	Substrate found		-1
EPHA2	P17980	PSMC3	Y	381	0.999753	Found				FALSE	Site found		-1
EPHA2	P62273	RPS29	Y	7	0.998856	Found				FALSE	Site found		-1
EPHA2	P04181	OAT	Y	69	1	Found				FALSE	Site found		-1
EPHA2	P24752	ACAT1	Y	188	0.999991					FALSE	Substrate found		-1
EPHA2	Q9NP81	SARS2	Y	45	0.998085					FALSE			-1
EPHA2	Q12874	SF3A3	Y	492	0.989912	Found				FALSE	Substrate found		-1
EPHA2	P62280	RPS11	Y	55	0.966703	Found				FALSE	Site found		-1
EPHA2	P62333	PSMC6	Y	328	1	Found				FALSE	Site found		-1
EPHA2	P62341	SELENOT	Y	58	1	Found				FALSE			-1
EPHA2	P19174	PLCG1	Y	1253	1	Found				FALSE			-1
EPHA2	P04406	GAPDH	Y	255	1	Found				FALSE	Substrate found		-1
EPHA2	Q9UJW0	DCTN4	Y	173	0.999996	Found				FALSE			-1
EPHA2	Q58FF8	HSP90AB2P	Y	198	1	Found				FALSE	Site found		-1
EPHA2	Q9NUU7	DDX19A	Y	88	0.874905					FALSE			-1
EPHA2	P47985	UQCRFS1	Y	91	0.985693	Found				FALSE			-1
EPHA2	Q9UNH7	SNX6	Y	320	0.999999	Found				FALSE			-1
EPHA2	P08754	GNAI3	Y	167	0.990998					FALSE			-1
EPHA2	P07437	TUBB	Y	50	0.860596	Found				FALSE	Site found		-1
EPHA2	Q9H467	CUEDC2	Y	275	0.999495	Found				FALSE			-1
EPHA2	Q8NI22	MCFD2	Y	135	0.999998	Found				FALSE	Site found		-1
EPHA2	Q05639	EEF1A2	Y	254	1	Found				FALSE	Substrate found		-1
EPHA2	Q3YEC7	RABL6	Y	726	1	Found				FALSE			-1
EPHA2	P18669	PGAM1	Y	142	0.963212					FALSE	Site found		-1
EPHA2	P07195	LDHB	Y	84	0.760967	Found				FALSE	Site found		-1
EPHA2	P17812	CTPS1	Y	94	0.999338	Found				FALSE	Site found		-1
EPHA2	Q96IU4	ABHD14B	Y	147	0.977011					FALSE			-1
EPHA2	P27816	MAP4	Y	47	0.992573	Found				FALSE	Site found		-1
EPHA2	P27797	CALR	Y	109	1	Found				FALSE	Site found		-1
EPHA2	P17812	CTPS1	Y	473	0.989742	Found				FALSE	Site found		-1
EPHA2	P68104	EEF1A1	Y	254	1	Found				FALSE	Substrate found		-1
EPHA2	Q9Y262	EIF3L	Y	40	0.996384	Found				FALSE	Substrate found		-1
EPHA2	P53801	PTTG1IP	Y	174	0.999996	Found	P12931			FALSE			-1
EPHA2	P62906	RPL10A	Y	11	0.999373	Found				FALSE	Site found		-1
EPHA2	Q06830	PRDX1	Y	116	0.999886	Found				FALSE	Site found		-1
EPHA2	P0C7P4	UQCRFS1P1	Y	100	0.985693	Found				FALSE			-1
EPHA2	P61978	HNRNPK	Y	280	1	Found				FALSE	Substrate found		-1
EPHA2	Q9NZ32	ACTR10	Y	4	0.999924	Found				FALSE			-1
EPHA2	P49789	FHIT	Y	114	0.999461	Found	P12931			FALSE			-1
EPHA2	O43491	EPB41L2	Y	623	1	Found				FALSE			-1
EPHA2	Q8WUM4	PDCD6IP	Y	294	0.999969	Found				FALSE			-1
EPHA2	Q9P2R7	SUCLA2	Y	84	0.999951	Found				FALSE			-1
EPHA2	P50402	EMD	Y	161	0.998128					FALSE			-1
EPHA2	P62736	ACTA2	Y	55	0.9845	Found				FALSE	Substrate found		-1
EPHA2	Q9Y281	CFL2	Y	85	0.996105	Found				FALSE	Site found		-1
EPHA2	P63244	RACK1	Y	52	0.999992					FALSE			-1
EPHA2	P20936	RASA1	Y	460	0.999606	Found				FALSE			-1
EPHA2	Q15293	RCN1	Y	290	0.999865	Found				FALSE	Substrate found		-1
EPHA2	P26639	TARS1	Y	298	0.999914	Found				FALSE			-1
EPHA2	P31943	HNRNPH1	Y	266	0.999583	Found				FALSE	Site found		-1
EPHA2	P25325	MPST	Y	166	0.78371	Found				FALSE			-1
EPHA2	O43852	CALU	Y	106	1	Found				FALSE	Site found		-1
EPHA2	Q00526	CDK3	Y	15	0.995376	Found				FALSE	Site found		-1
EPHA2	O43823	AKAP8	Y	311	0.999923	Found	P07948			FALSE	Site found		-1
EPHA2	Q8NFH5	NUP35	Y	95	0.938001	Found				FALSE			-1
EPHA2	Q02790	FKBP4	Y	411	1	Found				FALSE			-1
EPHA2	P53701	HCCS	Y	61	1	Found				FALSE			-1
EPHA2	Q68DK2	ZFYVE26	Y	2486	0.909682					FALSE			-1
EPHA2	Q6NVV1	RPL13AP3	Y	63	0.999997					FALSE			-1
EPHA2	P07900	HSP90AA1	Y	284	1	Found				FALSE	Site found		-1
EPHA2	P10809	HSPD1	Y	223	0.999938	Found				FALSE	Site found		-1
EPHA2	Q9GZU8	PSME3IP1	Y	69	1	Found				FALSE			-1
EPHA2	P54136	RARS1	Y	338	0.996386	Found				FALSE			-1
EPHA2	P63261	ACTG1	Y	53	0.9845	Found				FALSE	Substrate found		-1
EPHA2	P60709	ACTB	Y	198	0.999971	Found				FALSE	Site found		-1
EPHA2	P08238	HSP90AB1	Y	276	1	Found				FALSE	Site found		-1
EPHA2	P63261	ACTG1	Y	362	1	Found				FALSE	Site found		-1
EPHA2	Q9P0U4	CXXC1	Y	405	1	Found				FALSE			-1
EPHA2	Q9NWQ8	PAG1	Y	417	0.986628	Found				FALSE			-1
EPHA2	P13639	EEF2	Y	443	1	Found				FALSE	Site found		-1
EPHA2	P62826	RAN	Y	146	0.763805	Found				FALSE	Site found		-1
EPHA2	Q9NQW7	XPNPEP1	Y	296	0.93141	Found				FALSE			-1
EPHA2	Q9UKY7	CDV3	Y	244	1	Found				FALSE			-1
EPHA2	Q99426	TBCB	Y	98	1	Found				FALSE	Site found		-1
EPHA2	Q00610	CLTC	Y	883	1	Found				FALSE	Site found		-1
EPHA2	Q96QK1	VPS35	Y	507	0.987551	Found				FALSE	Site found		-1
EPHA2	Q8NFH5	NUP35	Y	300	0.9922	Found				FALSE			-1
EPHA2	P06493	CDK1	Y	15	0.995376	Found	P30291			FALSE	Site found		-1
EPHA2	P11310	ACADM	Y	400	0.997158	Found				FALSE	Substrate found		-1
EPHA2	P06737	PYGL	Y	186	1	Found				FALSE	Substrate found		-1
EPHA2	P29692	EEF1D	Y	26	1	Found				FALSE	Site found		-1
EPHA2	P49411	TUFM	Y	92	1	Found				FALSE	Site found		-1
EPHA2	P18031	PTPN1	Y	20	0.98249	Found				FALSE			-1
EPHA2	Q9Y5S9	RBM8A	Y	54	0.994137	Found				FALSE	Site found		-1
EPHA2	P29317	EPHA2	Y	930	0.800196	Found				FALSE	Site found		-1
EPHA2	P29317	EPHA2	Y	772	0.95659	Found	P29317			TRUE	Site found		-1
EPHA2	P29317	EPHA2	Y	628	1	Found	P29317			TRUE	Site found		-1
EPHA2	P29317	EPHA2	Y	735	1	Found	P29317			TRUE	Site found		-1
EPHA2	P29317	EPHA2	Y	791	0.887291	Found				FALSE	Site found		-1
EPHA2	P29317	EPHA2	Y	575	0.996751	Found	P29317			TRUE	Substrate found		-1
EPHA2	P29317	EPHA2	Y	960	0.998848	Found	P29317			TRUE	Substrate found		-1
EPHA3	Q9BYX7	POTEKP	Y	362	1	Found				FALSE	Site found		-1
EPHA3	P60709	ACTB	Y	294	0.892786	Found				FALSE	Site found		-1
EPHA3	P63261	ACTG1	Y	91	0.959582	Found				FALSE	Substrate found		-1
EPHA3	P00338	LDHA	Y	239	0.983667	Found				FALSE	Site found		-1
EPHA3	Q9UNX3	RPL26L1	Y	81	0.99926					FALSE			-1
EPHA3	P68032	ACTC1	Y	242	0.935855	Found				FALSE	Site found		-1
EPHA3	P62241	RPS8	Y	188	1	Found				FALSE	Substrate found		-1
EPHA3	P11310	ACADM	Y	397	1					FALSE	Site found		-1
EPHA3	Q9BYX7	POTEKP	Y	240	0.935855	Found				FALSE	Site found		-1
EPHA3	P63267	ACTG2	Y	189	0.998787	Found				FALSE	Site found		-1
EPHA3	P48047	ATP5PO	Y	41	0.999726	Found				FALSE			-1
EPHA3	P21281	ATP6V1B2	Y	39	0.999969	Found				FALSE			-1
EPHA3	P49755	TMED10	Y	135	1	Found				FALSE			-1
EPHA3	Q58FF6	HSP90AB4P	Y	167	0.997384	Found				FALSE	Site found		-1
EPHA3	P68032	ACTC1	Y	55	0.979812	Found				FALSE	Substrate found		-1
EPHA3	P78527	PRKDC	Y	4077	1	Found				FALSE			-1
EPHA3	Q96CS3	FAF2	Y	79	0.999866	Found				FALSE			-1
EPHA3	P08865	RPSA	Y	156	1	Found				FALSE	Site found		-1
EPHA3	Q96IX5	ATP5MD	Y	10	0.972422	Found				FALSE			-1
EPHA3	P25705	ATP5F1A	Y	311	0.999885	Found				FALSE			-1
EPHA3	P61353	RPL27	Y	85	0.87741					FALSE	Site found		-1
EPHA3	P36542	ATP5F1C	Y	77	0.997943					FALSE			-1
EPHA3	P0CG38	POTEI	Y	1062	1	Found				FALSE	Site found		-1
EPHA3	P63267	ACTG2	Y	54	0.979812	Found				FALSE	Substrate found		-1
EPHA3	Q9HCC0	MCCC2	Y	413	1					FALSE			-1
EPHA3	P09211	GSTP1	Y	50	0.995424	Found				FALSE			-1
EPHA3	P68032	ACTC1	Y	93	0.959582	Found				FALSE	Substrate found		-1
EPHA3	P11413	G6PD	Y	507	0.972088	Found	P12931			FALSE	Site found		-1
EPHA3	Q06124	PTPN11	Y	546	0.951799	Found	Q9UM73			FALSE	Substrate found		-1
EPHA3	P60709	ACTB	Y	362	1	Found				FALSE	Site found		-1
EPHA3	O43837	IDH3B	Y	171	0.921625	Found				FALSE	Site found		-1
EPHA3	Q6RW13	AGTRAP	Y	133	0.883724	Found				FALSE	Substrate found		-1
EPHA3	Q6S8J3	POTEE	Y	791	0.959582	Found				FALSE	Substrate found		-1
EPHA3	P41252	IARS1	Y	273	0.869899	Found				FALSE	Site found		-1
EPHA3	P61158	ACTR3	Y	400	1					FALSE	Site found		-1
EPHA3	P48047	ATP5PO	Y	193	0.999997	Found				FALSE			-1
EPHA3	P60709	ACTB	Y	53	0.979812	Found				FALSE	Substrate found		-1
EPHA3	P61254	RPL26	Y	81	0.99926					FALSE			-1
EPHA3	P48047	ATP5PO	Y	35	1	Found				FALSE			-1
EPHA3	P24752	ACAT1	Y	214	0.925627	Found				FALSE	Site found		-1
EPHA3	P61978	HNRNPK	Y	72	0.868208	Found	P12931			FALSE	Site found		-1
EPHA3	P23193	TCEA1	Y	126	0.996178	Found				FALSE	Site found		-1
EPHA3	P52298	NCBP2	Y	14	0.999071	Found				FALSE	Site found		-1
EPHA3	O43852	CALU	Y	275	0.999938	Found				FALSE	Site found		-1
EPHA3	Q9Y2L1	DIS3	Y	132	0.860727					FALSE			-1
EPHA3	P40429	RPL13A	Y	149	0.999999	Found				FALSE	Site found		-1
EPHA3	P51571	SSR4	Y	67	1	Found				FALSE			-1
EPHA3	P39019	RPS19	Y	48	1	Found				FALSE	Site found		-1
EPHA3	P14618	PKM	Y	148	1	Found	P00533			FALSE	Site found		-1
EPHA3	Q9NZ63	C9orf78	Y	147	1	Found				FALSE			-1
EPHA3	Q9Y281	CFL2	Y	89	0.876172	Found				FALSE	Site found		-1
EPHA3	P60981	DSTN	Y	85	0.998245	Found				FALSE	Site found		-1
EPHA3	P11586	MTHFD1	Y	371	0.999987					FALSE	Substrate found		-1
EPHA3	P22314	UBA1	Y	873	0.999966	Found				FALSE	Site found		-1
EPHA3	Q6S8J3	POTEE	Y	1062	1	Found				FALSE	Site found		-1
EPHA3	Q5VTE0	EEF1A1P5	Y	254	1					FALSE	Substrate found		-1
EPHA3	P23528	CFL1	Y	140	1	Found				FALSE	Site found		-1
EPHA3	Q00839	HNRNPU	Y	260	1	Found				FALSE	Site found		-1
EPHA3	P68133	ACTA1	Y	190	0.998787	Found				FALSE	Site found		-1
EPHA3	Q9BYX7	POTEKP	Y	91	0.959582	Found				FALSE	Substrate found		-1
EPHA3	P23528	CFL1	Y	85	0.992525	Found				FALSE	Site found		-1
EPHA3	P13674	P4HA1	Y	282	1	Found				FALSE	Site found		-1
EPHA3	Q13885	TUBB2A	Y	340	0.789557	Found				FALSE	Substrate found		-1
EPHA3	P62993	GRB2	Y	209	1	Found	O60674			FALSE			-1
EPHA3	P36776	LONP1	Y	394	1	Found				FALSE			-1
EPHA3	Q13561	DCTN2	Y	86	0.767955	Found				FALSE	Substrate found		-1
EPHA3	P22234	PAICS	Y	22	0.999758	Found				FALSE	Site found		-1
EPHA3	P52565	ARHGDIA	Y	156	0.972469	Found	P12931			FALSE	Site found		-1
EPHA3	P63220	RPS21	Y	53	0.903527	Found				FALSE	Site found		-1
EPHA3	A5A3E0	POTEF	Y	940	0.935855	Found				FALSE	Site found		-1
EPHA3	P14618	PKM	Y	370	1	Found				FALSE	Substrate found		-1
EPHA3	P62750	RPL23A	Y	144	1	Found				FALSE	Site found		-1
EPHA3	P62081	RPS7	Y	177	0.998927	Found				FALSE	Site found		-1
EPHA3	P07900	HSP90AA1	Y	197	0.997384	Found	P12931			FALSE	Site found		-1
EPHA3	P11216	PYGB	Y	186	1	Found				FALSE			-1
EPHA3	Q15293	RCN1	Y	278	1	Found				FALSE	Site found		-1
EPHA3	P04406	GAPDH	Y	314	0.990647	Found				FALSE	Site found		-1
EPHA3	P63261	ACTG1	Y	198	0.999999	Found				FALSE	Site found		-1
EPHA3	P07741	APRT	Y	60	0.999998	Found				FALSE	Site found		-1
EPHA3	P62736	ACTA2	Y	242	0.935855	Found				FALSE	Site found		-1
EPHA3	P11217	PYGM	Y	186	1	Found				FALSE			-1
EPHA3	P50402	EMD	Y	94	0.875889					FALSE	Site found		-1
EPHA3	P48047	ATP5PO	Y	46	0.804293	Found				FALSE			-1
EPHA3	P30086	PEBP1	Y	181	0.999999	Found				FALSE	Substrate found		-1
EPHA3	P18615	NELFE	Y	133	0.999345	Found				FALSE	Site found		-1
EPHA3	P06733	ENO1	Y	270	0.994799	Found				FALSE	Site found		-1
EPHA3	Q9BZZ5	API5	Y	11	1					FALSE	Substrate found		-1
EPHA3	P0CG39	POTEJ	Y	1025	1	Found				FALSE	Site found		-1
EPHA3	P07437	TUBB	Y	340	0.789557	Found				FALSE	Substrate found		-1
EPHA3	P11586	MTHFD1	Y	258	1	Found				FALSE	Site found		-1
EPHA3	Q14568	HSP90AA2P	Y	283	1	Found				FALSE	Site found		-1
EPHA3	A5A3E0	POTEF	Y	1062	1	Found				FALSE	Site found		-1
EPHA3	P55795	HNRNPH2	Y	266	0.999222	Found				FALSE	Site found		-1
EPHA3	P14625	HSP90B1	Y	652	0.904577	Found				FALSE	Substrate found		-1
EPHA3	Q08211	DHX9	Y	9	1	Found				FALSE	Substrate found		-1
EPHA3	Q14247	CTTN	Y	421	0.927252	Found	Q14289			FALSE	Site found		-1
EPHA3	P25398	RPS12	Y	127	1	Found				FALSE	Site found		-1
EPHA3	P35606	COPB2	Y	794	0.804682	Found				FALSE	Site found		-1
EPHA3	P68133	ACTA1	Y	55	0.979812	Found				FALSE	Substrate found		-1
EPHA3	Q04837	SSBP1	Y	73	0.999994	Found				FALSE	Site found		-1
EPHA3	Q06830	PRDX1	Y	194	0.992	Found	P06239			FALSE	Substrate found		-1
EPHA3	Q08211	DHX9	Y	148	0.94331	Found				FALSE	Substrate found		-1
EPHA3	Q562R1	ACTBL2	Y	241	0.935855	Found				FALSE	Site found		-1
EPHA3	P68032	ACTC1	Y	190	0.998787	Found				FALSE	Site found		-1
EPHA3	P17980	PSMC3	Y	381	0.998469	Found				FALSE	Site found		-1
EPHA3	P62273	RPS29	Y	7	0.999202	Found				FALSE	Site found		-1
EPHA3	P04181	OAT	Y	69	1	Found				FALSE	Site found		-1
EPHA3	P24752	ACAT1	Y	188	0.998995					FALSE	Substrate found		-1
EPHA3	P63261	ACTG1	Y	240	0.935855	Found				FALSE	Site found		-1
EPHA3	P06737	PYGL	Y	821	0.999983					FALSE	Site found		-1
EPHA3	P62269	RPS18	Y	95	0.872673					FALSE	Site found		-1
EPHA3	Q96AE4	FUBP1	Y	58	0.788196	Found	P12931			FALSE	Site found		-1
EPHA3	P62280	RPS11	Y	55	0.844619	Found				FALSE	Site found		-1
EPHA3	P60709	ACTB	Y	188	0.998787	Found				FALSE	Site found		-1
EPHA3	P63261	ACTG1	Y	188	0.998787	Found				FALSE	Site found		-1
EPHA3	P11586	MTHFD1	Y	52	0.995511	Found				FALSE	Substrate found		-1
EPHA3	P19174	PLCG1	Y	1253	1	Found				FALSE	Substrate found		-1
EPHA3	P04406	GAPDH	Y	255	1	Found				FALSE	Site found		-1
EPHA3	Q9UJW0	DCTN4	Y	173	0.999988	Found				FALSE	Substrate found		-1
EPHA3	Q58FF8	HSP90AB2P	Y	198	1	Found				FALSE	Site found		-1
EPHA3	P04350	TUBB4A	Y	340	0.789557	Found				FALSE			-1
EPHA3	P22626	HNRNPA2B1	Y	336	0.968616	Found				FALSE	Site found		-1
EPHA3	P68371	TUBB4B	Y	340	0.789557	Found				FALSE			-1
EPHA3	Q9UNH7	SNX6	Y	320	1	Found				FALSE	Substrate found		-1
EPHA3	P08238	HSP90AB1	Y	192	0.997384	Found				FALSE	Site found		-1
EPHA3	P07437	TUBB	Y	50	0.877308	Found				FALSE	Site found		-1
EPHA3	Q05639	EEF1A2	Y	254	1	Found				FALSE	Substrate found		-1
EPHA3	P23528	CFL1	Y	89	0.876172	Found				FALSE	Site found		-1
EPHA3	Q3YEC7	RABL6	Y	726	1	Found				FALSE			-1
EPHA3	Q99848	EBNA1BP2	Y	265	0.928509	Found				FALSE	Site found		-1
EPHA3	P63267	ACTG2	Y	241	0.935855	Found				FALSE	Site found		-1
EPHA3	Q58FF7	HSP90AB3P	Y	171	0.997384	Found				FALSE	Site found		-1
EPHA3	Q9BVA1	TUBB2B	Y	340	0.789557	Found				FALSE	Substrate found		-1
EPHA3	P17812	CTPS1	Y	94	0.999945	Found				FALSE	Site found		-1
EPHA3	P68133	ACTA1	Y	242	0.935855	Found				FALSE	Site found		-1
EPHA3	P62736	ACTA2	Y	190	0.998787	Found				FALSE	Site found		-1
EPHA3	Q13405	MRPL49	Y	45	0.999961	Found				FALSE			-1
EPHA3	Q96IU4	ABHD14B	Y	147	0.966386					FALSE			-1
EPHA3	Q6S8J3	POTEE	Y	940	0.935855	Found				FALSE	Site found		-1
EPHA3	P68104	EEF1A1	Y	254	1	Found				FALSE	Substrate found		-1
EPHA3	P11310	ACADM	Y	67	1					FALSE	Site found		-1
EPHA3	Q06830	PRDX1	Y	116	0.999886	Found				FALSE	Site found		-1
EPHA3	Q9BUF5	TUBB6	Y	340	0.789557	Found				FALSE			-1
EPHA3	P0CG39	POTEJ	Y	754	0.959582	Found				FALSE	Substrate found		-1
EPHA3	P61978	HNRNPK	Y	280	1	Found				FALSE	Substrate found		-1
EPHA3	P11310	ACADM	Y	353	0.757935	Found				FALSE	Substrate found		-1
EPHA3	Q9P2R7	SUCLA2	Y	84	0.999844	Found				FALSE			-1
EPHA3	P62736	ACTA2	Y	55	0.979812	Found				FALSE	Substrate found		-1
EPHA3	Q9Y281	CFL2	Y	85	0.992525	Found				FALSE	Site found		-1
EPHA3	P49411	TUFM	Y	246	0.88434	Found				FALSE	Substrate found		-1
EPHA3	P63244	RACK1	Y	52	0.99999					FALSE			-1
EPHA3	Q15293	RCN1	Y	290	0.999981	Found				FALSE	Site found		-1
EPHA3	P31943	HNRNPH1	Y	266	0.999222	Found				FALSE	Site found		-1
EPHA3	P63261	ACTG1	Y	294	0.892786	Found				FALSE	Site found		-1
EPHA3	P62917	RPL8	Y	133	0.832917	Found				FALSE	Site found		-1
EPHA3	A5A3E0	POTEF	Y	791	0.959582	Found				FALSE	Substrate found		-1
EPHA3	P62913	RPL11	Y	92	1	Found				FALSE	Substrate found		-1
EPHA3	P11177	PDHB	Y	334	1					FALSE			-1
EPHA3	O43852	CALU	Y	106	1	Found				FALSE	Site found		-1
EPHA3	P68133	ACTA1	Y	93	0.959582	Found				FALSE	Substrate found		-1
EPHA3	Q02790	FKBP4	Y	411	1	Found				FALSE			-1
EPHA3	Q6NVV1	RPL13AP3	Y	63	0.999999					FALSE			-1
EPHA3	P07900	HSP90AA1	Y	284	1	Found				FALSE	Site found		-1
EPHA3	P62805	H4C1; H4C2; H4C3; H4C4; H4C5; H4C6; H4C8; H4C9; H4C11; H4C12; H4C13; H4C14; H4C15; H4-16	Y	52	0.99635					FALSE	Site found		-1
EPHA3	P60709	ACTB	Y	91	0.959582	Found				FALSE	Substrate found		-1
EPHA3	Q562R1	ACTBL2	Y	189	0.998787	Found				FALSE	Site found		-1
EPHA3	P63261	ACTG1	Y	53	0.979812	Found				FALSE	Substrate found		-1
EPHA3	P84090	ERH	Y	22	0.893792					FALSE	Site found		-1
EPHA3	Q7RTV0	PHF5A	Y	51	0.964136	Found				FALSE	Site found		-1
EPHA3	P60709	ACTB	Y	198	0.999999	Found				FALSE	Site found		-1
EPHA3	P08238	HSP90AB1	Y	276	1	Found				FALSE	Site found		-1
EPHA3	P63261	ACTG1	Y	362	1	Found				FALSE	Site found		-1
EPHA3	P62269	RPS18	Y	40	1					FALSE	Substrate found		-1
EPHA3	P61247	RPS3A	Y	256	0.999994	Found				FALSE	Site found		-1
EPHA3	P60709	ACTB	Y	240	0.935855	Found				FALSE	Site found		-1
EPHA3	P62913	RPL11	Y	170	1	Found				FALSE	Site found		-1
EPHA3	Q13509	TUBB3	Y	340	0.789557	Found				FALSE	Substrate found		-1
EPHA3	P08670	VIM	Y	53	0.942004	Found				FALSE	Substrate found		-1
EPHA3	Q7KZF4	SND1	Y	329	0.99961	Found				FALSE	Substrate found		-1
EPHA3	Q99426	TBCB	Y	98	1	Found				FALSE	Site found		-1
EPHA3	P0CG38	POTEI	Y	791	0.959582	Found				FALSE	Substrate found		-1
EPHA3	P29353	SHC1	Y	427	0.804692	Found	P08581			FALSE	Site found		-1
EPHA3	P62140	PPP1CB	Y	306	0.979564	Found				FALSE	Site found		-1
EPHA3	Q00610	CLTC	Y	883	1	Found				FALSE	Site found		-1
EPHA3	P36776	LONP1	Y	473	0.917837					FALSE			-1
EPHA3	P11310	ACADM	Y	400	0.998107	Found				FALSE	Site found		-1
EPHA3	P06737	PYGL	Y	186	1	Found				FALSE	Substrate found		-1
EPHA3	P49411	TUFM	Y	92	1	Found				FALSE	Site found		-1
EPHA3	P00338	LDHA	Y	10	0.997644	Found	P11362			FALSE	Site found		-1
EPHA3	P17980	PSMC3	Y	438	0.905006					FALSE	Substrate found		-1
EPHA3	P68371	TUBB4B	Y	50	0.891998	Found				FALSE			-1
EPHA3	P54756	EPHA5	Y	833	0.916776	Found			same environment	FALSE	Site found		-1
EPHA3	P54764	EPHA4	Y	779	0.916776	Found			same environment	FALSE	Site found		-1
EPHA3	P29320	EPHA3	Y	937	0.928379	Found				FALSE	Site found		-1
EPHA3	P29320	EPHA3	Y	798	0.999961					FALSE	Site found		-1
EPHA3	P29320	EPHA3	Y	779	0.916776	Found			same site	FALSE	Site found		-1
EPHA4	Q5JTZ9	AARS2	Y	565	0.981432					FALSE			-1
EPHA4	Q9BYX7	POTEKP	Y	362	1	Found				FALSE	Site found		-1
EPHA4	P60709	ACTB	Y	294	0.993969	Found				FALSE	Substrate found		-1
EPHA4	Q9NSE4	IARS2	Y	621	1	Found				FALSE	Substrate found		-1
EPHA4	P00338	LDHA	Y	239	0.969296	Found				FALSE	Site found		-1
EPHA4	Q9UMR2	DDX19B	Y	89	0.839837					FALSE			-1
EPHA4	Q9Y2Z0	SUGT1	Y	95	1	Found				FALSE			-1
EPHA4	P50402	EMD	Y	74	1					FALSE			-1
EPHA4	O95297	MPZL1	Y	263	0.99971	Found	P12931			FALSE			-1
EPHA4	Q9NY65	TUBA8	Y	224	0.750577	Found				FALSE			-1
EPHA4	Q9Y680	FKBP7	Y	217	0.999935					FALSE	Substrate found		-1
EPHA4	P46821	MAP1B	Y	1762	0.965489	Found				FALSE			-1
EPHA4	P68032	ACTC1	Y	242	0.921695	Found				FALSE	Site found		-1
EPHA4	O15269	SPTLC1	Y	82	0.999987	Found				FALSE			-1
EPHA4	Q71U36	TUBA1A	Y	224	0.750577	Found				FALSE	Substrate found		-1
EPHA4	P50402	EMD	Y	105	0.914606					FALSE			-1
EPHA4	Q92905	COPS5	Y	203	0.771184	Found				FALSE	Site found		-1
EPHA4	P11310	ACADM	Y	397	1					FALSE	Substrate found		-1
EPHA4	Q13043	STK4	Y	433	1	Found	P00519			FALSE			-1
EPHA4	Q7L014	DDX46	Y	910	1	Found				FALSE			-1
EPHA4	Q9BYX7	POTEKP	Y	240	0.921695	Found				FALSE	Site found		-1
EPHA4	P51532	SMARCA4	Y	1379	0.98477	Found				FALSE			-1
EPHA4	Q96MH2	HEXIM2	Y	197	0.823965					FALSE			-1
EPHA4	P21281	ATP6V1B2	Y	39	0.99993	Found				FALSE			-1
EPHA4	P49755	TMED10	Y	135	1	Found				FALSE			-1
EPHA4	Q58FF6	HSP90AB4P	Y	167	0.906915	Found				FALSE	Substrate found		-1
EPHA4	Q8TCJ2	STT3B	Y	695	0.877725	Found				FALSE			-1
EPHA4	O15357	INPPL1	Y	1135	0.99994	Found				FALSE			-1
EPHA4	P06737	PYGL	Y	778	0.994313	Found				FALSE			-1
EPHA4	P68032	ACTC1	Y	55	0.998111	Found				FALSE	Substrate found		-1
EPHA4	Q86X29	LSR	Y	551	0.999248					FALSE			-1
EPHA4	P78527	PRKDC	Y	4077	1	Found				FALSE			-1
EPHA4	Q96CS3	FAF2	Y	79	0.999945	Found				FALSE			-1
EPHA4	P24941	CDK2	Y	15	0.988182	Found	P30291			FALSE	Site found		-1
EPHA4	P08865	RPSA	Y	156	1	Found				FALSE			-1
EPHA4	Q96IX5	ATP5MD	Y	10	0.962292	Found				FALSE			-1
EPHA4	Q8IXJ6	SIRT2	Y	104	0.957699	Found	P12931			FALSE			-1
EPHA4	P25705	ATP5F1A	Y	311	0.998666	Found				FALSE			-1
EPHA4	P55786	NPEPPS	Y	173	0.999971	Found				FALSE	Site found		-1
EPHA4	Q14240	EIF4A2	Y	51	0.999995	Found				FALSE			-1
EPHA4	P50991	CCT4	Y	269	0.971926	Found				FALSE	Site found		-1
EPHA4	Q8IXQ4	GPALPP1	Y	158	0.999468	Found				FALSE			-1
EPHA4	P0CG38	POTEI	Y	1062	1	Found				FALSE	Site found		-1
EPHA4	P26640	VARS1	Y	280	0.851749	Found				FALSE			-1
EPHA4	P0DPH7	TUBA3C	Y	272	0.999191	Found				FALSE			-1
EPHA4	P63267	ACTG2	Y	54	0.998111	Found				FALSE	Substrate found		-1
EPHA4	P60660	MYL6	Y	89	0.9822	Found				FALSE	Site found		-1
EPHA4	P09211	GSTP1	Y	50	0.961362	Found				FALSE			-1
EPHA4	P19174	PLCG1	Y	771	0.863925	Found	P00533			FALSE			-1
EPHA4	P42704	LRPPRC	Y	1341	0.995506	Found				FALSE			-1
EPHA4	P49411	TUFM	Y	133	0.999829	Found				FALSE	Site found		-1
EPHA4	Q14240	EIF4A2	Y	49	1	Found				FALSE			-1
EPHA4	P10809	HSPD1	Y	243	0.994118	Found				FALSE	Site found		-1
EPHA4	Q12797	ASPH	Y	90	1	Found				FALSE			-1
EPHA4	P36915	GNL1	Y	599	1	Found				FALSE			-1
EPHA4	P60709	ACTB	Y	362	1	Found				FALSE	Site found		-1
EPHA4	P39023	RPL3	Y	307	0.924585	Found				FALSE			-1
EPHA4	O43837	IDH3B	Y	171	0.990579	Found				FALSE			-1
EPHA4	Q6RW13	AGTRAP	Y	133	0.897715	Found				FALSE			-1
EPHA4	P31689	DNAJA1	Y	381	0.969251	Found				FALSE			-1
EPHA4	P41252	IARS1	Y	273	0.990419	Found				FALSE	Substrate found		-1
EPHA4	P61158	ACTR3	Y	400	1					FALSE	Substrate found		-1
EPHA4	O75880	SCO1	Y	216	1	Found				FALSE			-1
EPHA4	P60709	ACTB	Y	53	0.998111	Found				FALSE	Substrate found		-1
EPHA4	O94992	HEXIM1	Y	271	0.823965	Found				FALSE			-1
EPHA4	Q13263	TRIM28	Y	133	1	Found				FALSE	Site found		-1
EPHA4	P06737	PYGL	Y	792	0.9993					FALSE			-1
EPHA4	P30520	ADSS2	Y	428	1					FALSE	Site found		-1
EPHA4	P48047	ATP5PO	Y	35	1	Found				FALSE			-1
EPHA4	Q13435	SF3B2	Y	568	1	Found				FALSE	Substrate found		-1
EPHA4	P24752	ACAT1	Y	214	1	Found				FALSE	Substrate found		-1
EPHA4	P61978	HNRNPK	Y	72	0.984135	Found	P12931			FALSE	Substrate found		-1
EPHA4	O95340	PAPSS2	Y	182	0.902424					FALSE	Site found		-1
EPHA4	P00491	PNP	Y	249	0.815503	Found				FALSE	Site found		-1
EPHA4	P23193	TCEA1	Y	126	0.999859	Found				FALSE			-1
EPHA4	P49419	ALDH7A1	Y	69	0.993749	Found				FALSE	Substrate found		-1
EPHA4	P43490	NAMPT	Y	87	1					FALSE	Substrate found		-1
EPHA4	P78318	IGBP1	Y	277	1	Found				FALSE			-1
EPHA4	Q15181	PPA1	Y	169	1					FALSE			-1
EPHA4	Q9Y230	RUVBL2	Y	215	0.998621	Found				FALSE	Substrate found		-1
EPHA4	P52298	NCBP2	Y	14	0.994452	Found				FALSE			-1
EPHA4	P49321	NASP	Y	148	1	Found				FALSE	Substrate found		-1
EPHA4	O43852	CALU	Y	275	1	Found				FALSE	Site found		-1
EPHA4	P17812	CTPS1	Y	468	0.98828					FALSE	Substrate found		-1
EPHA4	Q9Y2L1	DIS3	Y	132	0.890633					FALSE			-1
EPHA4	P40429	RPL13A	Y	149	0.999999	Found				FALSE			-1
EPHA4	P54819	AK2	Y	12	0.999956	Found				FALSE			-1
EPHA4	Q9UK59	DBR1	Y	533	1	Found				FALSE			-1
EPHA4	P51571	SSR4	Y	67	1	Found				FALSE			-1
EPHA4	Q13451	FKBP5	Y	409	1	Found				FALSE			-1
EPHA4	Q92625	ANKS1A	Y	834	0.995368	Found				FALSE			-1
EPHA4	P39019	RPS19	Y	48	0.999958	Found				FALSE	Site found		-1
EPHA4	P14618	PKM	Y	148	0.999999	Found	P00533			FALSE	Site found		-1
EPHA4	P21912	SDHB	Y	147	0.993991					FALSE			-1
EPHA4	Q9NZ63	C9orf78	Y	147	1	Found				FALSE			-1
EPHA4	P52272	HNRNPM	Y	64	0.996567	Found				FALSE	Substrate found		-1
EPHA4	P60660	MYL6	Y	86	0.845753	Found				FALSE	Site found		-1
EPHA4	P54577	YARS1	Y	388	0.999921	Found				FALSE	Site found		-1
EPHA4	Q9Y281	CFL2	Y	89	0.984913	Found				FALSE	Site found		-1
EPHA4	P11586	MTHFD1	Y	371	0.999989					FALSE			-1
EPHA4	P22314	UBA1	Y	873	1	Found				FALSE	Substrate found		-1
EPHA4	P54577	YARS1	Y	292	0.912378	Found				FALSE	Site found		-1
EPHA4	Q6S8J3	POTEE	Y	1062	1	Found				FALSE	Site found		-1
EPHA4	Q5VTE0	EEF1A1P5	Y	254	1					FALSE	Substrate found		-1
EPHA4	P62195	PSMC5	Y	148	0.8649	Found				FALSE	Site found		-1
EPHA4	P23528	CFL1	Y	140	1	Found				FALSE	Site found		-1
EPHA4	Q00839	HNRNPU	Y	260	0.999999	Found				FALSE	Site found		-1
EPHA4	Q9UBQ7	GRHPR	Y	255	0.999984	Found				FALSE			-1
EPHA4	P23528	CFL1	Y	85	0.999362	Found				FALSE	Site found		-1
EPHA4	Q93008	USP9X	Y	2556	0.99936	Found				FALSE			-1
EPHA4	Q13895	BYSL	Y	49	0.999992	Found				FALSE			-1
EPHA4	Q99426	TBCB	Y	107	0.920102	Found				FALSE	Substrate found		-1
EPHA4	P62993	GRB2	Y	209	0.999994	Found	O60674			FALSE			-1
EPHA4	Q13561	DCTN2	Y	86	0.982292	Found				FALSE	Site found		-1
EPHA4	P27824	CANX	Y	214	0.997599	Found				FALSE			-1
EPHA4	P22234	PAICS	Y	22	0.999978	Found				FALSE	Site found		-1
EPHA4	Q8NBF2	NHLRC2	Y	39	0.889697					FALSE			-1
EPHA4	P31040	SDHA	Y	604	0.998502	Found				FALSE			-1
EPHA4	Q14247	CTTN	Y	154	0.99993	Found				FALSE			-1
EPHA4	P54577	YARS1	Y	289	0.921922					FALSE	Site found		-1
EPHA4	P50402	EMD	Y	85	0.999382					FALSE			-1
EPHA4	P52565	ARHGDIA	Y	156	0.999765	Found	P12931			FALSE	Site found		-1
EPHA4	P63220	RPS21	Y	53	0.989582	Found				FALSE	Site found		-1
EPHA4	A5A3E0	POTEF	Y	940	0.921695	Found				FALSE	Site found		-1
EPHA4	Q9Y5J6	TIMM10B	Y	82	0.99371					FALSE			-1
EPHA4	Q8WU90	ZC3H15	Y	137	0.991531	Found				FALSE			-1
EPHA4	P62750	RPL23A	Y	144	1	Found				FALSE	Site found		-1
EPHA4	P07900	HSP90AA1	Y	197	0.906915	Found	P12931			FALSE	Substrate found		-1
EPHA4	P11216	PYGB	Y	186	1	Found				FALSE			-1
EPHA4	Q15293	RCN1	Y	278	1	Found				FALSE	Site found		-1
EPHA4	P04406	GAPDH	Y	314	0.925189	Found				FALSE			-1
EPHA4	P55196	AFDN	Y	1230	0.998286	Found				FALSE			-1
EPHA4	P07741	APRT	Y	60	0.999998	Found				FALSE	Site found		-1
EPHA4	P14625	HSP90B1	Y	258	0.991248	Found				FALSE	Site found		-1
EPHA4	P62736	ACTA2	Y	242	0.921695	Found				FALSE	Site found		-1
EPHA4	P49327	FASN	Y	2034	0.829029	Found				FALSE	Site found		-1
EPHA4	P11217	PYGM	Y	186	1	Found				FALSE			-1
EPHA4	P50402	EMD	Y	94	0.909513					FALSE			-1
EPHA4	P15924	DSP	Y	1731	1					FALSE			-1
EPHA4	P53701	HCCS	Y	63	1	Found				FALSE			-1
EPHA4	Q8NI22	MCFD2	Y	138	0.984919	Found				FALSE	Site found		-1
EPHA4	O43719	HTATSF1	Y	327	0.999968	Found				FALSE			-1
EPHA4	Q9H2W6	MRPL46	Y	84	0.977377	Found				FALSE			-1
EPHA4	O43716	GATC	Y	114	0.999644	Found				FALSE			-1
EPHA4	Q8TE58	ADAMTS15	Y	607	0.880845					FALSE			-1
EPHA4	P30086	PEBP1	Y	181	1	Found				FALSE	Substrate found		-1
EPHA4	P18615	NELFE	Y	133	0.994093	Found				FALSE	Site found		-1
EPHA4	P06733	ENO1	Y	270	0.999974	Found				FALSE	Site found		-1
EPHA4	P62191	PSMC1	Y	439	0.999999	Found				FALSE	Substrate found		-1
EPHA4	P38159	RBMX	Y	206	1	Found				FALSE			-1
EPHA4	Q86SX6	GLRX5	Y	85	0.999988	Found				FALSE	Site found		-1
EPHA4	P38919	EIF4A3	Y	56	0.999995	Found				FALSE			-1
EPHA4	P0CG39	POTEJ	Y	1025	1	Found				FALSE	Site found		-1
EPHA4	Q13200	PSMD2	Y	906	1	Found				FALSE			-1
EPHA4	Q5JTV8	TOR1AIP1	Y	67	0.999769					FALSE			-1
EPHA4	P11586	MTHFD1	Y	258	1	Found				FALSE			-1
EPHA4	O43852	CALU	Y	47	0.878618	Found				FALSE	Site found		-1
EPHA4	Q7Z6B0	CCDC91	Y	399	1					FALSE			-1
EPHA4	Q14568	HSP90AA2P	Y	283	1	Found				FALSE	Site found		-1
EPHA4	Q9UNZ2	NSFL1C	Y	167	0.830153	Found				FALSE			-1
EPHA4	A5A3E0	POTEF	Y	1062	1	Found				FALSE	Site found		-1
EPHA4	P55795	HNRNPH2	Y	266	0.999994	Found				FALSE	Site found		-1
EPHA4	P46976	GYG1	Y	332	0.999999	Found				FALSE			-1
EPHA4	Q13151	HNRNPA0	Y	180	0.982907	Found				FALSE			-1
EPHA4	P30837	ALDH1B1	Y	502	0.846154					FALSE			-1
EPHA4	Q14247	CTTN	Y	421	0.999985	Found	Q14289			FALSE			-1
EPHA4	P25398	RPS12	Y	127	1	Found				FALSE			-1
EPHA4	P08238	HSP90AB1	Y	301	0.99896	Found	P12931			FALSE	Site found		-1
EPHA4	Q7Z4H3	HDDC2	Y	168	0.940633					FALSE			-1
EPHA4	Q13561	DCTN2	Y	6	1	Found				FALSE	Substrate found		-1
EPHA4	P11171	EPB41	Y	660	1	Found				FALSE			-1
EPHA4	P68371	TUBB4B	Y	51	0.895513	Found				FALSE			-1
EPHA4	Q58FF3	HSP90B2P	Y	58	0.969075	Found				FALSE	Site found		-1
EPHA4	P60842	EIF4A1	Y	48	1	Found				FALSE			-1
EPHA4	P68133	ACTA1	Y	55	0.998111	Found				FALSE	Substrate found		-1
EPHA4	Q04837	SSBP1	Y	73	1	Found				FALSE			-1
EPHA4	Q9NSE4	IARS2	Y	330	0.999351					FALSE	Substrate found		-1
EPHA4	Q14247	CTTN	Y	334	0.979589	Found	P12931			FALSE			-1
EPHA4	P42704	LRPPRC	Y	1328	0.900715					FALSE			-1
EPHA4	Q9BQE3	TUBA1C	Y	272	0.999191	Found				FALSE	Substrate found		-1
EPHA4	Q9UHR5	SAP30BP	Y	46	0.992445	Found				FALSE			-1
EPHA4	P14625	HSP90B1	Y	678	0.84581	Found				FALSE	Substrate found		-1
EPHA4	P49736	MCM2	Y	234	0.999985	Found				FALSE	Site found		-1
EPHA4	Q6PEY2	TUBA3E	Y	272	0.999191	Found				FALSE			-1
EPHA4	Q562R1	ACTBL2	Y	241	0.921695	Found				FALSE	Site found		-1
EPHA4	O00232	PSMD12	Y	137	1	Found				FALSE			-1
EPHA4	P17980	PSMC3	Y	381	0.999999	Found				FALSE	Site found		-1
EPHA4	Q8N6N3	C1orf52	Y	104	0.984026	Found				FALSE			-1
EPHA4	P62273	RPS29	Y	7	0.999825	Found				FALSE	Site found		-1
EPHA4	P50990	CCT8	Y	242	0.969089					FALSE	Substrate found		-1
EPHA4	P04181	OAT	Y	69	1	Found				FALSE	Substrate found		-1
EPHA4	P24752	ACAT1	Y	188	0.999735					FALSE	Substrate found		-1
EPHA4	Q96LR5	UBE2E2	Y	85	1					FALSE	Site found		-1
EPHA4	P27348	YWHAQ	Y	149	1	Found				FALSE	Site found		-1
EPHA4	P63261	ACTG1	Y	240	0.921695	Found				FALSE	Site found		-1
EPHA4	P06737	PYGL	Y	821	1					FALSE			-1
EPHA4	Q9NP81	SARS2	Y	45	0.991286					FALSE			-1
EPHA4	P12277	CKB	Y	39	0.999502	Found				FALSE	Site found		-1
EPHA4	P17655	CAPN2	Y	32	0.999791	Found				FALSE			-1
EPHA4	Q9HB71	CACYBP	Y	199	1	Found				FALSE	Substrate found		-1
EPHA4	P68363	TUBA1B	Y	224	0.750577	Found				FALSE	Substrate found		-1
EPHA4	P27824	CANX	Y	229	0.988913					FALSE			-1
EPHA4	Q12874	SF3A3	Y	492	0.909436	Found				FALSE	Substrate found		-1
EPHA4	P27708	CAD	Y	602	1	Found				FALSE			-1
EPHA4	O75874	IDH1	Y	391	0.992738	Found				FALSE			-1
EPHA4	P62280	RPS11	Y	55	0.956461	Found				FALSE	Site found		-1
EPHA4	P62333	PSMC6	Y	328	1	Found				FALSE			-1
EPHA4	Q969T4	UBE2E3	Y	91	1	Found				FALSE	Site found		-1
EPHA4	P54753	EPHB3	Y	812	1	Found				FALSE	Site found		-1
EPHA4	Q9BZX2	UCK2	Y	112	0.981927					FALSE			-1
EPHA4	P04406	GAPDH	Y	255	1	Found				FALSE			-1
EPHA4	Q9UJW0	DCTN4	Y	173	0.999998	Found				FALSE			-1
EPHA4	Q58FF8	HSP90AB2P	Y	198	1	Found				FALSE	Site found		-1
EPHA4	Q6ZSR9	0	Y	28	0.993522	Found				FALSE			-1
EPHA4	P68366	TUBA4A	Y	224	0.750577	Found				FALSE			-1
EPHA4	Q8IY95	TMEM192	Y	213	0.925165	Found				FALSE			-1
EPHA4	Q9NUU7	DDX19A	Y	88	0.839837					FALSE			-1
EPHA4	P0DPH8	TUBA3D	Y	272	0.999191					FALSE			-1
EPHA4	P47985	UQCRFS1	Y	91	0.978481	Found				FALSE			-1
EPHA4	Q13263	TRIM28	Y	517	0.999369	Found	P07948			FALSE	Substrate found		-1
EPHA4	Q9UNH7	SNX6	Y	320	1	Found				FALSE	Substrate found		-1
EPHA4	O43776	NARS1	Y	413	0.84901					FALSE			-1
EPHA4	Q9UFW8	CGGBP1	Y	20	0.997808	Found				FALSE			-1
EPHA4	P06576	ATP5F1B	Y	418	0.8999	Found				FALSE			-1
EPHA4	Q9NZ63	C9orf78	Y	221	0.999964	Found				FALSE			-1
EPHA4	P17987	TCP1	Y	545	0.832195	Found				FALSE	Site found		-1
EPHA4	P08238	HSP90AB1	Y	192	0.906915	Found				FALSE	Substrate found		-1
EPHA4	O43187	IRAK2	Y	225	0.999582					FALSE			-1
EPHA4	O14964	HGS	Y	216	1	Found				FALSE			-1
EPHA4	P08754	GNAI3	Y	167	0.995889					FALSE			-1
EPHA4	A0MZ66	SHTN1	Y	24	1	Found				FALSE	Site found		-1
EPHA4	P38919	EIF4A3	Y	54	1	Found				FALSE			-1
EPHA4	P07437	TUBB	Y	50	0.972761	Found				FALSE			-1
EPHA4	Q9H467	CUEDC2	Y	275	0.991439	Found				FALSE			-1
EPHA4	Q8NI22	MCFD2	Y	135	0.996482	Found				FALSE	Site found		-1
EPHA4	Q05639	EEF1A2	Y	254	1	Found				FALSE	Substrate found		-1
EPHA4	Q9UJU6	DBNL	Y	140	0.833914	Found				FALSE			-1
EPHA4	P23528	CFL1	Y	89	0.984913	Found				FALSE	Site found		-1
EPHA4	O14828	SCAMP3	Y	83	0.999895	Found				FALSE			-1
EPHA4	Q3YEC7	RABL6	Y	726	1	Found				FALSE			-1
EPHA4	Q9BQE3	TUBA1C	Y	224	0.750577	Found				FALSE	Substrate found		-1
EPHA4	P63267	ACTG2	Y	241	0.921695	Found				FALSE	Site found		-1
EPHA4	Q58FF7	HSP90AB3P	Y	171	0.906915	Found				FALSE	Substrate found		-1
EPHA4	Q9NX40	OCIAD1	Y	199	0.981043	Found				FALSE			-1
EPHA4	P07195	LDHB	Y	84	0.829956	Found				FALSE	Site found		-1
EPHA4	P17812	CTPS1	Y	94	0.999693	Found				FALSE	Substrate found		-1
EPHA4	P68133	ACTA1	Y	242	0.921695	Found				FALSE	Site found		-1
EPHA4	P49411	TUFM	Y	266	0.768993	Found				FALSE	Substrate found		-1
EPHA4	Q9Y394	DHRS7	Y	330	0.808129	Found				FALSE			-1
EPHA4	Q96IU4	ABHD14B	Y	147	0.986718					FALSE			-1
EPHA4	Q6S8J3	POTEE	Y	940	0.921695	Found				FALSE	Site found		-1
EPHA4	P27816	MAP4	Y	47	0.999921	Found				FALSE	Site found		-1
EPHA4	Q96QD8	SLC38A2	Y	41	0.880449	Found				FALSE			-1
EPHA4	P08243	ASNS	Y	216	1					FALSE			-1
EPHA4	Q9Y2Z0	SUGT1	Y	317	0.996336	Found				FALSE			-1
EPHA4	P27797	CALR	Y	109	1	Found				FALSE	Site found		-1
EPHA4	Q9UGI8	TES	Y	251	1	Found				FALSE			-1
EPHA4	P54762	EPHB1	Y	798	1	Found				FALSE	Site found		-1
EPHA4	P68104	EEF1A1	Y	254	1	Found				FALSE	Substrate found		-1
EPHA4	P11310	ACADM	Y	67	1					FALSE	Site found		-1
EPHA4	P11177	PDHB	Y	63	0.961346	Found				FALSE			-1
EPHA4	P26640	VARS1	Y	601	0.999802	Found				FALSE			-1
EPHA4	Q96E39	RBMXL1	Y	206	1	Found				FALSE			-1
EPHA4	P53801	PTTG1IP	Y	174	1	Found	P12931			FALSE			-1
EPHA4	Q9BUR5	APOO	Y	43	0.870098	Found				FALSE			-1
EPHA4	P62906	RPL10A	Y	11	0.998331	Found				FALSE	Site found		-1
EPHA4	Q8WXG9	ADGRV1	Y	536	0.999987					FALSE			-1
EPHA4	Q06830	PRDX1	Y	116	0.999884	Found				FALSE	Site found		-1
EPHA4	Q0VGE8	ZNF816	Y	425	0.999074					FALSE			-1
EPHA4	P0DPH8	TUBA3D	Y	224	0.750577					FALSE			-1
EPHA4	P0C7P4	UQCRFS1P1	Y	100	0.978481	Found				FALSE			-1
EPHA4	Q92692	NECTIN2	Y	513	0.994002	Found				FALSE			-1
EPHA4	P47813	EIF1AX	Y	106	1	Found				FALSE			-1
EPHA4	P61978	HNRNPK	Y	280	1	Found				FALSE	Substrate found		-1
EPHA4	P49789	FHIT	Y	114	0.999781	Found	P12931			FALSE			-1
EPHA4	O43491	EPB41L2	Y	623	1	Found				FALSE			-1
EPHA4	P24752	ACAT1	Y	90	1	Found				FALSE	Site found		-1
EPHA4	Q8WUM4	PDCD6IP	Y	294	0.999629	Found				FALSE			-1
EPHA4	P68363	TUBA1B	Y	272	0.999191	Found				FALSE	Substrate found		-1
EPHA4	P11310	ACADM	Y	353	0.83514	Found				FALSE	Substrate found		-1
EPHA4	Q5T5S1	CCDC183	Y	450	0.998496					FALSE			-1
EPHA4	Q9P2R7	SUCLA2	Y	84	0.999999	Found				FALSE			-1
EPHA4	P30419	NMT1	Y	117	0.848382	Found				FALSE			-1
EPHA4	P62736	ACTA2	Y	55	0.998111	Found				FALSE	Substrate found		-1
EPHA4	P31327	CPS1	Y	634	1	Found				FALSE	Substrate found		-1
EPHA4	Q9Y281	CFL2	Y	85	0.999362	Found				FALSE	Substrate found		-1
EPHA4	P49411	TUFM	Y	246	0.98666	Found				FALSE	Substrate found		-1
EPHA4	P63244	RACK1	Y	52	0.999995					FALSE			-1
EPHA4	Q15293	RCN1	Y	290	0.999995	Found				FALSE	Substrate found		-1
EPHA4	P31943	HNRNPH1	Y	266	0.999994	Found				FALSE	Site found		-1
EPHA4	Q92900	UPF1	Y	958	0.834041	Found				FALSE			-1
EPHA4	P63261	ACTG1	Y	294	0.993969	Found				FALSE	Substrate found		-1
EPHA4	P23381	WARS1	Y	100	1					FALSE			-1
EPHA4	P25325	MPST	Y	166	0.984851	Found				FALSE			-1
EPHA4	O43852	CALU	Y	106	1	Found				FALSE	Site found		-1
EPHA4	Q00526	CDK3	Y	15	0.988182	Found				FALSE	Site found		-1
EPHA4	O75915	ARL6IP5	Y	182	0.998492	Found				FALSE			-1
EPHA4	P55060	CSE1L	Y	369	0.938997	Found				FALSE			-1
EPHA4	O43823	AKAP8	Y	311	0.999862	Found	P07948			FALSE			-1
EPHA4	Q8NFH5	NUP35	Y	95	0.999044	Found				FALSE			-1
EPHA4	P36871	PGM1	Y	430	0.90633	Found				FALSE	Site found		-1
EPHA4	Q9Y3Z3	SAMHD1	Y	473	0.995852					FALSE			-1
EPHA4	Q02790	FKBP4	Y	411	1	Found				FALSE			-1
EPHA4	P50990	CCT8	Y	468	1	Found				FALSE	Substrate found		-1
EPHA4	Q9UKY7	CDV3	Y	190	0.992214	Found				FALSE	Substrate found		-1
EPHA4	P53701	HCCS	Y	61	1	Found				FALSE			-1
EPHA4	Q6NVV1	RPL13AP3	Y	63	0.999999					FALSE			-1
EPHA4	P07900	HSP90AA1	Y	284	1	Found				FALSE	Site found		-1
EPHA4	Q8N684	CPSF7	Y	451	1	Found				FALSE			-1
EPHA4	O75323	NIPSNAP2	Y	187	0.999913	Found				FALSE			-1
EPHA4	O00154	ACOT7	Y	181	0.932034	Found				FALSE			-1
EPHA4	Q86X29	LSR	Y	535	0.999995					FALSE			-1
EPHA4	P14866	HNRNPL	Y	92	0.965557					FALSE			-1
EPHA4	P10809	HSPD1	Y	223	0.999527	Found				FALSE	Site found		-1
EPHA4	Q8N6N3	C1orf52	Y	132	0.998767	Found				FALSE			-1
EPHA4	P62805	H4C1; H4C2; H4C3; H4C4; H4C5; H4C6; H4C8; H4C9; H4C11; H4C12; H4C13; H4C14; H4C15; H4-16	Y	52	0.961834					FALSE			-1
EPHA4	O00299	CLIC1	Y	233	0.975607					FALSE			-1
EPHA4	Q9GZU8	PSME3IP1	Y	69	1	Found				FALSE			-1
EPHA4	O14602	EIF1AY	Y	106	1	Found				FALSE			-1
EPHA4	P54136	RARS1	Y	338	0.994165	Found				FALSE			-1
EPHA4	P83881	RPL36A	Y	34	0.833245	Found				FALSE			-1
EPHA4	Q9NVU7	SDAD1	Y	467	1	Found				FALSE			-1
EPHA4	P63261	ACTG1	Y	53	0.998111	Found				FALSE	Substrate found		-1
EPHA4	Q6PEY2	TUBA3E	Y	224	0.750577	Found				FALSE			-1
EPHA4	P18859	ATP5PF	Y	67	0.826389	Found				FALSE			-1
EPHA4	P84090	ERH	Y	22	0.974942					FALSE			-1
EPHA4	Q71U36	TUBA1A	Y	272	0.999191	Found				FALSE	Substrate found		-1
EPHA4	P68366	TUBA4A	Y	272	0.999191	Found				FALSE			-1
EPHA4	Q9Y6A4	CFAP20	Y	184	1	Found				FALSE			-1
EPHA4	P08238	HSP90AB1	Y	276	1	Found				FALSE	Site found		-1
EPHA4	P63261	ACTG1	Y	362	1	Found				FALSE	Site found		-1
EPHA4	Q15417	CNN3	Y	261	0.998358	Found				FALSE			-1
EPHA4	Q9P0U4	CXXC1	Y	405	1	Found				FALSE			-1
EPHA4	Q9NWQ8	PAG1	Y	417	0.997952	Found				FALSE			-1
EPHA4	P27824	CANX	Y	70	0.962766	Found				FALSE			-1
EPHA4	Q9H1K1	ISCU	Y	43	1	Found				FALSE			-1
EPHA4	P61247	RPS3A	Y	256	0.99999	Found				FALSE			-1
EPHA4	Q9NRF8	CTPS2	Y	94	1					FALSE			-1
EPHA4	P60709	ACTB	Y	240	0.921695	Found				FALSE	Site found		-1
EPHA4	O60716	CTNND1	Y	904	0.826936	Found				FALSE	Substrate found		-1
EPHA4	Q9NQW7	XPNPEP1	Y	296	0.914374	Found				FALSE	Site found		-1
EPHA4	Q9UKY7	CDV3	Y	244	1	Found				FALSE	Site found		-1
EPHA4	Q9GZP4	PITHD1	Y	189	0.999942	Found				FALSE			-1
EPHA4	O43852	CALU	Y	263	0.952366	Found				FALSE	Site found		-1
EPHA4	P10606	COX5B	Y	62	1	Found				FALSE			-1
EPHA4	Q99426	TBCB	Y	98	1	Found				FALSE	Site found		-1
EPHA4	P13639	EEF2	Y	373	1	Found				FALSE	Site found		-1
EPHA4	P37802	TAGLN2	Y	8	0.810719	Found				FALSE	Substrate found		-1
EPHA4	Q00610	CLTC	Y	883	1	Found				FALSE	Site found		-1
EPHA4	Q8NFH5	NUP35	Y	300	0.998674	Found				FALSE			-1
EPHA4	P06493	CDK1	Y	15	0.988182	Found	P30291			FALSE	Site found		-1
EPHA4	P14625	HSP90B1	Y	401	0.969075	Found				FALSE	Site found		-1
EPHA4	P11310	ACADM	Y	400	0.991148	Found				FALSE	Substrate found		-1
EPHA4	P06737	PYGL	Y	186	1	Found				FALSE			-1
EPHA4	Q96S55	WRNIP1	Y	111	0.849484	Found				FALSE			-1
EPHA4	P0DPH7	TUBA3C	Y	224	0.750577	Found				FALSE			-1
EPHA4	O94925	GLS	Y	249	1	Found				FALSE			-1
EPHA4	P49411	TUFM	Y	92	1	Found				FALSE	Site found		-1
EPHA4	A6NEC2	NPEPPSL1	Y	173	0.999971	Found				FALSE	Site found		-1
EPHA4	P17980	PSMC3	Y	438	0.999598					FALSE	Substrate found		-1
EPHA4	P18031	PTPN1	Y	20	0.998923	Found				FALSE			-1
EPHA4	P62280	RPS11	Y	10	0.999524	Found				FALSE	Substrate found		-1
EPHA4	O43719	HTATSF1	Y	22	1	Found				FALSE			-1
EPHA4	P51965	UBE2E1	Y	77	1	Found				FALSE	Site found		-1
EPHA4	P68371	TUBB4B	Y	50	0.87819	Found				FALSE			-1
EPHA4	P35270	SPR	Y	259	0.999994					FALSE	Site found		-1
EPHA4	P60842	EIF4A1	Y	50	0.999995	Found				FALSE			-1
EPHA4	Q9UF33	EPHA6	Y	850	1	Found				FALSE	Substrate found		-1
EPHA4	P54756	EPHA5	Y	833	0.826559	Found				FALSE	Site found		-1
EPHA4	P54764	EPHA4	Y	798	1	Found				FALSE	Site found		-1
EPHA4	P54764	EPHA4	Y	779	0.826559	Found				FALSE	Site found		-1
EPHA4	P29320	EPHA3	Y	779	0.826559	Found				FALSE	Site found		-1
EPHA6	Q9BYX7	POTEKP	Y	362	0.999975	Found				FALSE	Site found		-1
EPHA6	O95297	MPZL1	Y	263	0.999797	Found	P12931			FALSE	Site found		-1
EPHA6	P11310	ACADM	Y	397	1					FALSE	Substrate found		-1
EPHA6	P49755	TMED10	Y	135	1	Found				FALSE			-1
EPHA6	Q58FF6	HSP90AB4P	Y	167	0.975177	Found				FALSE	Site found		-1
EPHA6	P68032	ACTC1	Y	55	0.975949	Found				FALSE	Site found		-1
EPHA6	P78527	PRKDC	Y	4077	1	Found				FALSE			-1
EPHA6	P08865	RPSA	Y	156	1	Found				FALSE	Site found		-1
EPHA6	P0CG38	POTEI	Y	1062	0.999975	Found				FALSE	Site found		-1
EPHA6	P63267	ACTG2	Y	54	0.975949	Found				FALSE	Site found		-1
EPHA6	P60709	ACTB	Y	362	0.999975	Found				FALSE	Site found		-1
EPHA6	O43837	IDH3B	Y	171	0.825193	Found				FALSE	Site found		-1
EPHA6	P41252	IARS1	Y	273	0.988371	Found				FALSE	Site found		-1
EPHA6	P60709	ACTB	Y	53	0.975949	Found				FALSE	Site found		-1
EPHA6	P24752	ACAT1	Y	214	0.995426	Found				FALSE	Site found		-1
EPHA6	Q15181	PPA1	Y	169	1					FALSE	Site found		-1
EPHA6	O43852	CALU	Y	275	0.997762	Found				FALSE	Substrate found		-1
EPHA6	Q6S8J3	POTEE	Y	1062	0.999975	Found				FALSE	Site found		-1
EPHA6	Q5VTE0	EEF1A1P5	Y	254	1					FALSE	Substrate found		-1
EPHA6	P62195	PSMC5	Y	148	0.863356	Found				FALSE	Site found		-1
EPHA6	P23528	CFL1	Y	140	1	Found				FALSE	Site found		-1
EPHA6	Q00839	HNRNPU	Y	260	0.999962	Found				FALSE	Site found		-1
EPHA6	P62993	GRB2	Y	209	0.999876	Found	O60674			FALSE			-1
EPHA6	P62750	RPL23A	Y	144	1	Found				FALSE	Site found		-1
EPHA6	P07900	HSP90AA1	Y	197	0.975177	Found	P12931			FALSE	Site found		-1
EPHA6	P55196	AFDN	Y	1230	0.934121	Found				FALSE			-1
EPHA6	P63261	ACTG1	Y	198	0.999862	Found				FALSE	Site found		-1
EPHA6	P07741	APRT	Y	60	1	Found				FALSE	Site found		-1
EPHA6	P06733	ENO1	Y	270	0.999886	Found				FALSE	Site found		-1
EPHA6	P0CG39	POTEJ	Y	1025	0.999975	Found				FALSE	Site found		-1
EPHA6	Q14568	HSP90AA2P	Y	283	1	Found				FALSE	Site found		-1
EPHA6	A5A3E0	POTEF	Y	1062	0.999975	Found				FALSE	Site found		-1
EPHA6	P25398	RPS12	Y	127	1	Found				FALSE	Site found		-1
EPHA6	P68133	ACTA1	Y	55	0.975949	Found				FALSE	Site found		-1
EPHA6	Q04837	SSBP1	Y	73	0.942391	Found				FALSE	Site found		-1
EPHA6	P54753	EPHB3	Y	812	0.999683	Found				FALSE	Site found		-1
EPHA6	Q58FF8	HSP90AB2P	Y	198	1	Found				FALSE	Site found		-1
EPHA6	Q9UNH7	SNX6	Y	320	0.999999	Found				FALSE			-1
EPHA6	P08238	HSP90AB1	Y	192	0.975177	Found				FALSE	Site found		-1
EPHA6	Q05639	EEF1A2	Y	254	1	Found				FALSE	Substrate found		-1
EPHA6	Q58FF7	HSP90AB3P	Y	171	0.975177	Found				FALSE	Site found		-1
EPHA6	P07195	LDHB	Y	84	0.868959	Found				FALSE			-1
EPHA6	P54762	EPHB1	Y	798	0.999683	Found				FALSE	Site found		-1
EPHA6	P68104	EEF1A1	Y	254	1	Found				FALSE	Substrate found		-1
EPHA6	P61978	HNRNPK	Y	280	1	Found				FALSE	Site found		-1
EPHA6	P62736	ACTA2	Y	55	0.975949	Found				FALSE	Site found		-1
EPHA6	P63244	RACK1	Y	52	0.968019					FALSE			-1
EPHA6	O43852	CALU	Y	106	1	Found				FALSE	Site found		-1
EPHA6	P07900	HSP90AA1	Y	284	1	Found				FALSE	Site found		-1
EPHA6	P63261	ACTG1	Y	53	0.975949	Found				FALSE	Site found		-1
EPHA6	P60709	ACTB	Y	198	0.999862	Found				FALSE	Site found		-1
EPHA6	P08238	HSP90AB1	Y	276	1	Found				FALSE	Site found		-1
EPHA6	P63261	ACTG1	Y	362	0.999975	Found				FALSE	Site found		-1
EPHA6	P62826	RAN	Y	146	0.774322	Found				FALSE	Site found		-1
EPHA6	Q99426	TBCB	Y	98	0.999999	Found				FALSE	Site found		-1
EPHA6	P11310	ACADM	Y	400	0.98391	Found				FALSE	Substrate found		-1
EPHA6	O43451	MGAM	Y	1446	0.811837					FALSE			-1
EPHA6	P49411	TUFM	Y	92	1	Found				FALSE	Site found		-1
EPHA6	Q9UF33	EPHA6	Y	850	0.999683	Found				FALSE	Substrate found		-1
EPHA6	Q9UF33	EPHA6	Y	831	0.915657					FALSE	Substrate found		-1
EPHA6	P54764	EPHA4	Y	798	0.999683	Found				FALSE	Site found		-1
EPHA7	Q9BYX7	POTEKP	Y	362	0.999999	Found				FALSE	Site found		-1
EPHA7	O95297	MPZL1	Y	263	0.994478	Found	P12931			FALSE	Site found		-1
EPHA7	P68032	ACTC1	Y	242	0.881141	Found				FALSE	Site found		-1
EPHA7	P11310	ACADM	Y	397	1					FALSE	Substrate found		-1
EPHA7	Q9BYX7	POTEKP	Y	240	0.881141	Found				FALSE	Site found		-1
EPHA7	P21281	ATP6V1B2	Y	39	0.999531	Found				FALSE			-1
EPHA7	P49755	TMED10	Y	135	1	Found				FALSE			-1
EPHA7	Q58FF6	HSP90AB4P	Y	167	0.986418	Found				FALSE	Site found		-1
EPHA7	P08865	RPSA	Y	156	1	Found				FALSE	Site found		-1
EPHA7	P0CG38	POTEI	Y	1062	0.999999	Found				FALSE	Site found		-1
EPHA7	P60709	ACTB	Y	362	0.999999	Found				FALSE	Site found		-1
EPHA7	O43837	IDH3B	Y	171	0.894438	Found				FALSE	Site found		-1
EPHA7	Q9NQ50	MRPL40	Y	199	0.999968	Found				FALSE			-1
EPHA7	P41252	IARS1	Y	273	0.997703	Found				FALSE	Substrate found		-1
EPHA7	P24752	ACAT1	Y	214	0.999951	Found				FALSE	Site found		-1
EPHA7	P52298	NCBP2	Y	14	0.993337	Found				FALSE	Site found		-1
EPHA7	O43852	CALU	Y	275	0.99675	Found				FALSE	Substrate found		-1
EPHA7	Q9NZ63	C9orf78	Y	147	1	Found				FALSE			-1
EPHA7	P54577	YARS1	Y	388	0.976802	Found				FALSE	Site found		-1
EPHA7	P22314	UBA1	Y	873	0.999821	Found				FALSE	Site found		-1
EPHA7	Q6S8J3	POTEE	Y	1062	0.999999	Found				FALSE	Site found		-1
EPHA7	Q5VTE0	EEF1A1P5	Y	254	1					FALSE	Site found		-1
EPHA7	P23528	CFL1	Y	140	1	Found				FALSE	Site found		-1
EPHA7	Q00839	HNRNPU	Y	260	0.999998	Found				FALSE	Site found		-1
EPHA7	P23528	CFL1	Y	85	0.981671	Found				FALSE	Site found		-1
EPHA7	P62993	GRB2	Y	209	0.999992	Found	O60674			FALSE			-1
EPHA7	P22234	PAICS	Y	22	0.999988	Found				FALSE	Site found		-1
EPHA7	A5A3E0	POTEF	Y	940	0.881141	Found				FALSE	Site found		-1
EPHA7	P62750	RPL23A	Y	144	1	Found				FALSE	Site found		-1
EPHA7	P07900	HSP90AA1	Y	197	0.986418	Found	P12931			FALSE	Site found		-1
EPHA7	P55196	AFDN	Y	1230	0.999916	Found				FALSE			-1
EPHA7	P63261	ACTG1	Y	198	0.99958	Found				FALSE	Site found		-1
EPHA7	P07741	APRT	Y	60	0.999961	Found				FALSE	Site found		-1
EPHA7	P14625	HSP90B1	Y	258	0.986867	Found				FALSE	Site found		-1
EPHA7	P62736	ACTA2	Y	242	0.881141	Found				FALSE	Site found		-1
EPHA7	P48047	ATP5PO	Y	46	0.838627	Found				FALSE			-1
EPHA7	P18615	NELFE	Y	133	0.999753	Found				FALSE	Site found		-1
EPHA7	P06733	ENO1	Y	270	0.993169	Found				FALSE	Site found		-1
EPHA7	P62191	PSMC1	Y	439	1	Found				FALSE	Site found		-1
EPHA7	P0CG39	POTEJ	Y	1025	0.999999	Found				FALSE	Site found		-1
EPHA7	Q14568	HSP90AA2P	Y	283	1	Found				FALSE	Site found		-1
EPHA7	A5A3E0	POTEF	Y	1062	0.999999	Found				FALSE	Site found		-1
EPHA7	Q14247	CTTN	Y	421	0.992852	Found	Q14289			FALSE	Site found		-1
EPHA7	P25398	RPS12	Y	127	1	Found				FALSE	Site found		-1
EPHA7	Q04837	SSBP1	Y	73	0.999914	Found				FALSE	Site found		-1
EPHA7	P23511	NFYA	Y	266	1	Found				FALSE			-1
EPHA7	Q562R1	ACTBL2	Y	241	0.881141	Found				FALSE	Site found		-1
EPHA7	P62273	RPS29	Y	7	0.998923	Found				FALSE	Site found		-1
EPHA7	P24752	ACAT1	Y	188	0.999985					FALSE	Substrate found		-1
EPHA7	P63261	ACTG1	Y	240	0.881141	Found				FALSE	Site found		-1
EPHA7	P62333	PSMC6	Y	328	1	Found				FALSE	Site found		-1
EPHA7	P04406	GAPDH	Y	255	1	Found				FALSE	Substrate found		-1
EPHA7	Q58FF8	HSP90AB2P	Y	198	1	Found				FALSE	Site found		-1
EPHA7	P47985	UQCRFS1	Y	91	0.965155	Found				FALSE			-1
EPHA7	Q9UNH7	SNX6	Y	320	0.999302	Found				FALSE			-1
EPHA7	P08238	HSP90AB1	Y	192	0.986418	Found				FALSE	Site found		-1
EPHA7	Q9H467	CUEDC2	Y	275	0.999476	Found				FALSE			-1
EPHA7	Q05639	EEF1A2	Y	254	1	Found				FALSE	Site found		-1
EPHA7	P63267	ACTG2	Y	241	0.881141	Found				FALSE	Site found		-1
EPHA7	Q58FF7	HSP90AB3P	Y	171	0.986418	Found				FALSE	Site found		-1
EPHA7	P68133	ACTA1	Y	242	0.881141	Found				FALSE	Site found		-1
EPHA7	Q6S8J3	POTEE	Y	940	0.881141	Found				FALSE	Site found		-1
EPHA7	P68104	EEF1A1	Y	254	1	Found				FALSE	Site found		-1
EPHA7	Q9BUR5	APOO	Y	43	0.770537	Found				FALSE			-1
EPHA7	P0C7P4	UQCRFS1P1	Y	100	0.965155	Found				FALSE			-1
EPHA7	P61978	HNRNPK	Y	280	1	Found				FALSE	Substrate found		-1
EPHA7	Q9NZ32	ACTR10	Y	4	0.999999	Found				FALSE			-1
EPHA7	O43491	EPB41L2	Y	623	1	Found				FALSE			-1
EPHA7	Q9Y281	CFL2	Y	85	0.981671	Found				FALSE	Site found		-1
EPHA7	P63244	RACK1	Y	52	0.984501					FALSE			-1
EPHA7	O43852	CALU	Y	106	1	Found				FALSE	Site found		-1
EPHA7	P07900	HSP90AA1	Y	284	1	Found				FALSE	Site found		-1
EPHA7	P23396	RPS3	Y	34	0.880522	Found				FALSE			-1
EPHA7	Q7RTV0	PHF5A	Y	51	0.848666	Found				FALSE			-1
EPHA7	P60709	ACTB	Y	198	0.99958	Found				FALSE	Site found		-1
EPHA7	P08238	HSP90AB1	Y	276	1	Found				FALSE	Site found		-1
EPHA7	P63261	ACTG1	Y	362	0.999999	Found				FALSE	Site found		-1
EPHA7	P27824	CANX	Y	70	0.977256	Found				FALSE	Site found		-1
EPHA7	P60709	ACTB	Y	240	0.881141	Found				FALSE	Site found		-1
EPHA7	O43852	CALU	Y	263	0.83806	Found				FALSE	Site found		-1
EPHA7	Q99426	TBCB	Y	98	1	Found				FALSE	Site found		-1
EPHA7	P11310	ACADM	Y	400	0.999601	Found				FALSE	Substrate found		-1
EPHA7	P49411	TUFM	Y	92	1	Found				FALSE	Site found		-1
EPHA7	P18031	PTPN1	Y	20	0.998923	Found				FALSE			-1
EPHA7	Q9Y5S9	RBM8A	Y	54	0.767359	Found				FALSE	Site found		-1
EPHA7	P29323	EPHB2	Y	800	1	Found				FALSE	Site found		-1
EPHA7	Q15375	EPHA7	Y	810	1	Found				FALSE	Site found		-1
EPHA7	Q15375	EPHA7	Y	608	0.920859	Found				FALSE	Site found		-1
EPHA7	Q15375	EPHA7	Y	949	0.989675					FALSE	Site found		-1
EPHA7	Q15375	EPHA7	Y	791	0.959587	Found				FALSE	Site found		-1
EPHA7	Q15375	EPHA7	Y	614	0.945328	Found				FALSE	Site found		-1
EPHA7	Q15375	EPHA7	Y	597	1	Found				FALSE	Substrate found		-1
EPHA8	Q5JTZ9	AARS2	Y	565	0.995335					FALSE			-1
EPHA8	P68366	TUBA4A	Y	161	0.999999	Found				FALSE	Substrate found		-1
EPHA8	Q9BYX7	POTEKP	Y	362	1	Found				FALSE	Site found		-1
EPHA8	Q16625	OCLN	Y	315	0.841922	Found				FALSE			-1
EPHA8	P06737	PYGL	Y	554	0.989286					FALSE	Substrate found		-1
EPHA8	P68104	EEF1A1	Y	418	0.766135	Found				FALSE	Substrate found		-1
EPHA8	P60709	ACTB	Y	294	0.999723	Found				FALSE	Site found		-1
EPHA8	Q9NSE4	IARS2	Y	621	1	Found				FALSE	Site found		-1
EPHA8	Q86VP6	CAND1	Y	372	1					FALSE			-1
EPHA8	P63261	ACTG1	Y	91	0.989163	Found				FALSE	Substrate found		-1
EPHA8	P00338	LDHA	Y	239	0.988741	Found				FALSE	Site found		-1
EPHA8	Q9NZI8	IGF2BP1	Y	5	1					FALSE			-1
EPHA8	Q9UMR2	DDX19B	Y	89	0.958377					FALSE			-1
EPHA8	P43490	NAMPT	Y	103	1					FALSE	Substrate found		-1
EPHA8	Q9Y2Z0	SUGT1	Y	95	1	Found				FALSE			-1
EPHA8	P50402	EMD	Y	74	1					FALSE	Substrate found		-1
EPHA8	O95297	MPZL1	Y	263	0.999708	Found	P12931			FALSE	Site found		-1
EPHA8	O00186	STXBP3	Y	521	1	Found				FALSE			-1
EPHA8	Q9UNX3	RPL26L1	Y	81	0.999113					FALSE			-1
EPHA8	P68032	ACTC1	Y	242	0.902214	Found				FALSE	Site found		-1
EPHA8	Q8TB72	PUM2	Y	1003	0.998915	Found				FALSE			-1
EPHA8	O15269	SPTLC1	Y	82	0.999987	Found				FALSE			-1
EPHA8	P62241	RPS8	Y	188	1	Found				FALSE	Substrate found		-1
EPHA8	P54136	RARS1	Y	516	0.99776	Found				FALSE	Substrate found		-1
EPHA8	Q9NP77	SSU72	Y	116	1					FALSE			-1
EPHA8	P50402	EMD	Y	41	0.992907					FALSE	Substrate found		-1
EPHA8	Q9Y230	RUVBL2	Y	172	0.985765	Found				FALSE	Substrate found		-1
EPHA8	P11310	ACADM	Y	397	1					FALSE	Site found		-1
EPHA8	Q13043	STK4	Y	433	1	Found	P00519			FALSE			-1
EPHA8	Q7L014	DDX46	Y	910	1	Found				FALSE			-1
EPHA8	P06737	PYGL	Y	512	1					FALSE	Substrate found		-1
EPHA8	Q9BYX7	POTEKP	Y	240	0.902214	Found				FALSE	Site found		-1
EPHA8	P47914	RPL29	Y	29	0.992219	Found				FALSE	Substrate found		-1
EPHA8	P63267	ACTG2	Y	189	0.998787	Found				FALSE	Substrate found		-1
EPHA8	Q6IN85	PPP4R3A	Y	633	0.999995	Found				FALSE			-1
EPHA8	P48047	ATP5PO	Y	41	0.998521	Found				FALSE			-1
EPHA8	P62750	RPL23A	Y	74	1	Found				FALSE	Site found		-1
EPHA8	Q96PK6	RBM14	Y	614	0.988075	Found				FALSE			-1
EPHA8	P51532	SMARCA4	Y	1379	0.99021	Found				FALSE			-1
EPHA8	Q96MH2	HEXIM2	Y	197	0.82633					FALSE			-1
EPHA8	Q71U36	TUBA1A	Y	161	0.999999	Found				FALSE	Substrate found		-1
EPHA8	P48643	CCT5	Y	274	0.999945	Found				FALSE	Site found		-1
EPHA8	P21281	ATP6V1B2	Y	39	0.999985	Found				FALSE			-1
EPHA8	O60216	RAD21	Y	211	0.803619	Found				FALSE			-1
EPHA8	P55209	NAP1L1	Y	96	1	Found				FALSE	Site found		-1
EPHA8	P49755	TMED10	Y	135	1	Found				FALSE			-1
EPHA8	P06576	ATP5F1B	Y	269	1	Found				FALSE			-1
EPHA8	P0DPH8	TUBA3D	Y	161	0.999999					FALSE			-1
EPHA8	Q58FF6	HSP90AB4P	Y	167	0.99756	Found				FALSE	Site found		-1
EPHA8	Q8TCJ2	STT3B	Y	695	0.895094	Found				FALSE			-1
EPHA8	O15357	INPPL1	Y	1135	0.99992	Found				FALSE	Substrate found		-1
EPHA8	P32969	RPL9; RPL9P7; RPL9P8; RPL9P9	Y	180	0.999683	Found				FALSE	Site found		-1
EPHA8	P06737	PYGL	Y	778	0.986006	Found				FALSE	Site found		-1
EPHA8	P68032	ACTC1	Y	55	0.986899	Found				FALSE	Substrate found		-1
EPHA8	Q86X29	LSR	Y	551	0.999145					FALSE			-1
EPHA8	P11310	ACADM	Y	73	0.999945	Found				FALSE	Substrate found		-1
EPHA8	Q14320	FAM50A	Y	53	0.985686	Found				FALSE			-1
EPHA8	P78527	PRKDC	Y	4077	1	Found				FALSE	Substrate found		-1
EPHA8	Q96CS3	FAF2	Y	79	0.999882	Found				FALSE			-1
EPHA8	P24941	CDK2	Y	15	0.891819	Found	P30291			FALSE	Site found		-1
EPHA8	P08865	RPSA	Y	156	1	Found				FALSE	Site found		-1
EPHA8	Q04637	EIF4G1	Y	1424	0.934426	Found				FALSE	Site found		-1
EPHA8	Q96IX5	ATP5MD	Y	10	0.98653	Found				FALSE			-1
EPHA8	P25705	ATP5F1A	Y	311	0.999982	Found				FALSE			-1
EPHA8	P55786	NPEPPS	Y	173	0.999961	Found				FALSE	Site found		-1
EPHA8	A6NHL2	TUBAL3	Y	319	1	Found				FALSE	Site found		-1
EPHA8	Q15363	TMED2	Y	150	1	Found				FALSE			-1
EPHA8	P61353	RPL27	Y	85	0.884956					FALSE	Site found		-1
EPHA8	P36542	ATP5F1C	Y	77	0.999852					FALSE			-1
EPHA8	P50991	CCT4	Y	269	0.923303	Found				FALSE	Site found		-1
EPHA8	P30038	ALDH4A1	Y	505	1	Found				FALSE			-1
EPHA8	Q58FF6	HSP90AB4P	Y	32	0.997422	Found				FALSE	Site found		-1
EPHA8	P0CG38	POTEI	Y	1062	1	Found				FALSE	Site found		-1
EPHA8	P26640	VARS1	Y	280	0.810081	Found				FALSE	Substrate found		-1
EPHA8	P0DPH7	TUBA3C	Y	272	0.999391	Found				FALSE	Substrate found		-1
EPHA8	P63267	ACTG2	Y	54	0.986899	Found				FALSE	Substrate found		-1
EPHA8	P41250	GARS1	Y	467	0.998394	Found				FALSE			-1
EPHA8	P09211	GSTP1	Y	50	0.999511	Found				FALSE	Substrate found		-1
EPHA8	P19174	PLCG1	Y	771	0.999135	Found	P00533			FALSE			-1
EPHA8	P42704	LRPPRC	Y	1341	0.979636	Found				FALSE			-1
EPHA8	P68032	ACTC1	Y	93	0.989163	Found				FALSE	Substrate found		-1
EPHA8	P11413	G6PD	Y	507	0.988979	Found	P12931			FALSE	Substrate found		-1
EPHA8	P49411	TUFM	Y	133	0.999993	Found				FALSE	Site found		-1
EPHA8	Q14240	EIF4A2	Y	49	0.999939	Found				FALSE	Site found		-1
EPHA8	Q969Q0	RPL36AL	Y	34	0.987999	Found				FALSE			-1
EPHA8	P10809	HSPD1	Y	243	0.999675	Found				FALSE	Site found		-1
EPHA8	Q8TB72	PUM2	Y	662	0.999073	Found				FALSE			-1
EPHA8	Q12797	ASPH	Y	90	1	Found				FALSE			-1
EPHA8	P07900	HSP90AA1	Y	61	0.997422	Found				FALSE	Site found		-1
EPHA8	Q12888	TP53BP1	Y	812	0.999983	Found				FALSE			-1
EPHA8	Q06124	PTPN11	Y	546	0.818176	Found	Q9UM73			FALSE	Substrate found		-1
EPHA8	P36915	GNL1	Y	599	1	Found				FALSE	Site found		-1
EPHA8	P62851	RPS25	Y	109	0.977826	Found				FALSE			-1
EPHA8	P60709	ACTB	Y	362	1	Found				FALSE	Site found		-1
EPHA8	P50990	CCT8	Y	30	0.999978	Found				FALSE	Site found		-1
EPHA8	P39023	RPL3	Y	307	0.976934	Found				FALSE			-1
EPHA8	Q15293	RCN1	Y	58	0.863067					FALSE	Substrate found		-1
EPHA8	O43837	IDH3B	Y	171	0.847575	Found				FALSE	Site found		-1
EPHA8	Q6RW13	AGTRAP	Y	133	0.899316	Found				FALSE			-1
EPHA8	Q6S8J3	POTEE	Y	791	0.989163	Found				FALSE	Substrate found		-1
EPHA8	Q9NQ50	MRPL40	Y	199	0.999967	Found				FALSE			-1
EPHA8	P41252	IARS1	Y	273	0.969967	Found				FALSE	Site found		-1
EPHA8	P25705	ATP5F1A	Y	440	1	Found				FALSE			-1
EPHA8	P21964	COMT	Y	262	0.986892	Found				FALSE			-1
EPHA8	O15027	SEC16A	Y	311	1					FALSE	Substrate found		-1
EPHA8	P31948	STIP1	Y	354	1	Found				FALSE	Site found		-1
EPHA8	Q15181	PPA1	Y	17	0.999989	Found				FALSE	Substrate found		-1
EPHA8	P60709	ACTB	Y	53	0.986899	Found				FALSE	Substrate found		-1
EPHA8	O94992	HEXIM1	Y	271	0.82633	Found				FALSE			-1
EPHA8	P61254	RPL26	Y	81	0.999113					FALSE			-1
EPHA8	Q13263	TRIM28	Y	133	1	Found				FALSE	Site found		-1
EPHA8	P06737	PYGL	Y	792	0.997801					FALSE	Substrate found		-1
EPHA8	P30520	ADSS2	Y	428	1					FALSE	Site found		-1
EPHA8	P48047	ATP5PO	Y	35	1	Found				FALSE			-1
EPHA8	Q00059	TFAM	Y	165	0.997972	Found				FALSE			-1
EPHA8	Q9NP61	ARFGAP3	Y	408	0.99991	Found				FALSE	Site found		-1
EPHA8	Q13435	SF3B2	Y	568	1	Found				FALSE			-1
EPHA8	P78527	PRKDC	Y	3013	0.756806					FALSE	Substrate found		-1
EPHA8	P61978	HNRNPK	Y	72	0.87526	Found	P12931			FALSE	Site found		-1
EPHA8	Q71U36	TUBA1A	Y	312	1	Found				FALSE	Site found		-1
EPHA8	O95340	PAPSS2	Y	182	0.903267					FALSE	Site found		-1
EPHA8	Q99832	CCT7	Y	358	1					FALSE			-1
EPHA8	P68133	ACTA1	Y	364	0.999955	Found				FALSE	Substrate found		-1
EPHA8	P43490	NAMPT	Y	87	1					FALSE	Substrate found		-1
EPHA8	P51991	HNRNPA3	Y	360	0.849024	Found				FALSE			-1
EPHA8	P78318	IGBP1	Y	277	1	Found				FALSE			-1
EPHA8	Q96RP9	GFM1	Y	235	1					FALSE	Substrate found		-1
EPHA8	Q15181	PPA1	Y	169	1					FALSE	Site found		-1
EPHA8	P11310	ACADM	Y	158	0.97849					FALSE	Substrate found		-1
EPHA8	P52298	NCBP2	Y	14	0.997283	Found				FALSE	Site found		-1
EPHA8	P11310	ACADM	Y	183	1	Found				FALSE	Substrate found		-1
EPHA8	O43852	CALU	Y	275	0.999997	Found				FALSE	Site found		-1
EPHA8	O00231	PSMD11	Y	201	0.99236	Found				FALSE	Substrate found		-1
EPHA8	P17812	CTPS1	Y	468	1					FALSE	Site found		-1
EPHA8	Q9Y2L1	DIS3	Y	132	0.898804					FALSE			-1
EPHA8	Q8N1F7	NUP93	Y	391	1	Found				FALSE			-1
EPHA8	P40429	RPL13A	Y	149	1	Found				FALSE	Site found		-1
EPHA8	Q9UK59	DBR1	Y	533	1	Found				FALSE			-1
EPHA8	P38117	ETFB	Y	192	0.951625	Found				FALSE	Site found		-1
EPHA8	Q14011	CIRBP	Y	167	0.826166	Found				FALSE			-1
EPHA8	Q9Y3F4	STRAP	Y	114	0.951877	Found				FALSE	Site found		-1
EPHA8	P51571	SSR4	Y	67	1	Found				FALSE	Site found		-1
EPHA8	P68363	TUBA1B	Y	312	1	Found				FALSE	Site found		-1
EPHA8	P18754	RCC1	Y	89	0.754291	Found				FALSE	Site found		-1
EPHA8	P42167	TMPO	Y	394	1	Found				FALSE			-1
EPHA8	P14618	PKM	Y	148	0.999999	Found	P00533			FALSE	Substrate found		-1
EPHA8	P25705	ATP5F1A	Y	343	0.992569	Found				FALSE			-1
EPHA8	P21912	SDHB	Y	147	0.961601					FALSE			-1
EPHA8	Q9NZ63	C9orf78	Y	147	1	Found				FALSE			-1
EPHA8	Q96P70	IPO9	Y	889	0.997481	Found				FALSE	Site found		-1
EPHA8	P52272	HNRNPM	Y	64	0.999989	Found				FALSE	Substrate found		-1
EPHA8	P54577	YARS1	Y	388	0.999918	Found				FALSE	Site found		-1
EPHA8	Q9Y281	CFL2	Y	89	0.866873	Found				FALSE	Site found		-1
EPHA8	P60981	DSTN	Y	82	0.99335					FALSE	Site found		-1
EPHA8	P60981	DSTN	Y	85	0.999719	Found				FALSE	Site found		-1
EPHA8	P11586	MTHFD1	Y	371	0.999999					FALSE			-1
EPHA8	P22314	UBA1	Y	873	0.999997	Found				FALSE	Site found		-1
EPHA8	Q58FF7	HSP90AB3P	Y	56	0.997422	Found				FALSE	Site found		-1
EPHA8	Q6S8J3	POTEE	Y	1062	1	Found				FALSE	Site found		-1
EPHA8	Q5VTE0	EEF1A1P5	Y	254	1					FALSE	Site found		-1
EPHA8	P62195	PSMC5	Y	148	0.906931	Found				FALSE	Site found		-1
EPHA8	Q6PKG0	LARP1	Y	777	0.961877	Found				FALSE	Site found		-1
EPHA8	P42167	TMPO	Y	351	0.963928	Found				FALSE			-1
EPHA8	P23528	CFL1	Y	140	1	Found				FALSE	Site found		-1
EPHA8	P13861	PRKAR2A	Y	184	0.908337					FALSE	Site found		-1
EPHA8	Q00839	HNRNPU	Y	260	1	Found				FALSE	Site found		-1
EPHA8	Q9BUK6	MSTO1	Y	207	1	Found				FALSE			-1
EPHA8	P68133	ACTA1	Y	190	0.998787	Found				FALSE	Substrate found		-1
EPHA8	Q9BYX7	POTEKP	Y	91	0.989163	Found				FALSE	Substrate found		-1
EPHA8	Q14568	HSP90AA2P	Y	61	0.997422	Found				FALSE	Substrate found		-1
EPHA8	Q00839	HNRNPU	Y	525	0.991051	Found				FALSE	Substrate found		-1
EPHA8	P38919	EIF4A3	Y	155	0.999957	Found				FALSE	Site found		-1
EPHA8	Q9UBQ7	GRHPR	Y	255	0.999545	Found				FALSE	Site found		-1
EPHA8	P23528	CFL1	Y	85	0.999637	Found				FALSE	Site found		-1
EPHA8	P52597	HNRNPF	Y	194	0.933026					FALSE	Site found		-1
EPHA8	Q14671	PUM1	Y	1123	0.998915	Found				FALSE	Substrate found		-1
EPHA8	P13674	P4HA1	Y	282	1	Found				FALSE	Site found		-1
EPHA8	Q13642	FHL1	Y	149	0.994417	Found	P12931			FALSE			-1
EPHA8	Q13895	BYSL	Y	49	0.999999	Found				FALSE			-1
EPHA8	Q99426	TBCB	Y	107	0.936573	Found				FALSE	Site found		-1
EPHA8	P62993	GRB2	Y	209	1	Found	O60674			FALSE			-1
EPHA8	Q9NX24	NHP2	Y	24	0.862625					FALSE			-1
EPHA8	Q9Y4F5	CEP170B	Y	225	0.893962	Found				FALSE			-1
EPHA8	Q13561	DCTN2	Y	86	0.935016	Found				FALSE	Site found		-1
EPHA8	P46459	NSF	Y	611	1	Found				FALSE			-1
EPHA8	P27824	CANX	Y	214	0.999923	Found				FALSE			-1
EPHA8	P22234	PAICS	Y	22	1	Found				FALSE	Site found		-1
EPHA8	P12004	PCNA	Y	60	0.904242					FALSE	Substrate found		-1
EPHA8	Q8NBF2	NHLRC2	Y	39	0.884744					FALSE	Site found		-1
EPHA8	P11216	PYGB	Y	732	1	Found				FALSE			-1
EPHA8	P31040	SDHA	Y	604	0.957009	Found				FALSE			-1
EPHA8	Q14247	CTTN	Y	154	0.999289	Found				FALSE	Substrate found		-1
EPHA8	P50402	EMD	Y	85	0.975274					FALSE	Substrate found		-1
EPHA8	P52565	ARHGDIA	Y	156	0.999989	Found	P12931			FALSE	Site found		-1
EPHA8	P63220	RPS21	Y	53	0.988357	Found				FALSE	Site found		-1
EPHA8	A5A3E0	POTEF	Y	940	0.902214	Found				FALSE	Site found		-1
EPHA8	P14618	PKM	Y	370	1	Found				FALSE	Site found		-1
EPHA8	Q9Y5J6	TIMM10B	Y	82	0.994603					FALSE			-1
EPHA8	Q8NC51	SERBP1	Y	207	0.95891	Found				FALSE	Site found		-1
EPHA8	Q8WU90	ZC3H15	Y	137	0.989978	Found				FALSE			-1
EPHA8	P62750	RPL23A	Y	144	1	Found				FALSE	Site found		-1
EPHA8	Q15008	PSMD6	Y	366	0.999807	Found				FALSE			-1
EPHA8	Q9BXS5	AP1M1	Y	134	0.998418	Found				FALSE	Substrate found		-1
EPHA8	Q5VTE0	EEF1A1P5	Y	418	0.766135					FALSE	Substrate found		-1
EPHA8	O43252	PAPSS1	Y	238	1					FALSE	Site found		-1
EPHA8	P07900	HSP90AA1	Y	197	0.99756	Found	P12931			FALSE	Site found		-1
EPHA8	P11216	PYGB	Y	186	1	Found				FALSE			-1
EPHA8	Q15293	RCN1	Y	278	1	Found				FALSE	Site found		-1
EPHA8	P04406	GAPDH	Y	314	0.837209	Found				FALSE	Site found		-1
EPHA8	P55196	AFDN	Y	1230	0.999287	Found				FALSE			-1
EPHA8	P63261	ACTG1	Y	198	0.999997	Found				FALSE	Site found		-1
EPHA8	P07741	APRT	Y	60	1	Found				FALSE	Site found		-1
EPHA8	P62736	ACTA2	Y	242	0.902214	Found				FALSE	Site found		-1
EPHA8	Q12874	SF3A3	Y	479	0.95181	Found				FALSE	Site found		-1
EPHA8	P11217	PYGM	Y	186	1	Found				FALSE			-1
EPHA8	Q9BXJ9	NAA15	Y	66	1	Found				FALSE	Site found		-1
EPHA8	P53701	HCCS	Y	63	1	Found				FALSE			-1
EPHA8	Q5T653	MRPL2	Y	295	0.915387					FALSE			-1
EPHA8	Q14203	DCTN1	Y	878	0.983209					FALSE			-1
EPHA8	O43719	HTATSF1	Y	327	0.999587	Found				FALSE	Substrate found		-1
EPHA8	Q9H2W6	MRPL46	Y	84	0.999353	Found				FALSE			-1
EPHA8	Q02543	RPL18A	Y	63	0.999731	Found				FALSE			-1
EPHA8	P46821	MAP1B	Y	1923	0.801581	Found				FALSE			-1
EPHA8	P18615	NELFE	Y	133	0.999552	Found				FALSE	Site found		-1
EPHA8	P06733	ENO1	Y	270	0.999705	Found				FALSE	Site found		-1
EPHA8	P10809	HSPD1	Y	227	0.970725	Found				FALSE	Site found		-1
EPHA8	P62191	PSMC1	Y	439	1	Found				FALSE	Site found		-1
EPHA8	Q9NR31	SAR1A	Y	154	0.996977	Found				FALSE			-1
EPHA8	P38159	RBMX	Y	206	0.999999	Found				FALSE			-1
EPHA8	P0CG39	POTEJ	Y	1025	1	Found				FALSE	Site found		-1
EPHA8	P53675	CLTCL1	Y	1096	1	Found				FALSE			-1
EPHA8	Q13200	PSMD2	Y	906	1	Found				FALSE	Substrate found		-1
EPHA8	Q13505	MTX1	Y	268	0.999995					FALSE			-1
EPHA8	Q9UNE7	STUB1	Y	230	1					FALSE			-1
EPHA8	P11586	MTHFD1	Y	258	1	Found				FALSE			-1
EPHA8	O76071	CIAO1	Y	333	1					FALSE			-1
EPHA8	P10768	ESD	Y	202	1	Found				FALSE			-1
EPHA8	P13861	PRKAR2A	Y	385	0.875055	Found				FALSE	Substrate found		-1
EPHA8	Q14568	HSP90AA2P	Y	283	1	Found				FALSE	Site found		-1
EPHA8	P07910	HNRNPC	Y	137	0.996996					FALSE			-1
EPHA8	P61163	ACTR1A	Y	223	0.910659					FALSE	Substrate found		-1
EPHA8	A5A3E0	POTEF	Y	1062	1	Found				FALSE	Site found		-1
EPHA8	P18124	RPL7	Y	82	1					FALSE	Site found		-1
EPHA8	P55795	HNRNPH2	Y	266	0.99998	Found				FALSE	Site found		-1
[truncated: 8,195 more rows]
