# Supplementary material for: Physical and functional interactome atlas of human receptor tyrosine kinases
Source: EMBO Rep. 2022 Apr 5;23(6):e54041. doi: 10.15252/embr.202154041 (PMC9171411; doi:10.15252/embr.202154041)
Supplement: Supplementary file 9 — Dataset EV7 [file EMBR-23-e54041-s001.zip › README_EV7.txt]

Dataset EV7
All filtered phosphotyrosine sites identified with the IVK method.
Sites with localization probability of under 0.75 were filtered out.
