# Supplementary material for: Physical and functional interactome atlas of human receptor tyrosine kinases
Source: EMBO Rep. 2022 Apr 5;23(6):e54041. doi: 10.15252/embr.202154041 (PMC9171411; doi:10.15252/embr.202154041)
Supplement: Supplementary file 10 — Dataset EV8 [file EMBR-23-e54041-s008.zip › Dataset EV8.xlsx]

## Sheet: EV8A
Pathway ID	Pathway name	Number of unique identified substrates
R-HSA-5687128	MAPK6/MAPK4 signaling	31
R-HSA-5663220	RHO GTPases Activate Formins	27
R-HSA-5610785	GLI3 is processed to GLI3R by the proteasome	25
R-HSA-8948751	Regulation of PTEN stability and activity	25
R-HSA-5610780	Degradation of GLI1 by the proteasome	25
R-HSA-195253	Degradation of beta-catenin by the destruction complex	25
R-HSA-5610783	Degradation of GLI2 by the proteasome	25
R-HSA-9604323	Negative regulation of NOTCH4 signaling	23
R-HSA-5358346	Hedgehog ligand biogenesis	23
R-HSA-5658442	Regulation of RAS by GAPs	23
R-HSA-4641257	Degradation of AXIN	22
R-HSA-4641258	Degradation of DVL	22
R-HSA-4608870	Asymmetric localization of PCP proteins	22
R-HSA-6811558	PI5P, PP2A and IER3 Regulate PI3K/AKT Signaling	21
R-HSA-5626467	RHO GTPases activate IQGAPs	20
R-HSA-1257604	PIP3 activates AKT signaling	18
R-HSA-4420097	VEGFA-VEGFR2 Pathway	15
R-HSA-5625740	RHO GTPases activate PKNs	14
R-HSA-9009391	Extra-nuclear estrogen signaling	13
R-HSA-182971	EGFR downregulation	11
R-HSA-5627123	RHO GTPases activate PAKs	10
R-HSA-2173788	Downregulation of TGF-beta receptor signaling	10
R-HSA-5627117	RHO GTPases Activate ROCKs	10
R-HSA-186763	Downstream signal transduction	10
R-HSA-3769402	Deactivation of the beta-catenin transactivating complex	9
R-HSA-1433557	Signaling by SCF-KIT	9
R-HSA-9018519	Estrogen-dependent gene expression	9
R-HSA-2173795	Downregulation of SMAD2/3:SMAD4 transcriptional activity	9
R-HSA-1227986	Signaling by ERBB2	9
R-HSA-194840	Rho GTPase cycle	9
R-HSA-5673000	RAF activation	8
R-HSA-6807004	Negative regulation of MET activity	8
R-HSA-5674135	MAP2K and MAPK activation	8
R-HSA-180024	DARPP-32 events	8
R-HSA-8943724	Regulation of PTEN gene transcription	8
R-HSA-6803529	FGFR2 alternative splicing	8
R-HSA-1295596	Spry regulation of FGF signaling	7
R-HSA-180292	GAB1 signalosome	7
R-HSA-1250196	SHC1 events in ERBB2 signaling	7
R-HSA-1253288	Downregulation of ERBB4 signaling	7
R-HSA-2122947	NOTCH1 Intracellular Domain Regulates Transcription	7
R-HSA-5357905	Regulation of TNFR1 signaling	7
R-HSA-2173791	TGF-beta receptor signaling in EMT (epithelial to mesenchymal transition)	6
R-HSA-5357956	TNFR1-induced NFkappaB signaling pathway	6
R-HSA-5654727	Negative regulation of FGFR2 signaling	6
R-HSA-418597	G alpha (z) signalling events	6
R-HSA-9013507	NOTCH3 Activation and Transmission of Signal to the Nucleus	6
R-HSA-5218921	VEGFR2 mediated cell proliferation	6
R-HSA-5654732	Negative regulation of FGFR3 signaling	6
R-HSA-5625900	RHO GTPases activate CIT	6
R-HSA-5654733	Negative regulation of FGFR4 signaling	6
R-HSA-205043	NRIF signals cell death from the nucleus	5
R-HSA-201722	Formation of the beta-catenin:TCF transactivating complex	5
R-HSA-209543	p75NTR recruits signalling complexes	5
R-HSA-2028269	Signaling by Hippo	5
R-HSA-2122948	Activated NOTCH1 Transmits Signal to the Nucleus	5
R-HSA-8948747	Regulation of PTEN localization	5
R-HSA-5663213	RHO GTPases Activate WASPs and WAVEs	5
R-HSA-8849469	PTK6 Regulates RTKs and Their Effectors AKT1 and DOK1	5
R-HSA-8939211	ESR-mediated signaling	5
R-HSA-209560	NF-kB is activated and signals survival	5
R-HSA-1358803	Downregulation of ERBB2:ERBB3 signaling	5
R-HSA-2173796	SMAD2/SMAD3:SMAD4 heterotrimer regulates transcription	5
R-HSA-1963642	PI3K events in ERBB2 signaling	5
R-HSA-1251985	Nuclear signaling by ERBB4	5
R-HSA-8847993	ERBB2 Activates PTK6 Signaling	4
R-HSA-2979096	NOTCH2 Activation and Transmission of Signal to the Nucleus	4
R-HSA-6785631	ERBB2 Regulates Cell Motility	4
R-HSA-77387	Insulin receptor recycling	4
R-HSA-1433559	Regulation of KIT signaling	4
R-HSA-1963640	GRB2 events in ERBB2 signaling	4
R-HSA-166208	mTORC1-mediated signalling	4
R-HSA-8875656	MET receptor recycling	4
R-HSA-5625970	RHO GTPases activate KTN1	4
R-HSA-5218920	VEGFR2 mediated vascular permeability	4
R-HSA-4641263	Regulation of FZD by ubiquitination	4
R-HSA-201681	TCF dependent signaling in response to WNT	4
R-HSA-163615	PKA activation	4
R-HSA-2586552	Signaling by Leptin	4
R-HSA-5362517	Signaling by Retinoic Acid	4
R-HSA-9652282	Drug-mediated inhibition of ERBB2 signaling	3
R-HSA-1250347	SHC1 events in ERBB4 signaling	3
R-HSA-202040	G-protein activation	3
R-HSA-9027277	Erythropoietin activates Phospholipase C gamma (PLCG)	3
R-HSA-5654710	PI-3K cascade:FGFR3	3
R-HSA-180336	SHC1 events in EGFR signaling	3
R-HSA-202670	ERKs are inactivated	3
R-HSA-196299	Beta-catenin phosphorylation cascade	3
R-HSA-212718	EGFR interacts with phospholipase C-gamma	3
R-HSA-4641262	Disassembly of the destruction complex and recruitment of AXIN to the membrane	3
R-HSA-5654695	PI-3K cascade:FGFR2	3
R-HSA-5654720	PI-3K cascade:FGFR4	3
R-HSA-8849471	PTK6 Regulates RHO GTPases, RAS GTPase and MAP kinases	3
R-HSA-8865999	MET activates PTPN11	3
R-HSA-8875555	MET activates RAP1 and RAC1	3
R-HSA-1251932	PLCG1 events in ERBB2 signaling	3
R-HSA-372708	p130Cas linkage to MAPK signaling for integrins	3
R-HSA-195399	VEGF binds to VEGFR leading to receptor dimerization	3
R-HSA-5654689	PI-3K cascade:FGFR1	3
R-HSA-9027283	Erythropoietin activates STAT5	3
R-HSA-1236394	Signaling by ERBB4	3
R-HSA-380972	Energy dependent regulation of mTOR by LKB1-AMPK	3
R-HSA-416482	G alpha (12/13) signalling events	3
R-HSA-5654693	FRS-mediated FGFR1 signaling	2
R-HSA-9027284	Erythropoietin activates RAS	2
R-HSA-8851907	MET activates PI3K/AKT signaling	2
R-HSA-194306	Neurophilin interactions with VEGF and VEGFR	2
R-HSA-9027276	Erythropoietin activates Phosphoinositide-3-kinase (PI3K)	2
R-HSA-5654700	FRS-mediated FGFR2 signaling	2
R-HSA-5654221	Phospholipase C-mediated cascade; FGFR2	2
R-HSA-5654688	SHC-mediated cascade:FGFR1	2
R-HSA-8849468	PTK6 Regulates Proteins Involved in RNA Processing	2
R-HSA-8964616	G beta:gamma signalling through CDC42	2
R-HSA-198323	AKT phosphorylates targets in the cytosol	2
R-HSA-170984	ARMS-mediated activation	2
R-HSA-1250342	PI3K events in ERBB4 signaling	2
R-HSA-354194	GRB2:SOS provides linkage to MAPK signaling for Integrins	2
R-HSA-5654699	SHC-mediated cascade:FGFR2	2
R-HSA-2428933	SHC-related events triggered by IGF1R	2
R-HSA-9634638	Estrogen-dependent nuclear events downstream of ESR-membrane signaling	2
R-HSA-5654228	Phospholipase C-mediated cascade; FGFR4	2
R-HSA-5654719	SHC-mediated cascade:FGFR4	2
R-HSA-193634	Axonal growth inhibition (RHOA activation)	2
R-HSA-5654227	Phospholipase C-mediated cascade; FGFR3	2
R-HSA-8874081	MET activates PTK2 signaling	2
R-HSA-5654706	FRS-mediated FGFR3 signaling	2
R-HSA-1912408	Pre-NOTCH Transcription and Translation	2
R-HSA-5654219	Phospholipase C-mediated cascade: FGFR1	2
R-HSA-112411	MAPK1 (ERK2) activation	2
R-HSA-5654712	FRS-mediated FGFR4 signaling	2
R-HSA-2428928	IRS-related events triggered by IGF1R	2
R-HSA-2514859	Inactivation, recovery and regulation of the phototransduction cascade	2
R-HSA-5654704	SHC-mediated cascade:FGFR3	2
R-HSA-165159	mTOR signalling	2
R-HSA-3238698	WNT ligand biogenesis and trafficking	2
R-HSA-74749	Signal attenuation	2
R-HSA-179812	GRB2 events in EGFR signaling	2
R-HSA-177929	Signaling by EGFR	2
R-HSA-9013695	NOTCH4 Intracellular Domain Regulates Transcription	2
R-HSA-420092	Glucagon-type ligand receptors	2
R-HSA-193670	p75NTR negatively regulates cell cycle via SC1	2
R-HSA-5357786	TNFR1-induced proapoptotic signaling	1
R-HSA-9013700	NOTCH4 Activation and Transmission of Signal to the Nucleus	1
R-HSA-1306955	GRB7 events in ERBB2 signaling	1
R-HSA-9028731	Activated NTRK2 signals through FRS2 and FRS3	1
R-HSA-8852405	Signaling by MST1	1
R-HSA-9623433	NR1H2 & NR1H3 regulate gene expression to control bile acid homeostasis	1
R-HSA-5668599	RHO GTPases Activate NADPH Oxidases	1
R-HSA-8851805	MET activates RAS signaling	1
R-HSA-74713	IRS activation	1
R-HSA-8875791	MET activates STAT3	1
R-HSA-9026527	Activated NTRK2 signals through PLCG1	1
R-HSA-209563	Axonal growth stimulation	1
R-HSA-9034793	Activated NTRK3 signals through PLCG1	1
R-HSA-75158	TRAIL signaling	1
R-HSA-5099900	WNT5A-dependent internalization of FZD4	1
R-HSA-9029558	NR1H2 & NR1H3 regulate gene expression linked to lipogenesis	1
R-HSA-167044	Signalling to RAS	1
R-HSA-8857538	PTK6 promotes HIF1A stabilization	1
R-HSA-1912420	Pre-NOTCH Processing in Golgi	1
R-HSA-9029569	NR1H3 & NR1H2 regulate gene expression linked to cholesterol transport and efflux	1
R-HSA-8875513	MET interacts with TNS proteins	1
R-HSA-201451	Signaling by BMP	1
R-HSA-201688	WNT mediated activation of DVL	1
R-HSA-114508	Effects of PIP2 hydrolysis	1
R-HSA-9017802	Noncanonical activation of NOTCH3	1
R-HSA-444473	Formyl peptide receptors bind formyl peptides and many other ligands	1
R-HSA-177504	Retrograde neurotrophin signalling	1
R-HSA-5626978	TNFR1-mediated ceramide production	1
R-HSA-4641265	Repression of WNT target genes	1
R-HSA-9034864	Activated NTRK3 signals through RAS	1
R-HSA-205025	NADE modulates death signalling	1
R-HSA-9032845	Activated NTRK2 signals through CDK5	1
R-HSA-5140745	WNT5A-dependent internalization of FZD2, FZD5 and ROR2	1
R-HSA-5625886	Activated PKN1 stimulates transcription of AR (androgen receptor) regulated genes KLK2 and KLK3	1
R-HSA-75157	FasL/ CD95L signaling	1
R-HSA-8849472	PTK6 Down-Regulation	1
R-HSA-190375	FGFR2c ligand binding and activation	1
R-HSA-2404192	Signaling by Type 1 Insulin-like Growth Factor 1 Receptor (IGF1R)	1
R-HSA-9032500	Activated NTRK2 signals through FYN	1
R-HSA-9028335	Activated NTRK2 signals through PI3K	1
R-HSA-5365859	RA biosynthesis pathway	1
R-HSA-170968	Frs2-mediated activation	1
R-HSA-4086398	Ca2+ pathway	1
R-HSA-199920	CREB phosphorylation	1
R-HSA-375276	Peptide ligand-binding receptors	1
R-HSA-1307965	betaKlotho-mediated ligand binding	1
R-HSA-9026519	Activated NTRK2 signals through RAS	1
R-HSA-8849470	PTK6 Regulates Cell Cycle	1
R-HSA-190377	FGFR2b ligand binding and activation	1
R-HSA-2179392	EGFR Transactivation by Gastrin	1
R-HSA-167021	PLC-gamma1 signalling	1
R-HSA-9006335	Signaling by Erythropoietin	1
R-HSA-6806942	MET Receptor Activation	1
R-HSA-9603381	Activated NTRK3 signals through PI3K	1
R-HSA-4086400	PCP/CE pathway	1
R-HSA-193648	NRAGE signals death through JNK	1
R-HSA-9006925	Intracellular signaling by second messengers
R-HSA-190236	Signaling by FGFR
R-HSA-5684996	MAPK1/MAPK3 signaling
R-HSA-187687	Signalling to ERKs
R-HSA-5654736	Signaling by FGFR1
R-HSA-5654726	Negative regulation of FGFR1 signaling
R-HSA-2173789	TGF-beta receptor signaling activates SMADs
R-HSA-5654696	Downstream signaling of activated FGFR2
R-HSA-416476	G alpha (q) signalling events
R-HSA-500792	GPCR ligand binding
R-HSA-372790	Signaling by GPCR
R-HSA-73887	Death Receptor Signalling
R-HSA-1980143	Signaling by NOTCH1
R-HSA-169893	Prolonged ERK activation events
R-HSA-199418	Negative regulation of the PI3K/AKT network
R-HSA-397795	G-protein beta:gamma signalling
R-HSA-111885	Opioid Signalling
R-HSA-194313	VEGF ligand-receptor interactions
R-HSA-1980145	Signaling by NOTCH2
R-HSA-373076	Class A/1 (Rhodopsin-like receptors)
R-HSA-9006936	Signaling by TGF-beta family members
R-HSA-170834	Signaling by TGF-beta Receptor Complex
R-HSA-9006927	Signaling by Non-Receptor Tyrosine Kinases
R-HSA-6807070	PTEN Regulation
R-HSA-190322	FGFR4 ligand binding and activation
R-HSA-354192	Integrin signaling
R-HSA-8875878	MET promotes cell motility
R-HSA-9006115	Signaling by NTRK2 (TRKB)
R-HSA-8848021	Signaling by PTK6
R-HSA-5683057	MAPK family signaling cascades
R-HSA-166520	Signaling by NTRKs
R-HSA-112409	RAF-independent MAPK1/3 activation
R-HSA-193639	p75NTR signals via NF-kB
R-HSA-190241	FGFR2 ligand binding and activation
R-HSA-8863795	Downregulation of ERBB2 signaling
R-HSA-881907	Gastrin-CREB signalling pathway via PKC and MAPK
R-HSA-2173793	Transcriptional activity of SMAD2/SMAD3:SMAD4 heterotrimer
R-HSA-5654716	Downstream signaling of activated FGFR4
R-HSA-9024446	NR1H2 and NR1H3-mediated signaling
R-HSA-5654687	Downstream signaling of activated FGFR1
R-HSA-5610787	Hedgehog 'off' state
R-HSA-5358351	Signaling by Hedgehog
R-HSA-194138	Signaling by VEGF
R-HSA-5654738	Signaling by FGFR2
R-HSA-2428924	IGF1R signaling cascade
R-HSA-111931	PKA-mediated phosphorylation of CREB
R-HSA-75893	TNF signaling
R-HSA-2514856	The phototransduction cascade
R-HSA-193697	p75NTR regulates axonogenesis
R-HSA-6806834	Signaling by MET
R-HSA-9034015	Signaling by NTRK3 (TRKC)
R-HSA-111933	Calmodulin induced events
R-HSA-5673001	RAF/MAP kinase cascade
R-HSA-198753	ERK/MAPK targets
R-HSA-9006934	Signaling by Receptor Tyrosine Kinases
R-HSA-186797	Signaling by PDGF
R-HSA-1489509	DAG and IP3 signaling
R-HSA-111997	CaM pathway
R-HSA-9012852	Signaling by NOTCH3
R-HSA-3858494	Beta-catenin independent WNT signaling
R-HSA-74752	Signaling by Insulin receptor
R-HSA-195721	Signaling by WNT
R-HSA-162582	Signal Transduction
R-HSA-9006931	Signaling by Nuclear Receptors
R-HSA-1912422	Pre-NOTCH Expression and Processing
R-HSA-157118	Signaling by NOTCH
R-HSA-5654741	Signaling by FGFR3
R-HSA-5654708	Downstream signaling of activated FGFR3
R-HSA-74751	Insulin receptor signalling cascade
R-HSA-195258	RHO GTPase Effectors
R-HSA-204998	Cell death signalling via NRAGE, NRIF and NADE
R-HSA-388396	GPCR downstream signalling
R-HSA-194315	Signaling by Rho GTPases
R-HSA-9013694	Signaling by NOTCH4
R-HSA-373080	Class B/2 (Secretin family receptors)
R-HSA-193704	p75 NTR receptor-mediated signalling
R-HSA-5654743	Signaling by FGFR4
R-HSA-418594	G alpha (i) signalling events
R-HSA-2187338	Visual phototransduction
R-HSA-198725	Nuclear Events (kinase and transcription factor activation)
R-HSA-187037	Signaling by NTRK1 (TRKA)

## Sheet: EV8B
RTK	Measurement	Pathway	GFP	WT	KD
DDR2	1st	ATF6	0.971277	1.39187	0.589751
DDR2	2nd	ATF6	0.884916	1.78306	0.793379
DDR2	3rd	ATF6	1.06504	2.9659	0.594862
DDR2	4th	ATF6	0.917388	2.54708	0.976289
DDR2	AVG	ATF6	0.959655	2.17198	0.73857
DDR2	1st	MAP/JNK	0.454736	1.25932	0.735767
DDR2	2nd	MAP/JNK	0.711973	0.908998	0.485171
DDR2	3rd	MAP/JNK	0.932949	0.978545	0.641853
DDR2	4th	MAP/JNK	1.01242	1.33692	0.64704
DDR2	AVG	MAP/JNK	0.77802	1.12095	0.627458
DDR2	1st	MAPK/Erk	1.21777	1.11643	0.995538
DDR2	2nd	MAPK/Erk	1.01375	1.32691	0.841506
DDR2	3rd	MAPK/Erk	1.07442	1.73754	1.14545
DDR2	4th	MAPK/Erk	1.14172	2.09963	1.01125
DDR2	AVG	MAPK/Erk	1.11191	1.57013	0.998434
DDR2	1st	Pax6	0.123006	0.0745227	0.0997927
DDR2	2nd	Pax6	0.180482	0.109022	0.160711
DDR2	3rd	Pax6	0.162581	0.102141	0.152149
DDR2	4th	Pax6	0.164285	0.0708733	0.0838218
DDR2	AVG	Pax6	0.157588	0.0891397	0.124119
DDR2	1st	NFκB	0.0403269	0.178768	0.0587885
DDR2	2nd	NFκB	0.0355973	0.0925286	0.075385
DDR2	3rd	NFκB	0.0550239	0.11416	0.0692423
DDR2	4th	NFκB	0.0533114	0.150623	0.101757
DDR2	AVG	NFκB	0.0460649	0.13402	0.0762933
DDR2	1st	Myc	0.112453	0.0738655	0.0667689
DDR2	2nd	Myc	0.0983151	0.0414177	0.0700608
DDR2	3rd	Myc	0.0766234	0.0460357	0.0355677
DDR2	4th	Myc	0.0984126	0.0311564	0.0428328
DDR2	AVG	Myc	0.096451	0.0481188	0.0538075
DDR2	1st	Type I interferon	0.186981	0.0369317	0.0783938
DDR2	2nd	Type I interferon	0.260454	0.0486778	0.0956292
DDR2	3rd	Type I interferon	0.195978	0.0673524	0.0851613
DDR2	4th	Type I interferon	0.28074	0.0833368	0.0641724
DDR2	AVG	Type I interferon	0.231038	0.0590747	0.0808392
NTRK3	1st	MAPK/Erk	0.918161	1.30211	4.61275
NTRK3	2nd	MAPK/Erk	1.03899	1.62546	4.85618
NTRK3	3rd	MAPK/Erk	1.03099	1.5293	5.04396
NTRK3	4th	MAPK/Erk	0.68926	2.03292	4.76247
NTRK3	AVG	MAPK/Erk	0.91935	1.62245	4.81884
NTRK3	1st	MAP/JNK	1.11406	1.29358	1.66303
NTRK3	2nd	MAP/JNK	0.738262	1.1439	2.52934
NTRK3	3rd	MAP/JNK	1.46725	0.912518	2.85335
NTRK3	4th	MAP/JNK	1.08053	1.5827	1.99979
NTRK3	AVG	MAP/JNK	1.10002	1.23317	2.26138
NTRK3	1st	STAT3	0.094727	0.14731	0.983942
NTRK3	2nd	STAT3	0.0985636	0.176047	1.22782
NTRK3	3rd	STAT3	0.094455	0.204854	0.953573
NTRK3	4th	STAT3	0.104084	0.31618	1.69273
NTRK3	AVG	STAT3	0.0979573	0.211098	1.21452
