# Supplementary material for: Physical and functional interactome atlas of human receptor tyrosine kinases
Source: EMBO Rep. 2022 Apr 5;23(6):e54041. doi: 10.15252/embr.202154041 (PMC9171411; doi:10.15252/embr.202154041)
Supplement: Supplementary file 10 — Dataset EV8 [file EMBR-23-e54041-s008.zip › README_EV8.txt]

Dataset EV8

A: Reactome signal transduction pathways identified in IVK data. 
Numbers of unique preys per pathway are shown, and only pathways related to the signal transduction root node are included.

B: Luciferase assay source data. Four replicates and the average included for all RTK-pathway pairs. GFP, WT RTK, and KD RTK were tested.
